# Supplementary material for: Assessing Low-Intensity Relationships in Complex Networks
Source: PLoS One. 2016 Apr 20;11(4):e0152536. doi: 10.1371/journal.pone.0152536 (PMC4838277; doi:10.1371/journal.pone.0152536)
Supplement: S1 Data — (ZIP) [file pone.0152536.s005.zip]

Archive with 16 entries (10 files):
- LinkAssessment2016_Data/
- LinkAssessment2016_Data/LiveJournal/
- LinkAssessment2016_Data/LiveJournal/LiveJournal.txt
- LinkAssessment2016_Data/LiveJournal/LiveJournalExtGT.txt
- LinkAssessment2016_Data/LiveJournal/LiveJournal_Readme.txt
- LinkAssessment2016_Data/LiveJournal/OriginalCommunities/
- LinkAssessment2016_Data/LiveJournal/OriginalCommunities/com-lj.all.cmty.txt
- LinkAssessment2016_Data/MovieLens/
- LinkAssessment2016_Data/MovieLens/MovieLens_Movies_GT.txt
- LinkAssessment2016_Data/MovieLens/MovieLens_Readme.txt
- LinkAssessment2016_Data/Netflix/
- LinkAssessment2016_Data/Netflix/Netflix_Movies_GT.txt
- LinkAssessment2016_Data/Netflix/Netflix_Readme.txt
- LinkAssessment2016_Data/Netflix/Netflix_TVSeries_GT.txt
- LinkAssessment2016_Data/PPI_Readme/
- LinkAssessment2016_Data/PPI_Readme/Readme.txt
