# Supplementary material for: Assessing Low-Intensity Relationships in Complex Networks
Source: PLoS One. 2016 Apr 20;11(4):e0152536. doi: 10.1371/journal.pone.0152536 (PMC4838277; doi:10.1371/journal.pone.0152536)
Supplement: S1 Data — (ZIP) [file pone.0152536.s005.zip › LinkAssessment2016_Data/LiveJournal/LiveJournal.txt]

id1 id2
5 15
5 49422
5 172117
5 210620
5 210621
5 210636
5 218642
5 218649
5 218657
5 218679
5 243102
5 243106
5 253556
5 267804
5 268208
5 270712
5 348125
5 418858
5 481954
5 520787
5 546155
5 546156
5 546158
5 546159
5 546162
5 546172
5 546175
5 546176
5 563105
5 563106
5 563124
5 563126
5 563143
5 1270097
7 3892
7 3961
7 18619
7 31184
7 34005
7 34434
7 34967
7 45636
7 46820
7 49763
7 49931
7 51775
7 77065
7 77149
7 77233
7 83360
7 83366
7 83367
7 85166
7 87482
7 87510
7 99143
7 106440
7 207420
7 212758
7 213754
7 214216
7 216019
7 266918
7 266929
7 266972
7 267357
7 274481
7 276914
7 292204
7 317885
7 319815
7 321115
7 339847
7 407706
7 415991
7 442627
7 462703
7 471163
7 556584
7 724433
7 1179300
7 1259692
15 49422
15 52154
15 172117
15 210614
15 210620
15 210621
15 212692
15 218642
15 218649
15 218656
15 243102
15 243105
15 243106
15 253556
15 267804
15 283510
15 348125
15 418858
15 481954
15 482247
15 520086
15 520787
15 546155
15 546156
15 546158
15 546159
15 546172
15 546175
15 546176
15 563105
15 563106
15 563122
15 563126
15 563150
15 596691
15 1270097
16 148710
16 211372
16 286914
16 291183
16 430257
16 449179
16 788035
16 961897
23 9804
23 28082
23 292259
23 416608
23 591522
23 597173
23 599735
54 40546
54 210663
54 211613
54 212767
54 355678
54 593585
97 28081
97 45454
97 76374
97 210642
97 276438
97 346192
97 349330
97 377886
97 443223
97 649306
236 8382
236 8383
261 12620
323 1256
323 1263
323 1296
323 1302
323 1307
323 1330
323 1362
323 1472
323 9772
323 9779
323 9781
323 9789
323 9792
323 9794
323 9804
323 9810
323 9816
323 9829
323 9840
323 9841
323 9846
323 9849
323 9859
323 9867
323 9872
323 9875
323 9877
323 9883
323 9884
323 9889
323 9892
323 9894
323 9895
323 9902
323 9920
323 9921
323 9940
323 9945
323 9975
323 9981
323 10002
323 10022
323 10031
323 10089
323 10125
323 10127
323 10132
323 10137
323 10150
323 924041
323 946402
323 3638339
673 3673
673 3674
673 6055
673 9875
673 9902
673 15877
673 28079
673 38641
673 43303
673 43308
673 43331
673 43345
673 47304
673 88035
673 89739
673 124855
673 135112
673 153675
673 184894
673 201861
673 207243
673 207269
673 210663
673 212874
673 212922
673 214361
673 214566
673 214969
673 217890
673 217928
673 217971
673 218661
673 218726
673 245797
673 269665
673 289310
673 289354
673 291224
673 291853
673 292740
673 293407
673 293410
673 293413
673 306200
673 314096
673 321042
673 344303
673 345430
673 379691
673 380130
673 380133
673 380144
673 380147
673 380148
673 380150
673 380162
673 380186
673 380190
673 380191
673 380255
673 380260
673 380262
673 380270
673 380312
673 380992
673 381133
673 381441
673 381446
673 381455
673 381456
673 381462
673 381465
673 381469
673 381470
673 381475
673 381477
673 381478
673 381479
673 381480
673 381491
673 381494
673 381522
673 381525
673 382113
673 382955
673 383383
673 390970
673 391371
673 391389
673 396131
673 410208
673 415179
673 415360
673 416609
673 416637
673 416641
673 416671
673 418235
673 418236
673 418335
673 424515
673 425061
673 426298
673 439865
673 441350
673 441371
673 441642
673 441646
673 441648
673 441840
673 442495
673 442709
673 442803
673 442907
673 442909
673 442917
673 443037
673 444415
673 465536
673 466854
673 472239
673 476318
673 486060
673 546219
673 548594
673 548617
673 548620
673 548624
673 548628
673 548631
673 548637
673 548641
673 548643
673 548645
673 549711
673 564349
673 565543
673 565545
673 584067
673 584129
673 584286
673 584461
673 584630
673 584947
673 584967
673 584971
673 584976
673 584981
673 585012
673 585201
673 585835
673 586059
673 586639
673 586643
673 586679
673 586710
673 586976
673 588215
673 588860
673 588895
673 589039
673 589077
673 589093
673 589130
673 589131
673 589493
673 589549
673 589583
673 589588
673 589637
673 589908
673 590306
673 590882
673 591048
673 591564
673 591833
673 591836
673 591840
673 591873
673 591874
673 591875
673 591877
673 591944
673 595475
673 596293
673 596302
673 596396
673 596972
673 597671
673 598070
673 663404
673 816802
673 817152
673 864527
673 911105
673 948103
673 1119709
673 1165610
673 1453133
673 3574328
876 941
876 201746
876 381067
876 383501
876 417387
876 440648
876 471564
876 584824
876 808575
876 1112101
941 3675
941 207244
941 212874
941 215176
941 217869
941 217907
941 266185
941 290519
941 363662
941 417424
941 442947
941 443012
941 524470
941 543505
941 548643
941 565543
941 577021
941 584129
941 587485
941 589557
941 589699
941 589774
941 664581
959 7833
959 38259
959 213377
959 287134
959 314264
959 380460
959 383356
959 586379
961 38259
961 218662
961 273510
961 312937
961 346325
961 346705
961 349462
961 357270
961 393760
961 406582
961 406584
961 439932
961 474154
961 553134
961 706864
961 797524
961 1255989
1017 1043
1017 7833
1017 218662
1017 312937
1017 377959
1017 381355
1017 444189
1026 1069
1026 1085
1026 1086
1026 1088
1026 3672
1026 3675
1026 6055
1026 9640
1026 9804
1026 9875
1026 9883
1026 10137
1026 41012
1026 43303
1026 75598
1026 77349
1026 174535
1026 202210
1026 212874
1026 217875
1026 217886
1026 217891
1026 217901
1026 217927
1026 217928
1026 217951
1026 217971
1026 218661
1026 253467
1026 266185
1026 291030
1026 292259
1026 293403
1026 293439
1026 294223
1026 314097
1026 314158
1026 319085
1026 341673
1026 341676
1026 341681
1026 370952
1026 377829
1026 380139
1026 380144
1026 380152
1026 380263
1026 381443
1026 381478
1026 382264
1026 382955
1026 390837
1026 393809
1026 416240
1026 416641
1026 426298
1026 426826
1026 431384
1026 434285
1026 435301
1026 439844
1026 439864
1026 439865
1026 439881
1026 439898
1026 439915
1026 441351
1026 441355
1026 441365
1026 441646
1026 441647
1026 441760
1026 442981
1026 443231
1026 466858
1026 467424
1026 474154
1026 514957
1026 546219
1026 547292
1026 556456
1026 558712
1026 565543
1026 565569
1026 584947
1026 585296
1026 586480
1026 587652
1026 588463
1026 588866
1026 589093
1026 589176
1026 589420
1026 589493
1026 589494
1026 589595
1026 589654
1026 589774
1026 590306
1026 590634
1026 590810
1026 592455
1026 596252
1026 598030
1026 599919
1026 705479
1026 797524
1026 818386
1026 948103
1027 1085
1027 293675
1027 293680
1027 313886
1027 314179
1027 439844
1027 439881
1027 439898
1027 589549
1027 590320
1027 861006
1027 887145
1036 1086
1036 211894
1036 218662
1036 219683
1036 442474
1036 814752
1036 910612
1043 43303
1043 293510
1043 390920
1043 396156
1043 408912
1045 1307
1045 9804
1045 77346
1045 115051
1045 124855
1045 201909
1045 207244
1045 217906
1045 217919
1045 217928
1045 217931
1045 217945
1045 217963
1045 217986
1045 219670
1045 219676
1045 293403
1045 293407
1045 428866
1045 442635
1045 472926
1045 586435
1045 586444
1045 596293
1052 1058
1052 9894
1052 124855
1052 202212
1052 211894
1052 217963
1052 293403
1052 380133
1052 382113
1052 439865
1052 439866
1052 473931
1052 587178
1052 613233
1052 644607
1052 701756
1052 845433
1052 1139756
1052 1245894
1058 1086
1058 380133
1058 380292
1058 384561
1058 463634
1058 473931
1058 613233
1058 644607
1058 701654
1058 813624
1058 845433
1058 1245894
1064 9779
1064 24965
1064 48039
1064 85225
1064 88776
1064 88824
1064 93355
1064 93464
1064 435179
1064 496882
1064 596387
1069 9875
1069 207229
1069 207244
1069 207269
1069 212874
1069 217873
1069 217907
1069 217952
1069 266185
1069 384749
1069 441350
1069 589774
1085 3672
1085 218662
1085 266185
1085 293675
1085 314179
1085 393809
1085 439844
1085 439865
1085 439881
1085 439898
1085 584621
1085 589549
1085 589774
1085 590320
1085 861006
1085 887145
1086 3675
1086 21729
1086 43304
1086 88799
1086 124855
1086 214361
1086 214969
1086 217878
1086 217890
1086 239440
1086 293407
1086 377825
1086 380133
1086 380190
1086 381458
1086 381465
1086 381470
1086 381476
1086 381478
1086 381480
1086 381494
1086 381498
1086 384216
1086 425061
1086 439865
1086 441371
1086 441647
1086 442318
1086 442474
1086 442537
1086 442906
1086 443230
1086 443685
1086 472239
1086 548616
1086 548624
1086 548628
1086 548629
1086 548637
1086 548645
1086 555100
1086 564349
1086 584974
1086 584997
1086 584998
1086 584999
1086 585000
1086 585835
1086 585843
1086 589071
1086 589589
1086 597056
1086 948103
1086 950399
1086 951208
1086 1245894
1086 1476793
1088 3672
1088 3674
1088 3675
1088 9804
1088 43303
1088 217878
1088 266185
1088 280469
1088 393809
1088 416240
1088 426298
1088 474154
1088 547292
1088 548643
1088 577021
1088 584621
1088 589557
1088 592455
1140 15891
1140 15917
1140 115190
1140 180800
1140 346687
1140 382481
1140 406571
1140 406582
1140 406584
1140 406625
1140 406655
1140 538797
1140 684061
1140 861785
1232 34770
1232 367882
1232 988410
1232 1217337
1232 1273669
1256 22922
1256 22923
1256 29359
1256 29476
1256 55174
1256 135136
1256 144890
1256 149845
1256 202024
1256 203928
1256 221826
1256 288201
1256 314118
1256 317619
1256 318117
1256 345907
1256 347271
1256 370205
1256 370952
1256 371753
1256 378186
1256 380449
1256 380765
1256 380811
1256 380827
1256 380828
1256 380861
1256 380872
1256 380875
1256 380878
1256 380890
1256 380898
1256 380899
1256 380900
1256 381477
1256 383352
1262 1362
1262 16495
1262 46303
1262 105959
1262 194010
1262 216419
1262 221810
1262 272761
1262 276315
1262 317229
1262 320805
1262 542237
1262 595466
1262 604301
1262 606779
1263 1302
1263 3673
1263 5599
1263 9794
1263 9829
1263 9840
1263 9894
1263 9921
1263 10022
1263 11517
1263 16079
1263 16227
1263 16414
1263 16503
1263 18363
1263 21727
1263 28079
1263 28083
1263 28084
1263 41565
1263 43302
1263 43304
1263 43305
1263 43308
1263 43309
1263 43331
1263 43335
1263 43340
1263 44367
1263 45798
1263 77522
1263 104232
1263 151579
1263 174535
1263 184907
1263 200177
1263 201607
1263 207242
1263 213875
1263 217875
1263 217928
1263 218661
1263 221811
1263 254912
1263 261281
1263 275535
1263 281464
1263 281494
1263 285972
1263 291853
1263 312278
1263 341716
1263 345430
1263 345432
1263 364749
1263 366800
1263 368594
1263 370952
1263 380133
1263 382200
1263 382392
1263 383135
1263 383353
1263 383356
1263 383653
1263 385215
1263 385723
1263 390920
1263 390934
1263 390935
1263 390943
1263 390944
1263 390951
1263 390967
1263 390970
1263 391039
1263 391044
1263 391368
1263 391764
1263 391988
1263 392398
1263 392410
1263 392823
1263 393118
1263 393314
1263 393337
1263 393727
1263 393739
1263 393745
1263 393754
1263 393763
1263 393769
1263 394006
1263 396131
1263 396145
1263 396147
1263 396156
1263 396165
1263 396166
1263 396172
1263 396190
1263 396275
1263 397034
1263 404653
1263 405268
1263 408142
1263 415441
1263 416628
1263 416637
1263 416641
1263 416697
1263 416703
1263 416797
1263 420395
1263 420403
1263 424515
1263 425440
1263 426297
1263 426313
1263 426324
1263 428394
1263 429545
1263 429638
1263 432049
1263 433360
1263 435262
1263 439731
1263 439848
1263 440295
1263 441646
1263 441648
1263 442542
1263 442586
1263 442823
1263 442953
1263 443012
1263 443699
1263 445019
1263 459807
1263 466158
1263 466169
1263 471919
1263 472305
1263 472648
1263 476202
1263 485005
1263 525318
1263 528607
1263 529968
1263 532663
1263 537045
1263 543536
1263 552882
1263 552932
1263 553506
1263 555011
1263 572855
1263 584239
1263 584963
1263 585216
1263 585583
1263 585726
1263 586018
1263 586238
1263 586265
1263 586679
1263 586681
1263 586687
1263 586709
1263 586741
1263 587553
1263 587690
1263 588409
1263 589191
1263 589376
1263 589609
1263 590030
1263 590398
1263 590415
1263 591082
1263 591083
1263 591094
1263 591168
1263 592543
1263 593683
1263 593832
1263 595094
1263 595723
1263 595885
1263 596415
1263 596455
1263 596628
1263 596972
1263 597133
1263 598030
1263 598405
1263 598826
1263 598902
1263 599633
1263 599638
1263 599656
1263 599675
1263 599711
1263 599721
1263 599837
1263 599919
1263 599953
1263 599970
1263 599978
1263 600049
1263 600074
1263 600085
1263 600088
1263 611158
1263 611207
1263 617341
1263 618151
1263 641544
1263 646425
1263 649753
1263 651043
1263 664550
1263 681106
1263 682867
1263 683796
1263 684056
1263 702352
1263 704008
1263 719252
1263 720839
1263 740406
1263 788473
1263 788477
1263 788485
1263 788488
1263 788498
1263 788625
1263 808492
1263 816818
1263 818594
1263 841841
1263 843486
1263 844467
1263 845118
1263 845120
1263 845124
1263 846675
1263 879087
1263 880456
1263 887619
1263 913904
1263 921998
1263 924257
1263 925168
1263 950328
1263 1019168
1263 1045723
1263 1115386
1263 1115395
1263 1166992
1263 1175328
1263 1309493
1263 3574328
1263 3775415
1296 251284
1296 380927
1296 384041
1296 392433
1296 392448
1296 392651
1296 393326
1296 408087
1296 552379
1296 554751
1296 596604
1296 596606
1296 597801
1296 599543
1296 615984
1296 622963
1302 7833
1302 38467
1302 51765
1302 94889
1302 112217
1302 201810
1302 275521
1302 317881
1302 329410
1302 354086
1302 366761
1302 392472
1302 393530
1302 396165
1302 416641
1302 420395
1302 442474
1302 442936
1302 443012
1302 472923
1302 532663
1302 585583
1302 607774
1302 611053
1302 788625
1302 796013
1302 924041
1302 948285
1307 9816
1307 9867
1307 9892
1307 9940
1307 75598
1307 135112
1307 201860
1307 201900
1307 211316
1307 219670
1307 219682
1307 219696
1307 339932
1307 359295
1307 380149
1307 382327
1307 435767
1307 441630
1307 442241
1307 443248
1307 472926
1307 487666
1307 487668
1307 564749
1307 585189
1307 585202
1307 586119
1307 590407
1307 592330
1307 705436
1307 910917
1307 947222
1318 11714
1318 18619
1318 23625
1318 31151
1318 33947
1318 42721
1318 55174
1318 151632
1318 232395
1318 261529
1318 261562
1318 261589
1318 281718
1318 290463
1318 988365
1318 2527687
1330 9641
1330 9779
1330 9920
1330 50506
1330 93448
1330 202211
1330 212922
1330 390850
1330 416146
1330 589176
1330 3638339
1344 217875
1344 270047
1344 319020
1344 393762
1344 393841
1344 416708
1344 514957
1344 546219
1344 552882
1344 596396
1344 598030
1344 645357
1344 645372
1362 16495
1362 112217
1362 208908
1362 218713
1362 219682
1362 254562
1362 280286
1362 329414
1362 392651
1362 393156
1362 393614
1362 408097
1362 462680
1362 487666
1362 487668
1362 495773
1362 526120
1362 553352
1362 595747
1362 597801
1362 604390
1362 702765
1362 815793
1362 922996
1362 934606
1362 1193324
1472 115051
1472 392651
1472 552973
1472 835803
1564 4355
1564 16484
1564 33650
1564 87482
1564 87534
1564 88037
1564 196762
1564 202979
1564 267151
1564 305538
1564 318801
1564 319112
1564 366109
1564 526894
1564 544993
1586 4418
1586 275460
1586 482226
1586 544887
1586 715121
1586 719948
1586 818009
1637 561406
1757 39040
1757 358533
1792 39437
1792 50489
1792 410075
1792 416407
1792 863836
1807 7014
1807 277914
1807 567651
1833 11519
1833 11710
1833 383642
1833 399819
1833 670850
1833 700769
1833 796816
1841 11527
1841 43009
1841 213115
1841 213127
1841 213162
1841 213377
1841 214361
1841 217878
1841 273423
1841 277914
1841 290446
1841 292424
1841 347201
1841 383309
1841 418279
1841 452104
1841 521349
1841 549691
1841 583908
1841 584044
1841 584120
1841 584260
1841 584309
1841 584342
1841 584343
1841 584378
1841 584382
1841 584413
1841 584542
1841 586632
1841 588452
1867 9779
1867 48859
1867 76385
1867 112161
1867 216894
1867 243106
1867 457775
1867 1050638
2823 23625
2823 105235
2823 201309
2823 329388
2823 345426
2823 417374
2823 463713
2963 76374
2963 318445
2963 335936
2963 790120
2963 1484779
3006 9540
3006 201309
3006 379689
3006 427076
3006 444421
3006 548620
3006 584347
3006 744976
3006 1013090
3006 1113370
3006 1918297
3322 201955
3322 407012
3322 407031
3322 407106
3322 407244
3322 410708
3333 11158
3333 11714
3333 104656
3333 215764
3333 215776
3333 215788
3333 284332
3333 519362
3333 520905
3333 527736
3333 527757
3333 531611
3333 583566
3339 335936
3339 335947
3339 471560
3339 790120
3339 823652
3346 232395
3346 524539
3383 26978
3383 50489
3383 177608
3383 214270
3383 284332
3383 311221
3383 402531
3387 7043
3387 9779
3387 22831
3387 302888
3387 383461
3387 507074
3546 6990
3546 11533
3546 23587
3546 49931
3546 51092
3546 207869
3546 279935
3546 343499
3546 370383
3546 481961
3546 784872
3546 946183
3665 7833
3665 9540
3665 181936
3665 207229
3665 207244
3665 217878
3665 217905
3665 217907
3665 288065
3665 368592
3665 377825
3665 377886
3665 441648
3665 442474
3665 442531
3665 443341
3665 445023
3665 450903
3665 495879
3665 555098
3665 565545
3665 584628
3665 584630
3665 586018
3665 589191
3665 590227
3665 596767
3665 690480
3665 947156
3670 3673
3670 9804
3670 10127
3670 77346
3670 201810
3670 210632
3670 218662
3670 219676
3670 293403
3670 293407
3670 293414
3670 363662
3670 415226
3670 415360
3670 439865
3670 440730
3670 441642
3670 584461
3670 584966
3670 585012
3670 588860
3670 589176
3670 589566
3670 590306
3670 592455
3670 598061
3670 639720
3670 3740923
3672 3673
3672 3674
3672 3678
3672 3847
3672 9804
3672 11517
3672 38641
3672 43305
3672 43329
3672 43340
3672 75598
3672 77346
3672 77376
3672 184891
3672 184905
3672 184916
3672 211894
3672 211897
3672 212920
3672 213764
3672 217133
3672 217901
3672 217961
3672 252267
3672 253467
3672 266185
3672 273423
3672 289354
3672 290427
3672 293281
3672 293403
3672 294634
3672 363662
3672 380147
3672 383319
3672 390970
3672 391032
3672 416609
3672 416641
3672 416642
3672 416656
3672 416703
3672 418235
3672 439865
3672 440728
3672 440731
3672 441350
3672 441642
3672 442241
3672 442474
3672 474154
3672 476318
3672 486067
3672 564749
3672 584120
3672 584621
3672 584725
3672 584966
3672 585012
3672 586679
3672 586976
3672 589176
3672 589442
3672 589588
3672 589993
3672 597671
3672 910081
3672 948103
3673 3674
3673 3678
3673 3847
3673 9382
3673 9804
3673 43340
3673 77346
3673 108302
3673 201933
3673 207251
3673 210632
3673 211894
3673 211897
3673 213764
3673 214566
3673 218662
3673 219670
3673 246238
3673 248852
3673 289354
3673 290427
3673 291224
3673 291236
3673 293281
3673 294634
3673 304032
3673 363662
3673 380139
3673 380147
3673 380150
3673 380190
3673 380263
3673 380310
3673 382955
3673 383319
3673 390970
3673 396174
3673 404653
3673 416609
3673 416628
3673 416636
3673 416671
3673 418235
3673 425061
3673 426298
3673 428616
3673 439844
3673 439864
3673 439865
3673 440730
3673 441371
3673 441646
3673 442794
3673 471906
3673 486054
3673 486067
3673 538797
3673 548635
3673 548643
3673 584621
3673 584763
3673 585012
3673 586976
3673 588866
3673 589148
3673 589176
3673 589575
3673 589685
3673 589993
3673 591558
3673 592202
3673 594571
3673 594762
3673 598061
3673 598488
3673 702352
3673 910079
3673 910080
3673 910081
3673 948103
3673 3740923
3674 3678
3674 3847
3674 43305
3674 43323
3674 43329
3674 45798
3674 180800
3674 180802
3674 184173
3674 184894
3674 207251
3674 209816
3674 210632
3674 217133
3674 217875
3674 217878
3674 217928
3674 218662
3674 221818
3674 248852
3674 261280
3674 261281
3674 266185
3674 291224
3674 294634
3674 380657
3674 381443
3674 383319
3674 383345
3674 390919
3674 390920
3674 390936
3674 390937
3674 390970
3674 393763
3674 393769
3674 393777
3674 393789
3674 393791
3674 393849
3674 393881
3674 393896
3674 396131
3674 396138
3674 396155
3674 396156
3674 416609
3674 416671
3674 416703
3674 418235
3674 426298
3674 428394
3674 439865
3674 439992
3674 441371
3674 442241
3674 442803
3674 442951
3674 486067
3674 535440
3674 535441
3674 546219
3674 548635
3674 548643
3674 584621
3674 584623
3674 584763
3674 584966
3674 585012
3674 585583
3674 586679
3674 586976
3674 588409
3674 589176
3674 589399
3674 589442
3674 589685
3674 589993
3674 591094
3674 593327
3674 594330
3674 597671
3674 598061
3674 621728
3674 682852
3674 925168
3674 3740923
3675 6055
3675 9875
3675 10704
3675 124855
3675 210632
3675 217878
3675 217907
3675 217945
3675 246238
3675 266185
3675 280469
3675 380699
3675 380992
3675 382932
3675 434285
3675 439765
3675 439865
3675 439866
3675 441791
3675 548643
3675 577021
3675 592455
3675 730879
3675 948103
3675 3740923
3678 183013
3678 184891
3678 201900
3678 210632
3678 217878
3678 246238
3678 291224
3678 381465
3678 396165
3678 416628
3678 418236
3678 426298
3678 439865
3678 441356
3678 442241
3678 486054
3678 542365
3678 543505
3678 548635
3678 584958
3678 586179
3678 587268
3678 589131
3678 589171
3678 589993
3678 597671
3678 910625
3678 3740923
3847 43301
3847 43323
3847 210632
3847 211894
3847 211897
3847 212874
3847 274968
3847 291224
3847 380190
3847 381443
3847 381446
3847 416609
3847 418235
3847 440731
3847 441646
3847 442498
3847 442569
3847 443906
3847 543505
3847 548616
3847 548635
3847 584731
3847 585012
3847 587828
3847 591431
3847 910922
3847 3740923
3891 214048
3891 285398
3891 312022
3891 343851
3891 543505
3892 9772
3892 45638
3892 83360
3892 112161
3892 165965
3892 216173
3892 216197
3892 216224
3961 45754
3961 214051
3961 214142
3961 524645
4098 24965
4098 93370
4098 93451
4098 400319
4098 413512
4098 444542
4098 456474
4098 633989
4098 676105
4098 704688
4139 77910
4139 481832
4139 500110
4185 9945
4185 182689
4185 213377
4185 217878
4185 260917
4185 273423
4185 280196
4185 314098
4185 382178
4185 382183
4185 382934
4185 382987
4185 383356
4185 383653
4185 384827
4185 385277
4185 407706
4185 442897
4185 549703
4185 584120
4185 584309
4185 584342
4185 584378
4185 584397
4185 586976
4185 589048
4185 596380
4225 4327
4225 215661
4225 216142
4225 415323
4225 443804
4225 472836
4225 1160508
4225 1571287
4327 215661
4327 216142
4327 415323
4355 10238
4355 19240
4355 22216
4355 22831
4355 29793
4355 31184
4355 47968
4355 94002
4355 108302
4355 202979
4355 203041
4355 255907
4355 269399
4355 276315
4355 276319
4355 290463
4355 316392
4355 317229
4355 317373
4355 320388
4355 321599
4355 365220
4355 405059
4355 567451
4355 659917
4355 730710
4355 730723
4355 730725
4355 730730
4418 702491
4497 50610
4497 410058
4497 472027
4497 690400
4497 1546268
4521 4548
4521 180216
4521 213805
4521 291961
4521 292176
4521 311268
4521 408779
4521 411978
4521 420039
4521 1105822
4548 180216
4548 292176
4548 292617
4548 408779
4548 415885
4779 39510
4779 109090
4779 155806
4779 310759
4779 321790
4779 322224
4779 364911
4779 394088
4779 420197
4779 560243
4779 607511
4779 611506
4779 726181
4779 745037
5125 88822
5125 202068
5125 276315
5125 318801
5125 321058
5125 593539
5125 665429
5125 691106
5125 746676
5125 746720
5125 1736805
5599 135128
5599 380726
5599 391801
5599 393762
5599 441365
5599 443044
5599 443260
5599 463671
5599 595768
5943 10022
5943 11841
5943 260946
5943 287768
5943 366535
5943 377886
5943 380152
5943 466158
5943 815327
5943 909790
5955 275514
5955 380659
5955 420935
5955 435312
5955 471405
6041 9779
6041 88841
6041 89030
6041 89717
6041 93336
6041 93349
6041 93364
6041 386818
6041 435097
6041 441458
6041 689982
6041 740014
6055 9641
6055 9804
6055 9945
6055 10127
6055 10704
6055 43308
6055 45105
6055 88035
6055 135112
6055 146456
6055 207244
6055 211894
6055 211898
6055 212325
6055 212874
6055 214969
6055 217878
6055 217951
6055 251508
6055 260946
6055 266185
6055 269422
6055 273423
6055 287768
6055 292355
6055 293403
6055 314096
6055 314098
6055 314127
6055 315106
6055 346680
6055 358234
6055 366535
6055 380150
6055 380190
6055 380191
6055 380250
6055 380255
6055 380312
6055 380677
6055 381070
6055 381133
6055 382682
6055 383374
6055 383383
6055 396134
6055 415174
6055 415258
6055 415360
6055 417419
6055 417424
6055 418533
6055 439844
6055 439877
6055 439915
6055 441342
6055 441365
6055 441375
6055 441818
6055 441840
6055 442803
6055 443881
6055 465334
6055 471435
6055 486225
6055 510812
6055 524470
6055 524471
6055 524474
6055 548631
6055 549703
6055 549710
6055 549711
6055 549719
6055 558712
6055 584043
6055 584125
6055 584129
6055 584130
6055 584157
6055 584159
6055 584273
6055 584346
6055 584370
6055 584378
6055 584461
6055 584465
6055 584481
6055 584486
6055 584734
6055 584762
6055 584923
6055 585821
6055 588860
6055 589774
6055 589778
6055 589781
6293 213555
6293 213558
6293 215462
6293 275308
6293 291821
6293 337870
6293 345522
6293 430257
6293 592363
6293 592366
6293 705788
6313 112161
6313 266921
6313 268382
6313 309705
6313 404163
6313 446311
6313 608696
6313 921518
6313 1139966
6333 77951
6333 247016
6333 491637
6333 513635
6444 70564
6444 148097
6444 170404
6444 227566
6596 151687
6806 6812
6806 52154
6806 70733
6806 74417
6806 74909
6806 77233
6806 82006
6806 266918
6806 586444
6806 927448
6812 56856
6812 74909
6812 87190
6961 13748
6961 112239
6961 221810
6961 270552
6961 378388
6961 380474
6961 380476
6961 381355
6961 381704
6961 845989
6961 1477512
6990 10575
6990 11533
6990 47379
6990 49931
6990 51092
6990 280286
6990 280297
6990 280306
6990 445134
7014 382766
7014 520668
7014 627111
7043 10125
7043 383461
7043 398864
7043 438772
7043 495642
7426 24965
7426 84880
7426 88820
7426 149301
7426 378716
7482 7491
7482 7497
7482 81568
7482 334235
7482 348576
7482 373807
7482 458621
7482 458630
7482 634287
7482 674721
7482 1045307
7491 7497
7491 20802
7491 81568
7491 458621
7491 458630
7491 634287
7491 674721
7497 81568
7497 634287
7497 674721
7501 348505
7501 348594
7501 444514
7501 458630
7549 1045307
7549 1291657
7833 9779
7833 9810
7833 10575
7833 22185
7833 23645
7833 28081
7833 47445
7833 51765
7833 178918
7833 201810
7833 202903
7833 207229
7833 217907
7833 260946
7833 265474
7833 288065
7833 293773
7833 317782
7833 328386
7833 345634
7833 345813
7833 377886
7833 379684
7833 382199
7833 382724
7833 382933
7833 383135
7833 383385
7833 424718
7833 440295
7833 442503
7833 442590
7833 442604
7833 442645
7833 442709
7833 442723
7833 443227
7833 445023
7833 463671
7833 472305
7833 472923
7833 473704
7833 495879
7833 535071
7833 535104
7833 547413
7833 552781
7833 555098
7833 572996
7833 584087
7833 584630
7833 586488
7833 589781
7833 591048
7833 591065
7833 591157
7833 591158
7833 591201
7833 592838
7833 594836
7833 596767
7833 597689
7833 662382
7833 681106
7833 707430
7833 788625
7833 791700
7833 814151
7833 815768
7833 845282
7833 861785
7833 869534
7833 1016633
8008 77951
8008 94608
8008 144890
8008 205599
8008 205606
8008 312786
8008 383127
8008 478271
8008 842589
8136 94720
8136 692634
8136 750361
8136 1255800
8136 1559757
8136 1756891
8136 1768463
8136 2274693
8383 12897
8383 21016
8383 151509
8383 490267
8383 635980
8383 635990
8383 980756
8383 1144793
8383 1283081
8383 1910755
8383 2257521
8383 3288634
8430 524539
8451 11136
8451 11158
8451 33957
8451 49155
8451 76362
8451 77477
8451 217169
8451 272856
8451 316707
8451 337114
8451 446311
8451 523319
8498 10838
8498 11233
8498 11235
8498 12203
8498 13758
8498 33957
8498 257464
8498 297684
8498 341673
8498 354524
8498 381037
8498 382742
8498 586018
8498 592375
8498 1464846
8498 1493084
8594 371903
8594 383468
8594 439724
8594 442046
8594 442063
8594 442436
8594 442752
8594 694540
8594 927681
8594 1114334
8594 1114343
8594 1684573
8594 1691016
8670 23882
8670 29476
8670 41565
8670 178914
8670 203949
8670 221810
8670 260946
8670 270555
8670 317827
8670 317872
8670 366159
8670 372135
8670 373877
8670 377886
8670 380176
8670 381343
8670 381713
8670 382092
8670 382384
8670 383032
8670 384299
8670 384444
8670 385006
8670 444100
8670 530467
8670 610426
8670 879941
8670 913523
8670 918739
8708 9779
8708 54438
8708 333814
8708 440831
8708 877158
9239 105235
9239 105236
9239 214968
9239 270017
9239 270162
9239 270166
9239 272733
9239 530725
9239 599468
9239 608406
9239 611894
9239 655667
9239 661808
9239 705706
9302 454519
9302 458981
9302 460437
9325 38641
9325 261281
9325 555011
9325 947347
9340 135115
9340 297684
9340 457190
9382 77211
9382 77346
9382 114956
9382 210620
9382 211610
9382 214968
9382 293403
9382 446043
9382 594762
9382 595073
9382 599735
9382 664550
9382 848631
9540 9549
9540 9551
9540 10575
9540 11235
9540 16079
9540 43331
9540 77349
9540 91043
9540 124855
9540 130142
9540 201607
9540 201810
9540 212874
9540 229154
9540 310378
9540 319245
9540 321034
9540 341653
9540 341658
9540 341673
9540 341676
9540 366800
9540 377829
9540 377886
9540 382967
9540 382968
9540 384561
9540 384839
9540 416797
9540 426048
9540 439992
9540 442498
9540 442652
9540 442709
9540 442723
9540 443881
9540 444421
9540 445011
9540 445023
9540 456867
9540 463628
9540 465741
9540 466858
9540 489176
9540 538797
9540 549703
9540 584347
9540 586179
9540 587276
9540 587485
9540 587695
9540 587903
9540 590810
9540 592818
9540 593681
9540 593832
9540 594835
9540 594836
9540 595335
9540 595583
9540 814752
9540 912996
9540 921870
9540 1111540
9540 1111555
9540 1113370
9540 1113372
9540 1361093
9543 11710
9543 18609
9543 34005
9543 38841
9543 45636
9543 76377
9543 77567
9543 83346
9543 83360
9543 83366
9543 85173
9543 88037
9543 88882
9543 108302
9543 210789
9543 212758
9543 214218
9543 230942
9543 233712
9543 253133
9543 274481
9543 274835
9543 287525
9543 319815
9543 360999
9543 413710
9543 431487
9543 471322
9543 593585
9543 606762
9543 660086
9543 840031
9543 882934
9544 9772
9544 12705
9544 55174
9544 147199
9544 182689
9544 216075
9544 270552
9544 273162
9544 280761
9544 286388
9544 287718
9544 314108
9544 317815
9544 322790
9544 342567
9544 342586
9544 350914
9544 380414
9544 380984
9544 381331
9544 381333
9544 382100
9544 382186
9544 382244
9544 382396
9544 382417
9544 382475
9544 382527
9544 382559
9544 382950
9544 383315
9544 383458
9544 384284
9544 384726
9544 439734
9544 467042
9544 474947
9544 587034
9544 588463
9544 589040
9544 596071
9544 689984
9544 905524
9544 980290
9545 28081
9545 294037
9545 383107
9545 439885
9549 9551
9549 11233
9549 11235
9549 41130
9549 43300
9549 180800
9549 201810
9549 260937
9549 260946
9549 260972
9549 261011
9549 317680
9549 379684
9549 383856
9549 391420
9549 396135
9549 396155
9549 442498
9549 442503
9549 442510
9549 442723
9549 444421
9549 463628
9549 495584
9549 495642
9549 495829
9549 594836
9549 683791
9549 791706
9549 912996
9551 9794
9551 11233
9551 11235
9551 260937
9551 260972
9551 261011
9551 341681
9551 391420
9551 393314
9551 442604
9551 495642
9551 591951
9551 683791
9551 791706
9564 148692
9564 209902
9564 210619
9564 211607
9564 211610
9564 211612
9564 211613
9564 211618
9564 212281
9564 212367
9564 212388
9564 212756
9564 212758
9564 215128
9564 216979
9564 218684
9564 254451
9564 276914
9564 292194
9564 342383
9564 347201
9564 383319
9564 415991
9564 416671
9564 537045
9564 548635
9564 587337
9564 593585
9564 671209
9564 1648907
9567 9794
9567 9920
9567 11841
9567 174568
9567 208959
9567 210857
9567 211894
9567 215462
9567 217869
9567 219676
9567 290463
9567 293403
9567 320356
9567 338186
9567 343851
9567 345222
9567 381133
9567 420265
9567 425061
9567 429545
9567 439731
9567 439754
9567 441475
9567 442474
9567 442601
9567 443227
9567 443231
9567 443275
9567 443334
9567 445023
9567 462680
9567 470740
9567 470742
9567 471906
9567 472341
9567 537045
9567 552973
9567 563850
9567 584628
9567 584743
9567 589191
9567 590662
9567 597141
9567 597801
9567 598595
9567 607690
9567 690299
9567 791878
9567 835803
9567 946402
9577 9641
9577 10127
9577 11517
9577 21729
9577 135112
9577 202219
9577 208374
9577 217890
9577 218662
9577 291888
9577 314098
9577 344303
9577 377829
9577 379693
9577 380130
9577 380133
9577 380135
9577 380139
9577 380144
9577 380147
9577 380148
9577 380149
9577 380150
9577 380152
9577 380155
9577 380157
9577 380162
9577 380176
9577 380182
9577 380186
9577 380190
9577 380191
9577 380209
9577 380235
9577 380237
9577 380240
9577 380250
9577 380251
9577 380255
9577 380260
9577 380262
9577 380263
9577 380270
9577 380283
9577 380292
9577 380293
9577 380310
9577 380312
9577 380828
9577 381469
9577 384722
9577 517097
9577 587255
9577 591373
9584 15941
9584 21727
9584 61089
9584 63844
9584 78512
9584 312263
9584 385329
9584 406571
9584 486258
9584 542049
9584 604432
9584 656500
9584 819677
9584 842093
9640 9921
9640 75598
9640 182689
9640 380927
9640 381443
9640 381446
9640 392546
9640 392651
9640 396165
9640 408087
9640 416628
9640 433360
9640 434285
9640 441639
9640 471993
9640 584731
9640 585580
9640 595073
9640 948343
9641 9779
9641 9883
9641 9884
9641 10132
9641 10137
9641 10704
9641 15941
9641 23645
9641 88799
9641 93347
9641 107668
9641 114956
9641 116288
9641 174535
9641 202211
9641 204888
9641 206402
9641 217878
9641 217886
9641 221818
9641 270552
9641 287737
9641 287768
9641 288193
9641 292259
9641 293403
9641 314096
9641 314101
9641 314109
9641 314161
9641 315106
9641 317817
9641 318035
9641 318930
9641 329393
9641 335980
9641 347201
9641 347233
9641 347258
9641 366535
9641 370952
9641 379691
9641 380139
9641 380152
9641 380176
9641 380182
9641 380209
9641 380255
9641 380460
9641 381066
9641 381544
9641 381600
9641 381833
9641 381970
9641 382098
9641 382105
9641 382178
9641 382187
9641 382200
9641 382215
9641 382559
9641 382562
9641 382675
9641 383309
9641 383342
9641 383372
9641 383373
9641 383374
9641 383375
9641 384827
9641 390805
9641 390837
9641 396130
9641 396131
9641 396134
9641 396139
9641 396184
9641 408154
9641 410331
9641 417394
9641 428841
9641 440703
9641 441342
9641 441356
9641 441365
9641 441375
9641 441726
9641 441791
9641 442932
9641 443007
9641 443231
9641 444996
9641 451650
9641 474557
9641 486263
9641 510810
9641 517097
9641 520094
9641 548641
9641 549707
9641 584043
9641 584342
9641 585814
9641 585840
9641 585854
9641 586238
9641 588634
9641 592147
9641 597056
9772 22185
9772 24962
9772 27031
9772 35892
9772 39833
9772 50385
9772 51765
9772 57829
9772 75874
9772 149845
9772 163170
9772 204078
9772 245784
9772 273328
9772 315326
9772 318035
9772 322903
9772 338156
9772 339847
9772 343499
9772 349462
9772 366761
9772 367544
9772 380255
9772 382100
9772 382123
9772 383761
9772 400366
9772 440653
9772 442627
9772 463585
9772 637623
9772 643373
9772 737520
9772 967516
9772 1142328
9779 9867
9779 12620
9779 13523
9779 13758
9779 19534
9779 21807
9779 23658
9779 24965
9779 25283
9779 25369
9779 25493
9779 31386
9779 33915
9779 33957
9779 38498
9779 38520
9779 49422
9779 75874
9779 84858
9779 84880
9779 88776
9779 88782
9779 88824
9779 88846
9779 88864
9779 89056
9779 89727
9779 89739
9779 93342
9779 93349
9779 93356
9779 93362
9779 93369
9779 93370
9779 93384
9779 93390
9779 93448
9779 93451
9779 93464
9779 93468
9779 135128
9779 194010
9779 201553
9779 202850
9779 202979
9779 203041
9779 203090
9779 203104
9779 203161
9779 203187
9779 203248
9779 203296
9779 203354
9779 203402
9779 204379
9779 204430
9779 210860
9779 238762
9779 257684
9779 260918
9779 279218
9779 281159
9779 282963
9779 287710
9779 288199
9779 291888
9779 294190
9779 305841
9779 315261
9779 318089
9779 319019
9779 333814
9779 343499
9779 349330
9779 372780
9779 377346
9779 377487
9779 378142
9779 380658
9779 381548
9779 382187
9779 382200
9779 382279
9779 386818
9779 396273
9779 400319
9779 406672
9779 420333
9779 435097
9779 435179
9779 441475
9779 443037
9779 452258
9779 456877
9779 466169
9779 473699
9779 473929
9779 473931
9779 486161
9779 489205
9779 491637
9779 499476
9779 544681
9779 548939
9779 568283
9779 585982
9779 587553
9779 591160
9779 592838
9779 596387
9779 604301
9779 613233
9779 613239
9779 643373
9779 655317
9779 657321
9779 673222
9779 674327
9779 676107
9779 679603
9779 689982
9779 689984
9779 704688
9779 707568
9779 722400
9779 725141
9779 736611
9779 738133
9779 739384
9779 739924
9779 739927
9779 740014
9779 808713
9779 900023
9779 1016633
9779 1139756
9779 1172076
9779 1934194
9779 1965003
9779 2288870
9779 3399843
9781 9810
9781 408142
9781 472746
9781 553203
9781 599825
9781 599837
9781 611158
9789 101742
9789 216419
9789 265547
9789 329449
9789 480918
9789 552902
9789 552953
9789 604422
9789 604429
9789 682101
9789 682148
9789 1620044
9792 9794
9792 15905
9792 15928
9792 16414
9792 16503
9792 18363
9792 28079
9792 38498
9792 43303
9792 43305
9792 43308
9792 43309
9792 43335
9792 78475
9792 101708
9792 105959
9792 147171
9792 180800
9792 180802
9792 184894
9792 248852
9792 253467
9792 255561
9792 273384
9792 287777
9792 317881
9792 319020
9792 345430
9792 347258
9792 382200
9792 382951
9792 383110
9792 383345
9792 383356
9792 385723
9792 385770
9792 390919
9792 390937
9792 391032
9792 392652
9792 393727
9792 393739
9792 393762
9792 393763
9792 393765
9792 393769
9792 393789
9792 393790
9792 393791
9792 393849
9792 393881
9792 396130
9792 396131
9792 396145
9792 396147
9792 396156
9792 396165
9792 396166
9792 396172
9792 396278
9792 396313
9792 416621
9792 427510
9792 428394
9792 441475
9792 442981
9792 485005
9792 486305
9792 535440
9792 553549
9792 584725
9792 586681
9792 589420
9792 590306
9792 590531
9792 591094
9792 591935
9792 593327
9792 594330
9792 594529
9792 682856
9792 740390
9792 814630
9794 9875
9794 9894
9794 15875
9794 16414
9794 18363
9794 28079
9794 28082
9794 28083
9794 28084
9794 38635
9794 38641
9794 43300
9794 43301
9794 43302
9794 43303
9794 43304
9794 43305
9794 43306
9794 43307
9794 43308
9794 43309
9794 43322
9794 43329
9794 43331
9794 43332
9794 43334
9794 43335
9794 43340
9794 43345
9794 43348
9794 45798
9794 48848
9794 93342
9794 108535
9794 147171
9794 174535
9794 180802
9794 184894
9794 184905
9794 184906
9794 184907
9794 184916
9794 217875
9794 217901
9794 217907
9794 217928
9794 218675
9794 224456
9794 248852
9794 253467
9794 256411
9794 260929
9794 261281
9794 281494
9794 285972
9794 287737
9794 287881
9794 292197
9794 293410
9794 318989
9794 339400
9794 341716
9794 345430
9794 345432
9794 345689
9794 364749
9794 368594
9794 370952
9794 379527
9794 380623
9794 380658
9794 380660
9794 380663
9794 380726
9794 382200
9794 382955
9794 382973
9794 383227
9794 383250
9794 383345
9794 383356
9794 384423
9794 385215
9794 385723
9794 385770
9794 390837
9794 390920
9794 390936
9794 390941
9794 390944
9794 390949
9794 390955
9794 390982
9794 391032
9794 391368
9794 391801
9794 393739
9794 393754
9794 393763
9794 393769
9794 393789
9794 393790
9794 393791
9794 393809
9794 393844
9794 393849
9794 393881
9794 396131
9794 396145
9794 396147
9794 396155
9794 396156
9794 396158
9794 396165
9794 396166
9794 396170
9794 396172
9794 396174
9794 396190
9794 396218
9794 396244
9794 396248
9794 396278
9794 396313
9794 404653
9794 405032
9794 405268
9794 406728
9794 406733
9794 415174
9794 416608
9794 416609
9794 416620
9794 416621
9794 416637
9794 416641
9794 416642
9794 416665
9794 416681
9794 416703
9794 416797
9794 426298
9794 426313
9794 428394
9794 439738
9794 439865
9794 439992
9794 440295
9794 440601
9794 440642
9794 440731
9794 441475
9794 441795
9794 442542
9794 442823
9794 442951
9794 442953
9794 442981
9794 443008
9794 443641
9794 443677
9794 443699
9794 444415
9794 444462
9794 444997
9794 445011
9794 452143
9794 456262
9794 465699
9794 466169
9794 472305
9794 472707
9794 473704
9794 473760
9794 485005
9794 486054
9794 486058
9794 486059
9794 486060
9794 486080
9794 486090
9794 486172
9794 486312
9794 510817
9794 517387
9794 532663
9794 535067
9794 546232
9794 549623
9794 550153
9794 552882
9794 572994
9794 584725
9794 584963
9794 585583
9794 585935
9794 586011
9794 586107
9794 586156
9794 586679
9794 586681
9794 586689
9794 586708
9794 586712
9794 586733
9794 587296
9794 587554
9794 587690
9794 588409
9794 588499
9794 588860
9794 589376
9794 589778
9794 589999
9794 590001
9794 590005
9794 590030
9794 590110
9794 590531
9794 591046
9794 591083
9794 591092
9794 591094
9794 591160
9794 594330
9794 594579
9794 594998
9794 595481
9794 595582
9794 595885
9794 596691
9794 597088
9794 598030
9794 598405
9794 611168
9794 617699
9794 621728
9794 646425
9794 663613
9794 664581
9794 666907
9794 671141
9794 682853
9794 682856
9794 683697
9794 684056
9794 706874
9794 707012
9794 707031
9794 787817
9794 788472
9794 788473
9794 788484
9794 788496
9794 788498
9794 788832
9794 815241
9794 841997
9794 846363
9794 848111
9794 887619
9794 927459
9794 1045723
9794 1166992
9794 1175328
9794 3230912
9794 3574328
9794 3775415
9804 9829
9804 9902
9804 10127
9804 47304
9804 77346
9804 88035
9804 153681
9804 174535
9804 201810
9804 201909
9804 210632
9804 211894
9804 212922
9804 213764
9804 217133
9804 217928
9804 219676
9804 291224
9804 293403
9804 293407
9804 293410
9804 293411
9804 293413
9804 293414
9804 293425
9804 293760
9804 294037
9804 314096
9804 362072
9804 380130
9804 380133
9804 380147
9804 380149
9804 380150
9804 380152
9804 380260
9804 380292
9804 380623
9804 381443
9804 381462
9804 381465
9804 381478
9804 381480
9804 381494
9804 381498
9804 382113
9804 383353
9804 391368
9804 391371
9804 392654
9804 396278
9804 408097
9804 410208
9804 415174
9804 415179
9804 415226
9804 415258
9804 415360
9804 416306
9804 416609
9804 416641
9804 416656
9804 416671
9804 418235
9804 425061
9804 426313
9804 428836
9804 439844
9804 439864
9804 439865
9804 439877
9804 441350
9804 441353
9804 441371
9804 441375
9804 441642
9804 441646
9804 441647
9804 441648
9804 442709
9804 442803
9804 442928
9804 466532
9804 485005
9804 548624
9804 548631
9804 549711
9804 555961
9804 565543
9804 584461
9804 584621
9804 584623
9804 584630
9804 584919
9804 584947
9804 584976
9804 585012
9804 585201
9804 586059
9804 586107
9804 586244
9804 586295
9804 586444
9804 586643
9804 587255
9804 587695
9804 588860
9804 589093
9804 589130
9804 589131
9804 589148
9804 589149
9804 589176
9804 589549
9804 589566
9804 589588
9804 589589
9804 589685
9804 589993
9804 590147
9804 590306
9804 590831
9804 591833
9804 591849
9804 591875
9804 594924
9804 596302
9804 597056
9804 598485
9804 598902
9804 639720
9804 681106
9804 817152
9804 922340
9804 934606
9804 951829
9804 3740923
9810 9829
9810 21727
9810 201810
9810 212255
9810 222864
9810 260937
9810 312278
9810 366761
9810 377886
9810 390951
9810 393192
9810 416641
9810 443269
9810 472746
9810 485005
9810 595481
9810 596512
9810 608628
9810 757813
9810 831607
9810 844327
9810 844568
9810 844580
9810 844635
9816 9859
9816 9920
9816 9940
9816 9981
9816 10002
9816 10127
9816 219670
9816 219696
9816 270552
9816 487666
9816 487668
9816 585585
9816 592267
9816 592330
9816 594555
9816 596785
9816 627989
9816 638173
9816 786058
9816 934605
9816 934606
9816 945702
9816 947104
9816 947111
9816 947112
9816 947222
9816 3638339
9829 212920
9829 293403
9829 355544
9829 390951
9829 439915
9829 443042
9829 595475
9829 661798
9829 879394
9840 101708
9840 151579
9840 383890
9840 390943
9840 392447
9840 392651
9840 393149
9840 425440
9840 552379
9840 552932
9840 554719
9840 554751
9840 590415
9840 596604
9840 596606
9840 600085
9840 1115386
9841 392448
9841 392455
9841 392461
9841 394004
9841 598831
9841 599531
9841 599536
9841 599548
9846 10127
9846 207758
9846 245878
9846 349330
9846 416641
9846 567413
9846 682856
9846 693496
9846 788625
9849 43307
9849 184925
9849 202219
9849 211894
9849 293410
9849 345430
9849 380660
9849 416621
9849 440642
9849 442474
9849 486220
9849 590531
9849 592690
9849 595475
9849 597480
9859 9892
9859 21966
9859 47304
9859 201860
9859 201900
9859 219670
9859 293425
9859 314106
9859 359295
9859 381355
9859 441630
9859 472926
9859 487666
9859 487668
9859 564749
9859 585189
9859 585202
9859 586119
9859 590407
9859 592330
9859 594555
9859 910917
9859 947112
9867 34434
9867 39510
9867 115924
9867 135128
9867 146456
9867 178922
9867 181945
9867 217907
9867 269443
9867 287035
9867 317825
9867 350914
9867 378445
9867 381264
9867 381412
9867 381544
9867 390847
9867 408086
9867 412625
9867 430788
9867 441355
9867 443248
9867 463671
9867 471997
9867 587931
9867 662494
9867 846171
9867 981526
9872 9877
9872 15941
9872 270047
9872 275580
9872 352737
9872 395721
9872 572989
9872 604322
9872 604429
9872 605000
9872 618314
9872 694693
9875 11517
9875 28082
9875 43308
9875 184173
9875 201860
9875 211894
9875 212874
9875 217890
9875 217891
9875 218661
9875 380657
9875 380667
9875 381470
9875 381552
9875 383319
9875 385770
9875 390901
9875 390944
9875 391389
9875 393809
9875 416609
9875 420935
9875 430186
9875 439734
9875 439844
9875 439865
9875 439869
9875 440601
9875 441646
9875 442928
9875 442951
9875 443641
9875 485005
9875 547292
9875 547364
9875 590005
9875 591585
9875 599721
9875 611158
9877 15941
9877 221810
9877 335947
9877 371787
9877 423317
9877 572989
9877 604322
9877 604429
9877 609636
9877 694552
9877 848251
9877 926784
9883 9884
9883 10127
9883 28079
9883 43303
9883 208959
9883 217901
9883 370952
9883 383372
9883 383373
9883 383374
9883 383375
9883 383389
9883 383446
9883 415174
9883 417145
9883 418241
9883 426826
9883 439864
9883 441375
9883 442932
9883 452104
9883 495571
9883 584159
9883 584260
9883 584286
9883 584461
9883 584481
9883 584866
9883 585680
9883 586265
9883 587172
9883 587554
9883 3574328
9884 10002
9884 10127
9884 43139
9884 208959
9884 269443
9884 290463
9884 293342
9884 315106
9884 347233
9884 380255
9884 381814
9884 383342
9884 383372
9884 383373
9884 383374
9884 383375
9884 440703
9884 441365
9884 441375
9884 444978
9884 472987
9884 485005
9884 495571
9884 585717
9884 593539
9884 593585
9889 10002
9889 506037
9892 9920
9892 15941
9892 47304
9892 208267
9892 218661
9892 219670
9892 246352
9892 285276
9892 289354
9892 293420
9892 381133
9892 382174
9892 391998
9892 441646
9892 443275
9892 496454
9892 586643
9892 589850
9892 590747
9892 597671
9892 607678
9892 947707
9892 950379
9892 1150087
9892 1167222
9892 3638339
9894 16414
9894 16537
9894 18363
9894 28079
9894 28083
9894 33671
9894 38635
9894 43304
9894 43305
9894 43307
9894 43309
9894 43329
9894 43331
9894 43335
9894 43337
9894 43340
9894 108487
9894 108535
9894 135112
9894 135128
9894 174568
9894 180800
9894 180802
9894 184891
9894 184905
9894 184907
9894 210860
9894 214566
9894 217875
9894 217901
9894 218675
9894 224456
9894 248852
9894 253467
9894 261281
9894 269692
9894 272387
9894 275535
9894 285972
9894 287737
9894 287768
9894 293420
9894 306200
9894 319000
9894 336670
9894 345430
9894 347258
9894 380623
9894 380658
9894 380660
9894 380724
9894 380726
9894 382200
9894 383356
9894 384423
9894 390920
9894 390936
9894 390941
9894 390949
9894 390967
9894 390982
9894 391032
9894 391368
9894 391389
9894 391801
9894 391985
9894 393739
9894 393754
9894 393762
9894 393769
9894 393791
9894 396131
9894 396145
9894 396155
9894 396156
9894 396165
9894 396166
9894 396170
9894 396230
9894 396244
9894 396248
9894 396278
9894 396345
9894 405268
9894 416608
9894 416620
9894 416621
9894 416637
9894 416641
9894 416665
9894 416697
9894 416703
9894 420403
9894 426298
9894 429545
9894 431384
9894 439731
9894 439755
9894 439765
9894 440295
9894 441646
9894 442951
9894 442953
9894 442957
9894 443007
9894 443037
9894 443881
9894 466169
9894 466532
9894 467292
9894 485005
9894 486312
9894 517387
9894 532812
9894 542772
9894 564349
9894 564749
9894 565545
9894 572877
9894 584725
9894 584963
9894 585583
9894 586689
9894 586712
9894 586884
9894 589420
9894 590005
9894 590026
9894 590030
9894 590110
9894 591160
9894 595723
9894 597013
9894 597088
9894 598030
9894 599721
9894 607774
9894 617699
9894 684056
9894 706648
9894 722150
9894 788477
9894 844467
9894 3574328
9894 3775415
9895 284741
9895 292258
9895 372135
9895 439734
9895 439801
9895 462680
9895 462691
9895 539596
9895 853430
9895 853445
9902 18363
9902 75598
9902 214969
9902 215016
9902 260928
9902 289354
9902 293420
9902 319020
9902 329393
9902 347258
9902 372135
9902 380147
9902 380263
9902 381443
9902 381446
9902 393743
9902 393844
9902 416608
9902 441475
9902 443881
9902 472239
9902 486033
9902 584731
9902 584824
9902 584981
9902 590882
9902 672648
9902 739927
9902 815238
9920 10127
9920 47304
9920 201909
9920 215128
9920 219670
9920 246352
9920 285276
9920 292256
9920 293403
9920 293410
9920 293420
9920 294037
9920 328323
9920 359295
9920 380255
9920 381494
9920 381552
9920 383353
9920 391998
9920 400901
9920 417145
9920 462680
9920 487666
9920 585202
9920 586643
9920 587086
9920 590747
9920 597671
9920 607678
9920 638173
9920 664359
9920 672648
9920 702590
9920 702617
9920 705915
9920 818935
9920 818936
9920 927546
9920 947707
9920 950379
9920 3638339
9921 202208
9921 209930
9921 216419
9921 217928
9921 293411
9921 392402
9921 392654
9921 393118
9921 408087
9921 433360
9921 584763
9921 598902
9921 639720
9921 690298
9921 702753
9921 788347
9940 219696
9940 292256
9940 381637
9940 487666
9940 487668
9940 532233
9940 560203
9940 585585
9940 592330
9940 593359
9940 594555
9940 601462
9940 786058
9940 925766
9940 934606
9940 945702
9940 947104
9940 947111
9940 947112
9940 947222
9940 947522
9940 1255035
9940 1602102
9945 10002
9945 10127
9945 21966
9945 182689
9945 201860
9945 201909
9945 219670
9945 229154
9945 264047
9945 293411
9945 293510
9945 358234
9945 379689
9945 380240
9945 380250
9945 382545
9945 382916
9945 382934
9945 392100
9945 439869
9945 441630
9945 441840
9945 471510
9945 548642
9945 549893
9945 565238
9945 584125
9945 584133
9945 584154
9945 586976
9945 587485
9945 587831
9945 588904
9945 590434
9945 591336
9945 596380
9945 671209
9945 789747
9945 910352
9945 911946
9945 912784
9945 1477304
9945 1477307
9975 293403
9975 293416
9975 294037
9975 383319
9975 390846
9975 408097
9975 442803
9975 626452
9981 101742
9981 216224
9981 359295
9981 428826
9981 490509
9981 592947
9981 638173
9981 815856
9981 947114
9981 1161270
9981 1609327
10002 10127
10002 33731
10002 46369
10002 47304
10002 219676
10002 254911
10002 290463
10002 293413
10002 293414
10002 293416
10002 293760
10002 383353
10002 384279
10002 390920
10002 390970
10002 391368
10002 391371
10002 392651
10002 396278
10002 485005
10002 556456
10002 589130
10002 590306
10002 1175328
10022 11517
10022 43308
10022 77344
10022 184173
10022 201797
10022 287737
10022 407043
10022 434759
10022 439731
10022 441791
10022 466158
10022 471997
10022 595073
10031 10575
10031 341172
10031 345549
10031 391368
10031 416641
10031 439734
10031 443007
10031 443017
10031 586679
10031 590751
10031 591082
10031 592971
10031 683791
10031 1018918
10031 1119038
10031 1120034
10089 15932
10089 248894
10089 390969
10089 403751
10089 472710
10089 617329
10125 377766
10125 382378
10125 384279
10127 10137
10127 11517
10127 41176
10127 47304
10127 77346
10127 153675
10127 201909
10127 207758
10127 211894
10127 217133
10127 217963
10127 218708
10127 219670
10127 219676
10127 245797
10127 273423
10127 288193
10127 293127
10127 293403
10127 293410
10127 293411
10127 293413
10127 293414
10127 293416
10127 293425
10127 293760
10127 294634
10127 314096
10127 314098
10127 317817
10127 318930
10127 329414
10127 339400
10127 339931
10127 344293
10127 348255
10127 355447
10127 366539
10127 370952
10127 379691
10127 380147
10127 380149
10127 380152
10127 380956
10127 381061
10127 381081
10127 381133
10127 381494
10127 382186
10127 382559
10127 383373
10127 383653
10127 384279
10127 384827
10127 391367
10127 391371
10127 393840
10127 408097
10127 415190
10127 415258
10127 417424
10127 418279
10127 428836
10127 441365
10127 441642
10127 441646
10127 442803
10127 442936
10127 549711
10127 583908
10127 584129
10127 584139
10127 584140
10127 584141
10127 584154
10127 584461
10127 584495
10127 584727
10127 584734
10127 585325
10127 585369
10127 585717
10127 585814
10127 585843
10127 586377
10127 586691
10127 586781
10127 587311
10127 587693
10127 587822
10127 589130
10127 589549
10127 589588
10127 590306
10127 592636
10127 593342
10127 593350
10127 593359
10127 987195
10127 3638339
10132 10137
10132 33671
10132 43326
10132 215065
10132 287768
10132 292258
10132 315261
10132 320356
10132 334034
10132 338156
10132 345441
10132 356307
10132 366535
10132 379689
10132 380255
10132 380623
10132 380765
10132 382562
10132 382742
10132 382810
10132 391988
10132 393844
10132 414059
10132 436316
10132 445313
10132 545951
10132 599825
10132 604322
10132 607690
10132 611158
10132 707573
10132 752219
10132 844729
10132 910176
10132 1580498
10137 15905
10137 45105
10137 135112
10137 201860
10137 287768
10137 288197
10137 292259
10137 317829
10137 347233
10137 366535
10137 370952
10137 380182
10137 380190
10137 380414
10137 380460
10137 380988
10137 381477
10137 381494
10137 381600
10137 382097
10137 382215
10137 382562
10137 383353
10137 383428
10137 384423
10137 384726
10137 390837
10137 413152
10137 441630
10137 517097
10137 548641
10137 584465
10137 584981
10137 585703
10137 589130
10137 1131409
10150 201896
10150 209930
10150 219670
10150 279106
10150 292256
10150 353916
10150 393786
10150 404653
10150 472239
10150 472746
10150 538797
10150 563850
10150 586179
10150 587892
10150 589931
10150 591082
10150 592971
10150 627827
10150 690333
10150 706857
10150 757740
10150 766215
10150 815331
10150 816361
10150 948103
10207 393570
10207 546997
10207 1301291
10238 22831
10238 78547
10238 320388
10238 351088
10238 381024
10238 469860
10238 480747
10238 480794
10238 617564
10238 970530
10243 385898
10243 492284
10243 1157772
10438 28081
10438 144926
10438 287738
10438 293416
10438 390805
10438 406624
10438 584694
10544 15941
10544 383338
10544 383897
10544 384030
10544 392976
10544 393040
10544 393050
10544 393554
10544 471739
10544 599871
10544 792143
10544 898699
10544 1462815
10548 180769
10548 216608
10548 286114
10548 317683
10548 317782
10548 326096
10548 354259
10548 383248
10548 384194
10548 403751
10548 403795
10548 434663
10548 543134
10548 655625
10575 10704
10575 25283
10575 34683
10575 84536
10575 87490
10575 130493
10575 144926
10575 203949
10575 205185
10575 216608
10575 269399
10575 271336
10575 279011
10575 290083
10575 328318
10575 341693
10575 377829
10575 381066
10575 381389
10575 381865
10575 382061
10575 383684
10575 383918
10575 384839
10575 406686
10575 494223
10575 845727
10661 37936
10661 116748
10661 280007
10661 721307
10704 11517
10704 84536
10704 86222
10704 248852
10704 281169
10704 287768
10704 287942
10704 309008
10704 314113
10704 319011
10704 341676
10704 341693
10704 355447
10704 366535
10704 368592
10704 377829
10704 381066
10704 381295
10704 381600
10704 381781
10704 381833
10704 381865
10704 382061
10704 382102
10704 382215
10704 382562
10704 382935
10704 383461
10704 393743
10704 415180
10704 441648
10704 556602
10704 560203
10704 585296
10704 589493
10704 590810
10704 845727
10832 26892
10832 88799
10832 88995
10832 266364
10832 300290
10832 378716
10832 494061
10832 532612
10832 541520
10832 813196
10832 989202
10832 1185599
10832 2589747
10838 273946
10838 310420
10838 347731
10838 371872
10838 490138
10838 521739
10838 627111
10838 685376
10838 989711
10838 1033447
10838 1081859
10838 2070534
10838 3691291
11024 43331
11024 341702
11024 442318
11024 591955
11024 595723
11024 671141
11024 1165701
11080 11096
11080 34434
11080 34472
11080 217392
11080 270301
11080 358203
11080 659418
11080 675765
11080 796816
11080 1737177
11096 31184
11096 34472
11096 217017
11096 270301
11096 358203
11096 370939
11096 659418
11096 796816
11136 151689
11136 196775
11136 982151
11136 1226836
11158 11714
11158 34005
11158 104656
11158 471560
11158 573817
11160 218684
11160 443695
11160 589110
11160 1000543
11178 153273
11178 1539925
11178 1539926
11178 1539935
11178 2206437
11178 2630585
11233 11235
11233 11614
11233 41130
11233 135112
11233 178922
11233 260917
11233 260918
11233 260928
11233 260929
11233 260936
11233 260937
11233 260941
11233 260946
11233 260972
11233 261008
11233 261011
11235 28082
11235 84536
11235 182689
11235 202024
11235 203949
11235 229154
11235 272387
11235 341653
11235 341658
11235 341666
11235 341673
11235 341716
11235 377829
11235 380263
11235 381443
11235 381723
11235 382935
11235 382987
11235 383461
11235 383856
11235 384827
11235 384839
11235 443233
11235 486225
11235 584347
11235 585703
11235 587485
11235 587828
11235 589494
11235 596380
11235 597480
11235 702623
11235 762349
11235 845727
11235 1113372
11256 97588
11256 202533
11256 247198
11256 266918
11256 290463
11256 398864
11256 402244
11256 525027
11256 569138
11256 702491
11256 986301
11260 11517
11260 146456
11260 203654
11260 216608
11260 382930
11260 704013
11260 848251
11260 925766
11476 13204
11476 45636
11476 186949
11476 342403
11476 357140
11476 1035227
11505 180216
11505 265922
11505 284332
11505 358613
11505 388967
11505 397309
11517 16079
11517 17721
11517 18363
11517 28079
11517 28082
11517 43303
11517 43305
11517 43309
11517 43329
11517 43335
11517 45798
11517 77522
11517 135115
11517 139672
11517 174535
11517 174575
11517 178900
11517 181953
11517 194010
11517 203511
11517 207243
11517 211894
11517 217901
11517 217907
11517 217928
11517 218661
11517 248852
11517 249192
11517 260929
11517 272387
11517 274968
11517 289310
11517 292360
11517 294037
11517 294634
11517 304032
11517 314096
11517 314097
11517 314118
11517 336670
11517 339400
11517 345430
11517 355447
11517 356954
11517 361579
11517 370268
11517 370952
11517 380133
11517 380152
11517 380255
11517 380442
11517 380623
11517 380658
11517 380667
11517 380731
11517 380765
11517 380929
11517 380933
11517 380956
11517 380971
11517 380984
11517 381003
11517 381061
11517 381067
11517 381104
11517 381133
11517 381264
11517 381465
11517 381469
11517 382113
11517 382200
11517 382742
11517 383339
11517 383360
11517 383389
11517 384128
11517 390920
11517 390944
11517 393739
11517 393745
11517 393840
11517 393844
11517 396131
11517 396134
11517 396165
11517 405032
11517 415174
11517 415193
11517 415258
11517 415347
11517 416637
11517 416752
11517 429638
11517 435262
11517 439738
11517 439856
11517 440295
11517 440601
11517 440703
11517 441337
11517 441350
11517 441355
11517 441375
11517 441809
11517 442913
11517 442981
11517 443007
11517 443012
11517 443037
11517 445011
11517 445019
11517 458498
11517 466158
11517 466169
11517 472001
11517 472766
11517 495169
11517 496454
11517 532663
11517 584128
11517 584140
11517 584285
11517 584367
11517 584405
11517 584486
11517 584629
11517 584727
11517 584963
11517 585012
11517 585726
11517 586480
11517 586643
11517 586679
11517 586709
11517 587652
11517 588299
11517 588306
11517 588918
11517 589549
11517 590110
11517 590542
11517 590661
11517 590747
11517 591168
11517 591373
11517 591527
11517 591536
11517 597088
11517 598730
11517 701654
11517 788498
11517 808492
11517 895986
11517 921889
11517 924257
11517 1018728
11517 1175328
11517 3574328
11519 31151
11519 76374
11519 130428
11519 130437
11519 210642
11519 213011
11519 316708
11519 343873
11519 397034
11519 523123
11519 885258
11519 885287
11527 45466
11527 47916
11527 208893
11527 213115
11527 213127
11527 214081
11527 214565
11527 215064
11527 217130
11527 217225
11527 233712
11527 245756
11527 273508
11527 292130
11527 292740
11527 294590
11527 294592
11527 294596
11527 411033
11527 416300
11527 423746
11527 526617
11527 553200
11527 556584
11527 590402
11527 606762
11527 823456
11527 823731
11527 864101
11527 864102
11527 887376
11527 887377
11527 887381
11527 887385
11527 887387
11527 937319
11527 946515
11527 986277
11527 986320
11527 986361
11527 998599
11533 23587
11533 49931
11533 370205
11533 1620044
11549 214218
11549 216611
11549 343187
11549 353088
11549 1398873
11614 33957
11614 89737
11614 208803
11614 218683
11614 383674
11614 385588
11614 584743
11710 11714
11710 18609
11710 18619
11710 34005
11710 38841
11710 45636
11710 50536
11710 62930
11710 77233
11710 77477
11710 83346
11710 83366
11710 83367
11710 87482
11710 87490
11710 99143
11710 108302
11710 109066
11710 145329
11710 146960
11710 165968
11710 216019
11710 216173
11710 217869
11710 220643
11710 228657
11710 266919
11710 269180
11710 279011
11710 290463
11710 293832
11710 293923
11710 308131
11710 316708
11710 317960
11710 322991
11710 397406
11710 401095
11710 527788
11710 591574
11710 724825
11714 33650
11714 34860
11714 51925
11714 97588
11714 99099
11714 101765
11714 104656
11714 108302
11714 151211
11714 153265
11714 153273
11714 275205
11714 317881
11714 319112
11714 358613
11714 441532
11714 442152
11714 519362
11837 178922
11837 287710
11837 377886
11837 377888
11837 447356
11837 2229236
11841 16227
11841 33635
11841 347679
11841 377886
11841 382200
11841 382930
11841 423291
11841 444119
11841 447356
11841 466158
11841 906562
11879 203407
11879 378767
11879 382271
11879 617895
11879 618750
11879 657032
11879 698507
11960 37933
11960 41265
11960 200563
11960 342987
11960 345873
11960 381029
11960 415257
11960 420071
11960 426916
11960 444743
11960 466790
11960 472463
11960 495585
11960 495597
11960 495603
11960 495642
11960 513731
11960 526501
11960 584071
11960 687927
11989 207765
11989 377469
11989 377475
11989 378353
11989 378388
11989 453170
11989 539719
12203 170404
12203 178922
12203 228116
12203 383248
12203 384667
12203 690333
12203 762348
12203 762349
12203 762350
12248 1255800
12345 382955
12345 586691
12345 925343
12620 379323
12620 473824
12620 1057292
12620 1314151
12680 27232
12680 39791
12680 139672
12680 146456
12680 202024
12680 215176
12680 229154
12680 288193
12680 312981
12680 314098
12680 314106
12680 318032
12680 318930
12680 380209
12680 380255
12680 380623
12680 380984
12680 381066
12680 382327
12680 382930
12680 390971
12680 418254
12680 428841
12680 532663
12680 547256
12680 582802
12680 586480
12680 591727
12680 598779
12680 915511
12680 916038
12680 916054
12680 916056
12705 84536
12705 146456
12705 208374
12705 221810
12705 229154
12705 314098
12705 328318
12705 347258
12705 360604
12705 370383
12705 377829
12705 379689
12705 380752
12705 381165
12705 381865
12705 382146
12705 382159
12705 382559
12705 382617
12705 383315
12705 383336
12705 383458
12705 384726
12705 590069
12714 38077
12714 99099
12714 217869
12714 291888
12714 369334
12714 430824
12840 13748
12840 13758
12840 22922
12840 146456
12840 178914
12840 178916
12840 178941
12840 178950
12840 178951
12840 201746
12840 202219
12840 202903
12840 311452
12840 314320
12840 317619
12840 317707
12840 318084
12840 318117
12840 354641
12840 370274
12840 370383
12840 377870
12840 378578
12840 379527
12840 380449
12840 380507
12840 380765
12840 380785
12840 381024
12840 381343
12840 381395
12840 381566
12840 381706
12840 382098
12840 382545
12840 382622
12840 383352
12840 383434
12840 383686
12840 383778
12840 383895
12840 384239
12840 384300
12840 384678
12840 385786
12840 393642
12840 395721
12840 427510
12840 443474
12840 486380
12840 486409
12840 535117
12840 623224
12840 639815
12840 693496
12840 814857
12840 898214
12840 905324
12840 1092307
12840 2284654
12897 21016
12897 85150
12897 151509
12897 294007
12897 384239
12897 490267
12897 543123
12897 562232
12897 585789
12897 635980
12897 635990
12897 679038
12897 980756
12897 1910755
12897 2257521
13103 375522
13103 377911
13103 378599
13166 48644
13166 280794
13166 309208
13166 458931
13166 870954
13167 36754
13167 51685
13167 494061
13176 22917
13176 423410
13176 456375
13176 1043242
13176 1056156
13204 18135
13204 24060
13204 33650
13204 34498
13204 36754
13204 42489
13204 109385
13204 150963
13204 186949
13204 200463
13204 200521
13204 206319
13204 261525
13204 334245
13204 353989
13204 357140
13204 377309
13204 383895
13204 385583
13204 404830
13204 454415
13204 454654
13204 455909
13204 456448
13204 458323
13204 467225
13204 469860
13204 540833
13204 708438
13204 741983
13204 786463
13204 787460
13204 787545
13204 787576
13204 787636
13204 2707787
13298 139672
13298 202776
13298 204562
13298 287718
13298 380442
13298 381066
13298 381081
13298 381100
13298 381295
13298 381865
13298 382199
13298 382208
13298 383107
13298 383434
13298 384833
13523 385137
13523 442652
13523 788702
13529 27946
13529 35113
13529 48644
13529 392652
13529 438116
13529 438120
13529 555063
13530 34967
13530 41944
13530 46138
13530 208579
13530 209247
13530 219670
13530 251100
13530 314508
13530 335947
13530 348255
13530 354086
13530 366535
13530 368975
13530 378142
13530 382941
13530 400218
13530 413741
13530 423410
13530 437216
13530 443042
13530 443667
13530 449675
13530 461217
13530 470892
13530 473211
13530 548653
13530 576298
13530 587903
13530 595336
13530 618154
13530 671141
13530 671151
13530 671156
13530 671159
13530 671186
13530 671209
13530 671248
13530 671258
13530 671301
13551 27946
13551 35113
13551 35646
13551 48644
13551 438120
13551 553906
13551 555063
13708 272349
13708 469824
13716 463254
13716 463631
13716 720115
13716 722506
13716 973192
13748 144926
13748 178959
13748 201746
13748 380474
13748 381355
13748 382200
13748 384453
13748 384561
13748 384678
13748 495642
13748 1092307
13758 144890
13758 229154
13758 286388
13758 317825
13758 370274
13758 380476
13758 381024
13758 381037
13758 381331
13758 441875
13758 471564
13758 585189
13758 762349
13764 655243
13764 989409
13764 2284654
13803 29262
13803 317125
13803 317796
13803 379382
13803 477519
13803 585080
13803 619020
13803 620231
13803 693776
13850 13933
13850 17831
13850 315575
13850 474249
13933 200541
13933 539719
13933 683460
13990 294433
14048 31151
14048 36754
14048 197602
14048 201732
14048 216611
14048 218471
14048 269180
14048 269399
14048 276319
14048 316392
14048 317373
14048 320805
14048 322187
14048 367068
14048 401095
14048 915769
15300 178918
15300 204154
15300 333980
15300 377911
15300 378186
15300 378190
15418 45636
15418 465945
15419 280007
15419 345483
15419 382198
15419 444411
15492 28426
15492 349730
15492 358555
15492 369761
15492 372247
15492 375527
15492 377179
15492 618739
15492 689569
15492 859676
15729 1447568
15875 15928
15875 15941
15875 43309
15875 75598
15875 180800
15875 208336
15875 217875
15875 248852
15875 253467
15875 382200
15875 383775
15875 388946
15875 391027
15875 393789
15875 396155
15875 396172
15875 417477
15875 440601
15875 442981
15875 486312
15875 535440
15875 591936
15875 682853
15877 16414
15877 88035
15877 153675
15877 180800
15877 214969
15877 217890
15877 221818
15877 221841
15877 239440
15877 248852
15877 344303
15877 379689
15877 380130
15877 380139
15877 380147
15877 380148
15877 380150
15877 380162
15877 380190
15877 380191
15877 380235
15877 380255
15877 381441
15877 381446
15877 381456
15877 381465
15877 381469
15877 381470
15877 381475
15877 381476
15877 381479
15877 381480
15877 381491
15877 381494
15877 381521
15877 381522
15877 390936
15877 391776
15877 418335
15877 441562
15877 442709
15877 442906
15877 442909
15877 442917
15877 465536
15877 472239
15877 548611
15877 548620
15877 548624
15877 548628
15877 548637
15877 548641
15877 548643
15877 548645
15877 584465
15877 584971
15877 584997
15877 585835
15877 585839
15877 586059
15877 586681
15877 586948
15877 588215
15877 589589
15877 590831
15877 591836
15877 591840
15877 591944
15877 597056
15877 598070
15877 649921
15877 705479
15877 788472
15877 816827
15877 951208
15877 1210663
15882 15899
15882 15917
15882 15921
15882 314106
15882 346687
15882 356954
15882 356960
15882 383918
15882 385329
15882 385761
15882 391360
15882 393896
15882 406571
15882 406584
15882 406659
15882 438889
15882 463648
15882 472528
15882 486374
15882 539672
15882 596071
15882 706809
15882 905689
15882 1682425
15891 15917
15891 15921
15891 19027
15891 115190
15891 147171
15891 180800
15891 216197
15891 275911
15891 317255
15891 346687
15891 346764
15891 382481
15891 383918
15891 388946
15891 391360
15891 393611
15891 406571
15891 406582
15891 406584
15891 406592
15891 406603
15891 406625
15891 406655
15891 684061
15891 706809
15891 707248
15891 1682425
15891 1684416
15893 147171
15893 202554
15893 211316
15893 260946
15893 261280
15893 339920
15893 341172
15893 345549
15893 380657
15893 382396
15893 382916
15893 388946
15893 390919
15893 391027
15893 391801
15893 393739
15893 393791
15893 393881
15893 396130
15893 396131
15893 396155
15893 396156
15893 396170
15893 406728
15893 416665
15893 438772
15893 442953
15893 444751
15893 462994
15893 463585
15893 464056
15893 466785
15893 486312
15893 588300
15893 588409
15893 591094
15893 596181
15893 707030
15895 15917
15895 22922
15895 28081
15895 393752
15895 406571
15895 406584
15895 706809
15898 75598
15898 174568
15898 201607
15898 208336
15898 211316
15898 217986
15898 253467
15898 289324
15898 294738
15898 294740
15898 294745
15898 294760
15898 347258
15898 380663
15898 381133
15898 385770
15898 391764
15898 393741
15898 396155
15898 396213
15898 396218
15898 396234
15898 396258
15898 444751
15898 444757
15898 469770
15898 470699
15898 486272
15898 582886
15898 586156
15898 586683
15898 591040
15898 600559
15898 619297
15898 626404
15898 815170
15898 817703
15898 914466
15898 934904
15899 15921
15899 18619
15899 115190
15899 203939
15899 214192
15899 216290
15899 314106
15899 335036
15899 339584
15899 346705
15899 383856
15899 383918
15899 385329
15899 385770
15899 406571
15899 406578
15899 406625
15899 430186
15899 439734
15900 75598
15900 254910
15900 294745
15900 345568
15900 380460
15900 380663
15900 388946
15900 393743
15900 396139
15900 396145
15900 396172
15900 396234
15900 486263
15900 486272
15900 535440
15900 588306
15900 817703
15900 926024
15900 927107
15905 15941
15905 16414
15905 16537
15905 18363
15905 184907
15905 201856
15905 218661
15905 221810
15905 261280
15905 326442
15905 335036
15905 342567
15905 345462
15905 347258
15905 380292
15905 380711
15905 381600
15905 381968
15905 417394
15905 438772
15905 444100
15905 444127
15905 444996
15905 471867
15912 15917
15912 43300
15912 75598
15912 147171
15912 178914
15912 385761
15912 388651
15912 392406
15912 406571
15912 406582
15912 596972
15912 706809
15917 15921
15917 19027
15917 115190
15917 147171
15917 180800
15917 346687
15917 382481
15917 382973
15917 382990
15917 391360
15917 406571
15917 406582
15917 406584
15917 406592
15917 406625
15917 406655
15917 406657
15917 472528
15917 486244
15917 486374
15917 538797
15917 573398
15917 603206
15917 706807
15917 706809
15921 38517
15921 115190
15921 147171
15921 180800
15921 319095
15921 335036
15921 346687
15921 380663
15921 382481
15921 382527
15921 382990
15921 385761
15921 391360
15921 393849
15921 393896
15921 406571
15921 406582
15921 406584
15921 406625
15921 406655
15921 407171
15921 472528
15921 538797
15921 539672
15921 594529
15921 706809
15921 707003
15921 1112091
15927 16414
15927 43304
15927 43309
15927 43329
15927 43335
15927 180802
15927 184894
15927 184905
15927 284268
15927 345719
15927 356772
15927 382955
15927 383100
15927 390920
15927 390944
15927 393769
15927 396143
15927 396147
15927 396313
15927 406644
15927 415218
15927 416621
15927 416703
15927 442474
15927 444997
15927 486080
15927 486090
15927 486188
15927 535440
15927 552882
15927 586733
15927 587301
15927 590001
15927 590387
15927 590531
15927 591094
15927 598405
15927 671141
15928 16537
15928 28079
15928 28083
15928 38635
15928 43300
15928 43305
15928 75598
15928 180800
15928 184921
15928 208336
15928 248852
15928 253467
15928 261281
15928 281494
15928 368594
15928 377840
15928 383775
15928 384682
15928 390937
15928 391776
15928 393739
15928 393754
15928 393760
15928 393765
15928 393777
15928 393783
15928 393790
15928 393912
15928 396143
15928 396147
15928 396155
15928 396156
15928 416621
15928 417424
15928 437325
15928 466785
15928 486058
15928 486090
15928 486312
15928 495829
15928 535440
15928 591935
15928 594998
15928 683743
15928 683783
15928 683794
15928 817703
15928 944748
15928 1120253
15928 1165198
15928 3574328
15932 19027
15932 261280
15932 380657
15932 390919
15932 390941
15932 390955
15932 393849
15932 393896
15932 425375
15932 475857
15932 596181
15941 16495
15941 16503
15941 19027
15941 21727
15941 43309
15941 174568
15941 180769
15941 180800
15941 201786
15941 201797
15941 202208
15941 208267
15941 216419
15941 216695
15941 217875
15941 217895
15941 217901
15941 221810
15941 261280
15941 282110
15941 287768
15941 287777
15941 293403
15941 313687
15941 318035
15941 319095
15941 335947
15941 345462
15941 345549
15941 347258
15941 371785
15941 380657
15941 380726
15941 381133
15941 382123
15941 382165
15941 382391
15941 383338
15941 385770
15941 388946
15941 390919
15941 390944
15941 392546
15941 392651
15941 393739
15941 393789
15941 393790
15941 393841
15941 393881
15941 393896
15941 396130
15941 396131
15941 396234
15941 396244
15941 396248
15941 396267
15941 403751
15941 403761
15941 403788
15941 405268
15941 406575
15941 406728
15941 429197
15941 434663
15941 435097
15941 440295
15941 441475
15941 443007
15941 443008
15941 443021
15941 443341
15941 443641
15941 443881
15941 462680
15941 466175
15941 471739
15941 517387
15941 535440
15941 544451
15941 552917
15941 564749
15941 586679
15941 588309
15941 590005
15941 590751
15941 591527
15941 592971
15941 594350
15941 594352
15941 594529
15941 595336
15941 596181
15941 598030
15941 604429
15941 701756
15941 707030
15941 763273
15941 763278
15941 792137
15941 894781
15941 918282
15941 925168
15959 16537
15959 45798
15959 184894
15959 184921
15959 341716
15959 380658
15959 388651
15959 391837
15959 396176
15959 416641
15959 456558
15959 465728
15959 495829
15959 598328
15959 611207
15959 663404
15959 676107
15959 683783
15959 683791
15959 683795
15959 683802
15959 969404
15959 1119133
15959 2356604
16045 16484
16045 34683
16045 87482
16045 216979
16045 269180
16045 272296
16045 292265
16045 319112
16045 382527
16045 397406
16045 417786
16045 441532
16045 472987
16045 752240
16071 45696
16071 45701
16071 213480
16071 215103
16071 278464
16071 388648
16071 606762
16071 606768
16071 724825
16079 215176
16079 245764
16079 314098
16079 353868
16079 378910
16079 380933
16079 382987
16079 441356
16079 441646
16079 442723
16079 442936
16079 471564
16079 592322
16079 595958
16079 595975
16095 216419
16095 392398
16095 418564
16095 418570
16095 418591
16095 418602
16095 418605
16130 266021
16130 291183
16130 364743
16130 608928
16130 608929
16164 86683
16164 151632
16164 270166
16164 293744
16164 320388
16164 661844
16164 1176482
16164 1195295
16227 37936
16227 135136
16227 202533
16227 260946
16227 293743
16227 368594
16227 381845
16227 392430
16227 393568
16227 393569
16227 413513
16227 423295
16227 443360
16227 493901
16227 547413
16227 558548
16227 590111
16227 596415
16227 599711
16227 599756
16227 599953
16227 617207
16256 456558
16256 456684
16256 557975
16387 395520
16387 400651
16387 537045
16414 16503
16414 18363
16414 28079
16414 28083
16414 33671
16414 43309
16414 43335
16414 43340
16414 45798
16414 108535
16414 174535
16414 180800
16414 180802
16414 184894
16414 184907
16414 201797
16414 218661
16414 221841
16414 224456
16414 287768
16414 306200
16414 317311
16414 345432
16414 347258
16414 370952
16414 379527
16414 380623
16414 380626
16414 380658
16414 380660
16414 380726
16414 380765
16414 382392
16414 382481
16414 382955
16414 382992
16414 383356
16414 383775
16414 385770
16414 390901
16414 390920
16414 390936
16414 390944
16414 390949
16414 390967
16414 390982
16414 391032
16414 391368
16414 391776
16414 391985
16414 391988
16414 393642
16414 393727
16414 393739
16414 393765
16414 393769
16414 393789
16414 393791
16414 393881
16414 396131
16414 396145
16414 396147
16414 396156
16414 396165
16414 396166
16414 396170
16414 396172
16414 396190
16414 396213
16414 396244
16414 396248
16414 396278
16414 408097
16414 416620
16414 416621
16414 416637
16414 416641
16414 416797
16414 420257
16414 428197
16414 439765
16414 441475
16414 442823
16414 442981
16414 443007
16414 443699
16414 444751
16414 466532
16414 485005
16414 486172
16414 486312
16414 517387
16414 535440
16414 553549
16414 572994
16414 582886
16414 585583
16414 586156
16414 586265
16414 586681
16414 586688
16414 586712
16414 588572
16414 589557
16414 590751
16414 591944
16414 594374
16414 594529
16414 595481
16414 595582
16414 595723
16414 599919
16414 611168
16414 666907
16414 740390
16414 787817
16414 788473
16414 788485
16414 788832
16414 815964
16414 927459
16414 1119505
16414 3574328
16414 3775415
16477 16495
16477 217197
16477 321669
16477 417147
16477 471560
16484 109373
16484 213754
16484 272296
16484 277251
16484 417786
16484 441532
16484 441562
16492 37936
16492 207420
16492 212920
16492 272387
16492 293743
16492 345010
16492 345426
16492 371752
16492 443036
16492 663079
16492 702414
16492 1396488
16495 16503
16495 203402
16495 203681
16495 216419
16495 270052
16495 317683
16495 318985
16495 347258
16495 350914
16495 371787
16495 495727
16495 552902
16495 612323
16495 656493
16495 656500
16495 1053207
16495 1196476
16503 43303
16503 108535
16503 207230
16503 216419
16503 253467
16503 380726
16503 393739
16503 393769
16503 393791
16503 393829
16503 396131
16503 396278
16503 416637
16503 416797
16503 434759
16503 441646
16503 443699
16503 519542
16503 542604
16503 585583
16503 588918
16503 594529
16503 641544
16503 690299
16503 699520
16503 843752
16537 28079
16537 43303
16537 45798
16537 75598
16537 180800
16537 208336
16537 217928
16537 248852
16537 261281
16537 368594
16537 380663
16537 390919
16537 391027
16537 392081
16537 393739
16537 393741
16537 393760
16537 393783
16537 393789
16537 393852
16537 393895
16537 396131
16537 396155
16537 396156
16537 417424
16537 418254
16537 426915
16537 428394
16537 440601
16537 456558
16537 495829
16537 510810
16537 585583
16537 586884
16537 589420
16537 596380
16537 620568
16537 682853
16537 682867
16537 683743
16537 683783
16537 683795
16537 683802
16537 796013
16537 905798
16545 608406
16599 22216
16599 46303
16599 261562
16599 395468
16813 39527
16813 78808
16813 250682
16813 679711
16813 883084
16813 950176
16813 1034946
16813 1210238
16813 1231121
16813 1404573
16813 1687840
16813 1687841
16813 1687847
16813 1993756
16864 16882
16864 16952
16864 16980
16864 458997
16864 909521
16882 16952
16952 16980
17237 18362
17237 18363
17237 18364
17237 18378
17237 18405
17237 18415
17237 571145
17237 702491
17721 24986
17721 99099
17721 101765
17721 261562
17721 424718
17721 427794
17721 499393
17721 544458
17721 638388
17721 722401
17721 722506
17721 2072220
17831 183334
17831 280794
17831 353989
17831 379383
17831 379742
17831 539719
17831 618901
17833 51775
17833 86284
17833 280678
17833 293747
17833 345428
17833 382934
17833 396244
17833 444201
17833 467376
17833 596767
17833 650283
17833 669612
17833 953918
18135 42489
18135 150963
18135 454654
18135 708438
18362 36754
18362 688148
18362 722401
18362 722506
18363 28082
18363 43303
18363 43305
18363 43307
18363 43309
18363 43322
18363 43331
18363 43335
18363 45798
18363 108535
18363 135112
18363 147171
18363 180802
18363 217928
18363 218661
18363 221818
18363 221841
18363 224456
18363 261280
18363 265474
18363 285972
18363 287737
18363 292197
18363 293403
18363 293420
18363 317311
18363 319020
18363 345430
18363 345689
18363 345719
18363 345761
18363 353831
18363 359295
18363 370952
18363 379527
18363 380255
18363 380658
18363 380667
18363 380765
18363 381525
18363 381552
18363 382200
18363 383250
18363 383356
18363 383933
18363 385723
18363 390901
18363 390920
18363 390936
18363 390937
18363 390941
18363 390949
18363 390967
18363 391032
18363 391368
18363 391389
18363 391764
18363 391985
18363 391988
18363 393642
18363 393739
18363 393754
18363 393763
18363 393769
18363 393790
18363 393791
18363 393809
18363 396131
18363 396145
18363 396155
18363 396156
18363 396165
18363 396166
18363 396170
18363 396172
18363 396174
18363 396230
18363 396278
18363 396313
18363 405268
18363 416608
18363 416621
18363 416637
18363 416641
18363 416664
18363 416703
18363 416797
18363 420403
18363 428394
18363 435301
18363 439754
18363 440295
18363 440601
18363 441475
18363 442823
18363 442913
18363 442953
18363 442981
18363 443641
18363 466169
18363 466532
18363 472305
18363 486058
18363 486172
18363 486312
18363 517387
18363 582886
18363 585583
18363 586679
18363 586683
18363 586709
18363 587554
18363 588300
18363 588409
18363 588499
18363 588860
18363 589376
18363 590110
18363 590306
18363 591094
18363 591160
18363 591168
18363 593717
18363 594330
18363 595481
18363 595723
18363 595885
18363 596691
18363 597013
18363 597088
18363 597132
18363 599919
18363 604319
18363 611168
18363 659137
18363 664581
18363 666907
18363 707030
18363 707568
18363 740406
18363 786161
18363 788473
18363 788477
18363 788485
18363 815961
18363 815964
18363 879087
18363 897277
18363 924257
18363 948016
18363 1045723
18363 1119917
18363 1166992
18364 23153
18364 36754
18364 688148
18364 722401
18364 1303739
18378 207869
18378 272387
18378 281464
18378 281492
18378 365175
18378 452137
18378 456262
18378 699226
18378 788496
18378 905607
18378 1253942
18405 541002
18415 36754
18415 306157
18415 688148
18415 722506
18609 34005
18609 38841
18609 45574
18609 45636
18609 50536
18609 76385
18609 83366
18609 87490
18609 88037
18609 108302
18609 165968
18609 220643
18609 271336
18609 283411
18609 290074
18609 290463
18609 398864
18609 482128
18609 494223
18609 687653
18619 25504
18619 31184
18619 46280
18619 55375
18619 77456
18619 87482
18619 88037
18619 108302
18619 116288
18619 215191
18619 217279
18619 261562
18619 277826
18619 316826
18619 321115
18619 399819
18619 401867
18914 173090
19027 180800
19027 180802
19027 347258
19027 380657
19027 390919
19027 390955
19027 391027
19027 393789
19027 393881
19027 406571
19027 406582
19027 406584
19027 549632
19027 586156
19027 738133
19240 22216
19240 22831
19240 99143
19240 394088
19534 305391
20189 379375
20802 22537
20802 674721
21016 597132
21016 635980
21152 451190
21152 456427
21196 353871
21366 21727
21366 21729
21366 23623
21366 23645
21366 23658
21366 23755
21366 445313
21366 449789
21366 599953
21366 659012
21461 503572
21461 513262
21727 23645
21727 183606
21727 203402
21727 216419
21727 255561
21727 270047
21727 270676
21727 361504
21727 384334
21727 403762
21727 403788
21727 403795
21727 549411
21727 599953
21727 658376
21729 38520
21729 51745
21729 88835
21729 178212
21729 201860
21729 212874
21729 214969
21729 344303
21729 380130
21729 380149
21729 380186
21729 380190
21729 380191
21729 380235
21729 380240
21729 380270
21729 380312
21729 381070
21729 381456
21729 381469
21729 381475
21729 381480
21729 381494
21729 381525
21729 384161
21729 441630
21729 441647
21729 442512
21729 442906
21729 472239
21729 547364
21729 548637
21729 548645
21729 560058
21729 585835
21729 588215
21729 591873
21729 596370
21729 596767
21729 951208
21763 93981
21763 556088
21763 610907
21763 840462
21807 93347
21807 206585
21807 420333
21807 2759158
21821 101708
21821 212920
21821 251284
21821 289354
21821 337156
21821 384323
21821 384334
21821 392402
21821 392651
21821 408087
21821 465536
21821 471722
21821 552379
21821 553752
21821 554751
21821 585296
21821 599614
21821 626451
21821 702352
21865 91021
21865 625295
21966 178941
21966 202903
21966 217905
21966 270552
21966 316608
21966 348263
21966 381067
21966 381100
21966 381389
21966 381844
21966 382100
21966 382200
21966 384852
21966 444127
21966 463648
21966 471977
21966 485005
21966 535117
21966 535123
21966 542889
21966 584513
21966 586278
21966 586486
21966 587023
21966 587034
21966 587050
21966 591836
21966 1270097
21966 1409541
21980 379691
21980 379693
21980 383372
21980 383373
21980 383374
21980 383375
21980 408154
21980 428848
21980 440703
21980 441375
21980 441818
21980 584140
21980 592636
21980 1733742
21982 312786
21982 381412
21982 381984
21982 383385
21982 384237
21982 585088
21982 585838
21982 1360730
21982 1733742
22013 779396
22084 201607
22084 204748
22084 374519
22084 513753
22159 88882
22159 99099
22159 178922
22159 210789
22159 211999
22159 216608
22159 280343
22159 317125
22159 382199
22159 383461
22159 384128
22159 485760
22159 1224368
22185 43301
22185 146456
22185 182689
22185 218661
22185 292424
22185 294209
22185 328386
22185 341716
22185 380460
22185 380650
22185 381833
22185 382253
22185 382930
22185 382960
22185 383385
22185 384221
22185 384224
22185 392080
22185 411853
22185 412625
22185 416377
22185 417722
22185 418241
22185 418254
22185 423785
22185 425440
22185 441337
22185 441356
22185 441760
22185 441795
22185 441825
22185 442498
22185 443248
22185 444996
22185 456152
22185 465699
22185 520094
22185 542365
22185 584120
22185 584725
22185 584731
22185 585163
22185 585171
22185 586104
22185 586119
22185 586126
22185 586278
22185 587828
22185 590407
22185 598511
22185 600206
22185 601114
22185 707003
22185 730879
22185 796013
22185 911376
22216 206285
22216 255907
22216 261562
22216 275521
22216 319112
22216 428464
22376 279778
22537 270070
22537 301404
22537 305844
22537 376540
22537 1734441
22824 203402
22824 869135
22824 886086
22831 42547
22831 305538
22831 317885
22831 331112
22831 350662
22831 377475
22831 381513
22831 499393
22831 597524
22831 637623
22831 689984
22831 863434
22831 927307
22831 935872
22831 1478346
22831 2072220
22831 3162009
22853 151632
22853 193607
22853 281718
22853 413741
22853 437216
22853 478980
22853 483838
22853 816078
22853 969650
22917 287710
22917 287777
22917 287857
22917 288191
22917 318117
22917 372135
22917 377818
22917 377840
22917 378186
22917 378612
22917 380828
22917 383312
22917 385723
22917 390837
22917 440536
22917 443125
22917 444996
22917 452009
22917 486555
22917 514044
22917 571145
22917 637623
22917 641519
22917 655680
22917 859665
22917 913900
22917 976339
22917 1053207
22917 1114310
22917 1610486
22920 22933
22920 206924
22920 274638
22920 376844
22920 384390
22920 454444
22920 640010
22922 22923
22922 38653
22922 93343
22922 135136
22922 147149
22922 149845
22922 202211
22922 202903
22922 204562
22922 221810
22922 272387
22922 284524
22922 287718
22922 291659
22922 317642
22922 317815
22922 318056
22922 318117
22922 345432
22922 345441
22922 345907
22922 360429
22922 370205
22922 380811
22922 380828
22922 380898
22922 380900
22922 381139
22922 382041
22922 382077
22922 382098
22922 382165
22922 382181
22922 382200
22922 382392
22922 382675
22922 383003
22922 383295
22922 383686
22922 384237
22922 384379
22922 384684
22922 384938
22922 442556
22922 445134
22922 458659
22922 459321
22922 466311
22922 467042
22922 467376
22922 472528
22922 473704
22922 473722
22922 474918
22922 535066
22922 585159
22922 585583
22922 589040
22922 594710
22922 600622
22922 626196
22922 654251
22922 692836
22922 819677
22922 859676
22922 904808
22922 905334
22922 912588
22922 918655
22922 926295
22922 1056033
22922 1202522
22922 2284654
22923 29262
22923 204531
22923 265474
22923 317642
22923 317827
22923 318117
22923 318122
22923 347205
22923 370205
22923 377818
22923 380450
22923 380451
22923 380828
22923 380898
22923 380900
22923 381110
22923 381295
22923 381341
22923 381435
22923 381477
22923 381734
22923 381781
22923 381801
22923 382029
22923 382054
22923 382068
22923 382092
22923 382102
22923 382155
22923 382157
22923 382301
22923 382319
22923 382357
22923 382391
22923 383767
22923 384290
22923 385723
22923 406485
22923 637623
22923 661660
22923 712438
22923 903775
22923 904808
22923 918655
22923 1202450
22923 1204007
22928 30102
22928 50767
22928 276564
22928 347546
22928 383302
22928 383927
22928 543117
22928 905691
22933 47424
22933 85727
22933 274638
22933 306391
22933 318084
22933 376844
22933 377035
22933 378578
22933 384390
22933 384679
22933 384682
22933 384938
22933 454281
22933 467374
22933 903792
22933 905295
22933 1082403
22964 326797
22964 380139
22964 440554
22964 440556
22964 440573
22964 486018
22964 2521669
23124 31151
23124 33650
23124 43922
23124 45918
23124 106440
23124 242181
23124 266676
23124 364841
23124 422647
23124 449789
23124 459232
23124 576254
23153 88037
23153 795133
23153 795155
23575 319217
23575 486791
23575 3300053
23587 202208
23587 322790
23587 382448
23587 443937
23587 466175
23587 590393
23587 591158
23587 597524
23623 360701
23625 329388
23625 366159
23625 369001
23645 97588
23645 139672
23645 146456
23645 202231
23645 205280
23645 214212
23645 221818
23645 312981
23645 314098
23645 314118
23645 316707
23645 379686
23645 379689
23645 380977
23645 408097
23645 440295
23645 459293
23645 542284
23645 568144
23645 611894
23658 130428
23658 420646
23658 654520
23658 790641
23736 392472
23736 671186
23755 417147
23755 785287
23842 322790
23882 221810
23882 270552
23882 382092
23882 382391
23882 382617
23882 486385
23888 811074
23913 328609
23936 644011
23936 1325929
23936 3975338
23965 379375
23965 379670
23965 638582
24060 968674
24151 491506
24151 501942
24151 820614
24151 820630
24156 290463
24156 319237
24156 453362
24647 655884
24774 935059
24815 30903
24815 78439
24815 428464
24962 25504
24962 75874
24962 84880
24962 93370
24962 93448
24962 149301
24962 333814
24962 382187
24962 386818
24962 435097
24962 596387
24965 25283
24965 25288
24965 38498
24965 54438
24965 75874
24965 88776
24965 88782
24965 88792
24965 88820
24965 88864
24965 89717
24965 93336
24965 93356
24965 93390
24965 286161
24965 382187
24965 413512
24965 444542
24965 455724
24965 456474
24965 490269
24965 499472
24965 596387
24965 633989
24965 651590
24965 657321
24965 668816
24965 668818
24965 676105
24986 46280
24986 93369
24986 438889
24986 540752
24986 573817
25046 25204
25046 25209
25058 1330738
25058 1330742
25058 1330745
25180 29793
25180 212636
25180 268067
25180 269399
25180 276315
25180 320388
25204 25261
25204 94603
25204 416407
25204 436093
25204 453111
25204 482725
25204 771564
25204 834680
25204 1135887
25204 1280964
25204 1330742
25204 1341504
25204 1341505
25209 25261
25209 94603
25209 436093
25209 453111
25209 482725
25209 577593
25209 771564
25209 834680
25209 1280964
25261 361293
25261 436093
25261 482725
25261 771564
25261 834680
25261 1135887
25261 1334353
25261 2453255
25283 25288
25283 25369
25283 54438
25283 75874
25283 84871
25283 88776
25283 88782
25283 88792
25283 88799
25283 88820
25283 88824
25283 88835
25283 88841
25283 88846
25283 88864
25283 89056
25283 89727
25283 89739
25283 93347
25283 93373
25283 93419
25283 291888
25283 456474
25283 707030
25283 739384
25288 25369
25288 54438
25288 75874
25288 88776
25288 88782
25288 88792
25288 88822
25288 88824
25288 88835
25288 88841
25288 88846
25288 89717
25288 89727
25288 89739
25288 93336
25288 93347
25288 149301
25288 351362
25369 88776
25369 88782
25369 88792
25369 88864
25369 89030
25369 89717
25369 89727
25369 89737
25369 93343
25369 93356
25369 93369
25369 93448
25369 149301
25369 204379
25369 204430
25369 380765
25369 406672
25369 539769
25369 587553
25369 591160
25369 668820
25369 707030
25369 739924
25369 739927
25493 25494
25493 88864
25493 89030
25493 93355
25493 93362
25493 93367
25493 93369
25493 93464
25493 93468
25493 386818
25493 441458
25493 596387
25493 673222
25493 739924
25493 740014
25494 25504
25494 88822
25494 287861
25494 384387
25494 386818
25494 457190
25494 496882
25494 985846
25504 75874
25504 88822
25504 457190
25504 496882
25504 499472
25504 559356
25504 985580
25504 985846
26421 470207
26421 584694
26421 1951637
26421 1951648
26872 27114
26872 88995
26874 27114
26874 88995
26892 266364
26892 300290
26892 813196
26892 2589747
26978 34770
26978 39368
26978 146960
26978 177608
26978 180216
26978 284332
26978 388967
26978 397270
26978 402531
26978 518655
26978 524539
26978 545952
26978 1925121
27031 31151
27031 273328
27031 306554
27031 312786
27114 633762
27232 186949
27232 312981
27232 314106
27232 383918
27232 385723
27232 532663
27232 591727
27232 915511
27567 362858
27567 469487
27946 35113
27946 48644
27946 48731
27946 48738
27946 382933
27946 555063
28009 618619
28079 28083
28079 28084
28079 38641
28079 41944
28079 43300
28079 43301
28079 43303
28079 43304
28079 43305
28079 43306
28079 43307
28079 43308
28079 43309
28079 43323
28079 43329
28079 43331
28079 43332
28079 43334
28079 43335
28079 43340
28079 44367
28079 45798
28079 48848
28079 75598
28079 174535
28079 184891
28079 184894
28079 184905
28079 184906
28079 184916
28079 201607
28079 208336
28079 213764
28079 213774
28079 214361
28079 214565
28079 214566
28079 217869
28079 217891
28079 217895
28079 217901
28079 217928
28079 217963
28079 218661
28079 218675
28079 219710
28079 221818
28079 248852
28079 253467
28079 261280
28079 261281
28079 267321
28079 273384
28079 281494
28079 284703
28079 289354
28079 290519
28079 290896
28079 291224
28079 292194
28079 292197
28079 292360
28079 293410
28079 293420
28079 294014
28079 318342
28079 336670
28079 340546
28079 341701
28079 345430
28079 345432
28079 345675
28079 345689
28079 346680
28079 380293
28079 380650
28079 380658
28079 380726
28079 381525
28079 382955
28079 383100
28079 385770
28079 388651
28079 390944
28079 391368
28079 391371
28079 391764
28079 393149
28079 393739
28079 393741
28079 393745
28079 393754
28079 393762
28079 393769
28079 393777
28079 393789
28079 393790
28079 393791
28079 393809
28079 393912
28079 396130
28079 396131
28079 396135
28079 396143
28079 396145
28079 396147
28079 396153
28079 396155
28079 396156
28079 396163
28079 396165
28079 396170
28079 396172
28079 396174
28079 396176
28079 396184
28079 396244
28079 396278
28079 396313
28079 396345
28079 404653
28079 405032
28079 405268
28079 415226
28079 416240
28079 416608
28079 416609
28079 416620
28079 416636
28079 416637
28079 416644
28079 416665
28079 416697
28079 416739
28079 417394
28079 424515
28079 435311
28079 440295
28079 440601
28079 440642
28079 441646
28079 442586
28079 442803
28079 442953
28079 443007
28079 443037
28079 443245
28079 443677
28079 443699
28079 444997
28079 452143
28079 466169
28079 472707
28079 473109
28079 485005
28079 486054
28079 486059
28079 486060
28079 486067
28079 486080
28079 486090
28079 489206
28079 495829
28079 514957
28079 517387
28079 532663
28079 549623
28079 550153
28079 552882
28079 555011
28079 565545
28079 572877
28079 577021
28079 584725
28079 584947
28079 584963
28079 585216
28079 585583
28079 585935
28079 586156
28079 586179
28079 586486
28079 586681
28079 586683
28079 586689
28079 586691
28079 586710
28079 586712
28079 586722
28079 587301
28079 587553
28079 588300
28079 588301
28079 588499
28079 588860
28079 588866
28079 589148
28079 589376
28079 589999
28079 590001
28079 590026
28079 590029
28079 590110
28079 590214
28079 590306
28079 590531
28079 590634
28079 591046
28079 591065
28079 591083
28079 591094
28079 593611
28079 593683
28079 594151
28079 594924
28079 595239
28079 596252
28079 596290
28079 597013
28079 598030
28079 598405
28079 599919
28079 611168
28079 617699
28079 620568
28079 641544
28079 663702
28079 665018
28079 669756
28079 682853
28079 682856
28079 683697
28079 683794
28079 683802
28079 684056
28079 690938
28079 707012
28079 707186
28079 707209
28079 786161
28079 788472
28079 788473
28079 788477
28079 788906
28079 814630
28079 843091
28079 887619
28079 903237
28079 924031
28079 924032
28079 947347
28079 1018728
28079 1112013
28079 1118770
28079 1120317
28079 1165290
28079 3230912
28079 3775415
28081 135115
28081 147155
28081 147156
28081 147171
28081 149845
28081 208579
28081 212684
28081 216600
28081 275533
28081 276484
28081 280794
28081 280851
28081 284267
28081 294037
28081 314320
28081 317619
28081 317707
28081 318672
28081 321042
28081 322172
28081 322421
28081 333424
28081 353821
28081 357521
28081 361836
28081 366535
28081 370268
28081 380488
28081 380788
28081 381513
28081 382165
28081 382271
28081 383107
28081 384561
28081 384862
28081 385517
28081 391988
28081 393188
28081 393607
28081 396248
28081 403751
28081 434663
28081 439734
28081 439885
28081 440295
28081 445023
28081 456426
28081 459321
28081 463631
28081 467376
28081 472528
28081 486244
28081 586774
28081 590199
28081 592202
28081 623224
28081 639815
28081 645319
28081 675422
28081 682155
28081 724829
28081 845320
28081 905474
28081 926295
28081 1113370
28082 43322
28082 43332
28082 43337
28082 201797
28082 202208
28082 215109
28082 218661
28082 221841
28082 245797
28082 270552
28082 287768
28082 313687
28082 317311
28082 341653
28082 341673
28082 341681
28082 345430
28082 356954
28082 370952
28082 379691
28082 380667
28082 380731
28082 381104
28082 381106
28082 381477
28082 382200
28082 382724
28082 382967
28082 383360
28082 385770
28082 390901
28082 390944
28082 390949
28082 391368
28082 391389
28082 391798
28082 391988
28082 393754
28082 393769
28082 396134
28082 396139
28082 396172
28082 439898
28082 440536
28082 440601
28082 442586
28082 442981
28082 443012
28082 443248
28082 456867
28082 466785
28082 466858
28082 485005
28082 486033
28082 535440
28082 584465
28082 585583
28082 586681
28082 587296
28082 587485
28082 588309
28082 588409
28082 589148
28082 589420
28082 590005
28082 591083
28082 591522
28082 591935
28082 595335
28082 595458
28082 596691
28082 597013
28082 597173
28082 598070
28082 598730
28082 599735
28082 616491
28082 664581
28082 666913
28082 906499
28083 38641
28083 43300
28083 43301
28083 43303
28083 43304
28083 43305
28083 43306
28083 43307
28083 43308
28083 43309
28083 43322
28083 43331
28083 43332
28083 43334
28083 43335
28083 43340
28083 43345
28083 43348
28083 44367
28083 45798
28083 48848
28083 153681
28083 174535
28083 180802
28083 184891
28083 184894
28083 184905
28083 184906
28083 184916
28083 184925
28083 201607
28083 214566
28083 219710
28083 248852
28083 253467
28083 261281
28083 273384
28083 279106
28083 284703
28083 285972
28083 292194
28083 292197
28083 318989
28083 336670
28083 340546
28083 341701
28083 345430
28083 345719
28083 348259
28083 370952
28083 380623
28083 380658
28083 380726
28083 382200
28083 382955
28083 383100
28083 384839
28083 385723
28083 390919
28083 390944
28083 391032
28083 391368
28083 391742
28083 393192
28083 393739
28083 393754
28083 393790
28083 393791
28083 393809
28083 393849
28083 393912
28083 396130
28083 396131
28083 396134
28083 396143
28083 396145
28083 396147
28083 396156
28083 396165
28083 396174
28083 396184
28083 396244
28083 396275
28083 396278
28083 396313
28083 404653
28083 416240
28083 416609
28083 416620
28083 416621
28083 416637
28083 416641
28083 416644
28083 416656
28083 416664
28083 416665
28083 416681
28083 416697
28083 416703
28083 416739
28083 416797
28083 424515
28083 426298
28083 428394
28083 439992
28083 440295
28083 440642
28083 442803
28083 442951
28083 442953
28083 443007
28083 443677
28083 443699
28083 444415
28083 444462
28083 444997
28083 452143
28083 466785
28083 472707
28083 473109
28083 486059
28083 486090
28083 489206
28083 490144
28083 517387
28083 549623
28083 563707
28083 572877
28083 584725
28083 584963
28083 585232
28083 585583
28083 586244
28083 586486
28083 586689
28083 586710
28083 586712
28083 587301
28083 587553
28083 588306
28083 588499
28083 588572
28083 589077
28083 589148
28083 589376
28083 589931
28083 589999
28083 590001
28083 590025
28083 590026
28083 590029
28083 590030
28083 590214
28083 591048
28083 591092
28083 593611
28083 593683
28083 594577
28083 594924
28083 595239
28083 595912
28083 598405
28083 611207
28083 620568
28083 641544
28083 642359
28083 671141
28083 683794
28083 684056
28083 706857
28083 707209
28083 788477
28083 788484
28083 842812
28083 846350
28083 880456
28083 887625
28083 924031
28083 924032
28083 947347
28083 1018728
28083 1045723
28083 1118770
28083 1119709
28083 1165701
28083 3230912
28083 3574328
28083 3775415
28084 39791
28084 43300
28084 43301
28084 43303
28084 43304
28084 43305
28084 43306
28084 43307
28084 43308
28084 43309
28084 43329
28084 43331
28084 43334
28084 43335
28084 43340
28084 43345
28084 43348
28084 157615
28084 174535
28084 180800
28084 184906
28084 201931
28084 202210
28084 210903
28084 212325
28084 217219
28084 217383
28084 221811
28084 253467
28084 261281
28084 285972
28084 292197
28084 294209
28084 345430
28084 345675
28084 346680
28084 356954
28084 380658
28084 380663
28084 382392
28084 382481
28084 382955
28084 383669
28084 384839
28084 393739
28084 393786
28084 393809
28084 393849
28084 396131
28084 396134
28084 396147
28084 396158
28084 396165
28084 396170
28084 396174
28084 396313
28084 404653
28084 416608
28084 416637
28084 416658
28084 416681
28084 416797
28084 426826
28084 428394
28084 435262
28084 439738
28084 440619
28084 440642
28084 441351
28084 442474
28084 442953
28084 443245
28084 443677
28084 443699
28084 444415
28084 444997
28084 445023
28084 470740
28084 471105
28084 472239
28084 486060
28084 486090
28084 486303
28084 538797
28084 550153
28084 552699
28084 557372
28084 584688
28084 584866
28084 585905
28084 585989
28084 586689
28084 588499
28084 589148
28084 589376
28084 589999
28084 590029
28084 590810
28084 591046
28084 591048
28084 591558
28084 595239
28084 595723
28084 596290
28084 611207
28084 620568
28084 639815
28084 694149
28084 706857
28084 788477
28084 788496
28084 916080
28084 924032
28084 1045723
28084 1583730
28084 3230912
28408 1905048
28426 135128
28426 287710
28426 315575
28426 840255
28426 867574
28828 154831
28828 794706
28828 2297431
28976 32813
28976 369700
28976 371170
28976 371171
29224 55174
29224 317707
29224 379689
29224 380460
29224 382327
29224 384410
29224 384748
29224 444996
29224 585792
29224 1204735
29243 380900
29243 467334
29243 558874
29243 823583
29243 1209561
29262 312786
29262 380450
29262 380828
29262 382029
29262 382054
29262 382384
29262 383090
29262 383293
29262 383352
29262 384251
29262 384297
29262 445517
29262 454894
29262 457747
29262 860712
29280 29359
29280 43326
29280 202334
29280 241209
29280 270552
29280 287718
29280 317827
29280 318075
29280 354524
29280 356974
29280 377959
29280 379689
29280 381343
29280 381355
29280 383195
29280 591158
29280 594246
29280 595958
29280 808492
29280 814481
29290 68639
29290 354641
29290 380474
29290 381355
29290 444644
29290 555100
29290 585843
29290 597516
29290 816935
29299 284524
29299 347679
29299 350658
29299 354524
29299 376866
29299 382448
29299 384604
29299 445107
29299 614410
29299 781518
29311 178914
29311 345675
29311 380646
29311 383352
29311 535071
29311 590407
29311 653071
29316 378431
29316 534524
29316 814043
29359 146456
29359 149301
29359 215016
29359 221810
29359 280678
29359 345907
29359 347203
29359 380900
29359 382181
29359 396145
29359 463141
29359 540833
29359 597516
29476 317872
29476 380498
29476 380878
29476 381713
29476 383567
29476 384299
29476 421946
29476 501428
29476 1691016
29499 274014
29499 673255
29499 905279
29793 93384
29793 453888
29793 474357
29793 539882
29793 633989
29793 676105
30102 30310
30102 201732
30102 274638
30102 276564
30102 317125
30102 535603
30102 543117
30102 905691
30102 1304316
30168 405059
30176 208571
30176 541002
30267 274638
30267 294915
30267 388702
30267 535772
30310 276536
30310 319560
30310 460501
30310 467725
30310 562991
30310 644011
30536 692947
30903 201746
30903 206947
30903 211475
30903 322421
30903 346083
30903 384444
30903 430062
30903 478846
31151 33650
31151 216290
31151 347568
31151 366159
31151 571145
31151 724433
31151 737124
31151 819677
31184 33947
31184 34472
31184 107573
31184 347731
31184 441882
31184 869496
31212 423291
31212 719897
31386 32813
31386 43326
31386 278031
31386 333986
31386 372780
31386 377179
31386 377475
31386 377478
31386 378905
31386 378910
31386 378911
31386 473699
32813 333986
32813 378353
32813 383313
32813 383317
32813 473515
32813 539038
32813 689755
33009 531105
33009 537553
33009 541951
33009 542163
33009 542168
33009 542213
33009 573027
33009 573028
33009 720736
33009 722928
33009 723102
33202 332893
33635 45853
33635 99099
33635 193757
33635 277251
33635 280343
33635 440367
33635 1271057
33650 34735
33650 36754
33650 42210
33650 48101
33650 62930
33650 99099
33650 213754
33650 266574
33650 266676
33650 293830
33650 366109
33650 526894
33650 725117
33650 725141
33651 217136
33651 355821
33651 370939
33651 423499
33651 556119
33651 780878
33671 75598
33671 180800
33671 217928
33671 228340
33671 248852
33671 292258
33671 345689
33671 378445
33671 385723
33671 393739
33671 396155
33671 396166
33671 441414
33671 444514
33671 465512
33671 535440
33671 548653
33671 591935
33671 621728
33671 683697
33671 927107
33731 38389
33731 42262
33731 88035
33731 106440
33731 107573
33731 107601
33731 107649
33731 107668
33731 107697
33801 34434
33801 34472
33801 213754
33801 347731
33801 347849
33801 532576
33801 612292
33870 512969
33915 93370
33915 93451
33915 442500
33915 442510
33915 442512
33915 442537
33915 442709
33915 443228
33915 587822
33915 594835
33915 648640
33915 681106
33915 766208
33915 791697
33915 814751
33915 815854
33915 844742
33915 912996
33915 912997
33915 1111722
33935 39368
33935 44982
33935 334803
33935 762701
33947 34005
33947 42180
33947 45574
33947 47968
33947 79881
33947 107573
33947 148710
33947 197386
33947 209397
33947 214131
33947 216588
33947 218656
33947 280007
33947 343187
33947 364841
33947 442512
33947 482247
33947 540833
33947 558936
33947 584727
33947 721307
33947 838296
33957 35113
33957 38790
33957 39613
33957 209397
33957 211610
33957 289858
33957 309208
33957 314101
33957 701080
33957 1346129
33959 39739
33959 41264
33959 46255
33959 367195
34005 38841
34005 39249
34005 45636
34005 77024
34005 77149
34005 77233
34005 77567
34005 79881
34005 83346
34005 87482
34005 99143
34005 104656
34005 123677
34005 165968
34005 210789
34005 214361
34005 216173
34005 230939
34005 266918
34005 266972
34005 268028
34005 273470
34005 283411
34005 284306
34005 312022
34005 328497
34005 347080
34005 416377
34005 462703
34005 543994
34269 37931
34269 277914
34269 287738
34308 37936
34416 35113
34416 39739
34416 42547
34416 48624
34416 87510
34416 205406
34416 729512
34434 34457
34434 34472
34434 208843
34434 213754
34434 280458
34434 344039
34434 347731
34434 347849
34434 361415
34434 519629
34434 532576
34434 612292
34434 675746
34434 675765
34457 39255
34457 39272
34457 77532
34457 209830
34457 212781
34457 277032
34457 340115
34457 437430
34457 796816
34472 39400
34472 217378
34472 270301
34472 347731
34472 347849
34472 370939
34472 532576
34472 612292
34472 675765
34472 796816
34472 1346291
34498 42489
34498 186949
34498 217280
34498 320388
34498 357140
34498 377309
34589 347993
34589 2117649
34683 87490
34683 271336
34683 311852
34683 494223
34683 986535
34735 300290
34735 440831
34735 491506
34735 501942
34735 510064
34735 552781
34735 1280153
34770 209917
34770 316707
34770 359931
34770 527289
34770 529023
34770 576483
34770 1925121
34860 51925
34860 280458
34860 414192
34860 888107
34860 1261112
34891 172271
34891 208908
34891 212781
34891 314098
34891 361836
34891 430855
34891 544025
34891 591065
34891 591522
34891 599286
34891 687595
34891 687620
34891 687683
34891 697637
34904 377886
34904 789489
34967 279873
34967 339847
34967 423743
34967 426151
34967 1217834
35113 46138
35113 46255
35113 48644
35113 49770
35113 348216
35113 359407
35113 359411
35113 359438
35113 359440
35445 130428
35445 317985
35445 454019
35490 438772
35547 402244
35547 446363
35547 551767
35646 48644
35646 48738
35646 359438
35646 377346
35646 438120
35646 553906
35863 77910
35863 319779
35892 207619
35892 542213
35892 722950
36020 36938
36020 36969
36020 50489
36020 172117
36020 212714
36020 282225
36020 311252
36020 316679
36020 397509
36020 478947
36020 497592
36020 520532
36020 520668
36020 523123
36020 523276
36020 529909
36020 531588
36020 542163
36020 556560
36020 573027
36020 573028
36020 573036
36020 576258
36020 653165
36020 672002
36020 722928
36020 722930
36020 723102
36020 723312
36020 742907
36020 742913
36020 1046913
36020 2740882
36020 2839738
36193 876184
36754 45918
36754 51685
36754 201732
36754 206225
36754 206234
36754 206285
36754 206290
36754 206319
36754 206402
36754 206420
36754 428464
36790 308339
36790 333998
36790 385786
36790 1138565
36938 50489
36938 311252
36938 520668
37223 497922
37223 627127
37223 781252
37931 39004
37931 40298
37931 41130
37931 41176
37931 41187
37931 41226
37931 41228
37931 41231
37931 41235
37931 42802
37931 44409
37931 48785
37933 41934
37933 41944
37936 38467
37936 38469
37936 38483
37936 38498
37936 38517
37936 38520
37936 38523
37936 38539
37936 38551
37995 39004
37995 39040
37995 39753
37995 40662
37995 41226
37995 41228
37995 42180
37995 42207
37995 42210
37995 42228
37995 42235
37995 42249
37995 42262
37995 42293
37995 42306
37995 42802
38077 293782
38077 345351
38077 548384
38077 608446
38077 658210
38077 659917
38077 670559
38077 954193
38077 1094648
38077 1500853
38103 148692
38259 38309
38259 135112
38259 218662
38259 224466
38259 339906
38259 345462
38259 380699
38259 415257
38259 439865
38259 439866
38259 439881
38259 441793
38259 547292
38259 585144
38259 589138
38259 898214
38259 948103
38276 292224
38276 440367
38276 552781
38276 1020950
38309 88035
38309 217891
38309 217951
38309 266185
38309 319019
38309 354024
38309 381441
38309 381479
38309 383501
38309 416628
38309 439844
38309 443881
38309 474154
38309 547292
38309 584731
38309 585012
38309 585144
38309 586278
38309 586480
38309 589654
38309 589685
38309 589699
38309 598485
38309 598511
38389 214009
38389 358234
38467 38469
38467 38498
38467 38523
38467 75598
38467 217886
38467 217901
38467 217927
38467 217971
38467 218661
38467 218745
38467 253467
38467 290427
38467 293403
38467 294014
38467 294037
38467 318985
38467 336670
38467 345491
38467 370952
38467 390917
38467 390959
38467 396136
38467 425880
38467 443924
38467 586679
38467 590747
38467 590751
38467 595462
38467 663723
38467 883005
38467 924713
38483 43922
38483 79699
38483 148698
38483 218667
38483 507394
38498 38517
38498 38520
38498 38523
38498 38551
38498 42180
38498 88776
38498 93343
38498 208336
38498 210860
38498 217891
38498 217895
38498 245825
38498 292256
38498 336670
38498 345491
38498 345634
38498 380726
38498 406578
38498 430383
38498 443007
38498 443924
38498 485005
38498 539769
38498 587553
38498 589420
38498 590549
38498 591160
38498 595462
38498 641632
38498 651590
38498 657321
38498 901889
38498 914462
38498 924713
38498 926384
38517 38523
38517 38551
38517 147171
38517 312981
38517 314106
38517 383918
38517 406571
38517 406582
38517 406584
38517 442604
38517 532663
38517 591727
38517 915511
38520 38523
38520 38635
38520 93343
38520 135112
38520 178212
38520 210860
38520 217891
38520 217895
38520 248852
38520 380144
38520 380186
38520 381469
38520 383110
38520 384161
38520 390936
38520 396176
38520 396332
38520 468779
38520 587553
38520 592838
38520 651590
38520 914462
38523 38635
38523 43305
38523 43322
38523 48700
38523 93343
38523 201786
38523 210860
38523 217895
38523 345491
38523 380726
38523 383110
38523 416637
38523 443007
38523 443924
38523 486220
38523 587553
38523 590549
38523 591160
38523 641632
38523 651590
38523 715569
38523 914462
38539 208908
38539 358533
38539 406748
38539 589420
38551 39400
38551 48307
38551 611089
38584 45696
38584 45701
38584 46255
38584 46820
38584 107573
38584 166029
38584 209818
38584 213616
38584 214968
38584 266649
38584 271018
38584 347100
38584 424795
38584 430565
38584 595113
38584 880839
38584 924836
38635 39791
38635 43305
38635 43307
38635 43329
38635 43332
38635 45798
38635 48848
38635 157615
38635 180802
38635 184894
38635 184907
38635 217927
38635 218675
38635 221841
38635 253467
38635 261280
38635 336670
38635 336707
38635 345432
38635 345585
38635 348271
38635 380658
38635 380663
38635 380724
38635 382165
38635 382200
38635 382264
38635 383345
38635 390837
38635 390919
38635 390920
38635 390936
38635 390941
38635 390955
38635 390970
38635 391032
38635 393741
38635 393752
38635 393769
38635 393790
38635 393791
38635 393844
38635 393849
38635 396130
38635 396138
38635 396145
38635 396153
38635 396170
38635 396172
38635 396234
38635 396248
38635 396251
38635 396332
38635 406662
38635 406726
38635 416620
38635 416637
38635 416664
38635 439992
38635 443641
38635 444757
38635 444997
38635 475857
38635 486060
38635 486312
38635 495829
38635 517387
38635 550153
38635 552882
38635 572994
38635 584725
38635 585583
38635 585989
38635 586011
38635 586156
38635 586712
38635 587296
38635 588306
38635 589778
38635 592462
38635 594896
38635 594907
38635 598030
38635 598328
38635 620568
38635 665018
38635 682853
38635 694149
38635 707031
38635 788658
38635 788832
38635 844590
38635 905916
38635 906498
38635 921494
38635 1094395
38641 43301
38641 43303
38641 43304
38641 43305
38641 43308
38641 43329
38641 43331
38641 43332
38641 43334
38641 43335
38641 43340
38641 184891
38641 184907
38641 204379
38641 214566
38641 253467
38641 261280
38641 261281
38641 315662
38641 345430
38641 380623
38641 382200
38641 382955
38641 383389
38641 390982
38641 396130
38641 396131
38641 396145
38641 396156
38641 396174
38641 396184
38641 404653
38641 405032
38641 416620
38641 416621
38641 416637
38641 416641
38641 416656
38641 416681
38641 416697
38641 439755
38641 439992
38641 442803
38641 443641
38641 443677
38641 452143
38641 466785
38641 489206
38641 550153
38641 572877
38641 584513
38641 584725
38641 584866
38641 584963
38641 585583
38641 585989
38641 586156
38641 586681
38641 586689
38641 586712
38641 587296
38641 587298
38641 587301
38641 588552
38641 589148
38641 589989
38641 590005
38641 590029
38641 590030
38641 590214
38641 591083
38641 594555
38641 595239
38641 595723
38641 596252
38641 596290
38641 599721
38641 599919
38641 788702
38641 947347
38641 3574328
38641 3775415
38653 135115
38653 147171
38653 201746
38653 207229
38653 217907
38653 287718
38653 314320
38653 378359
38653 379670
38653 381970
38653 382622
38653 382816
38653 383686
38653 384561
38653 384667
38653 384763
38653 384799
38653 403751
38653 406485
38653 444146
38653 495642
38653 560058
38653 584367
38653 589774
38653 595516
38653 596767
38653 601119
38653 792197
38653 817671
38653 863195
38653 1053207
38653 1119040
38655 346209
38655 563342
38665 197219
38665 200521
38665 435949
38666 304643
38790 43419
38790 101765
38790 202068
38790 202533
38790 208908
38790 212920
38790 214192
38790 214416
38790 275205
38790 355821
38790 356245
38790 368143
38790 402244
38790 471521
38841 77233
38841 83346
38841 83366
38841 83367
38841 85173
38841 87482
38841 88882
38841 108302
38841 165965
38841 165968
38841 210789
38841 220643
38841 228657
38841 230942
38841 253133
38841 266919
38841 274481
38841 279011
38841 287525
38841 316708
38841 413710
38841 527788
38841 703242
39004 40298
39004 41187
39004 41231
39004 43731
39004 44409
39004 283510
39040 43731
39040 112231
39040 214218
39040 355250
39040 361836
39040 446265
39040 583256
39040 729711
39249 45701
39249 76362
39249 76789
39249 76818
39249 77012
39249 77149
39249 77972
39249 123677
39249 156593
39249 214081
39249 215022
39249 244987
39249 266972
39249 267338
39249 270712
39249 272856
39249 273162
39249 273698
39249 276335
39249 280469
39249 289122
39249 289816
39249 289844
39249 289845
39249 289866
39249 289877
39249 290519
39249 312022
39249 328497
39249 402244
39249 556314
39249 761226
39249 790120
39255 39272
39255 45574
39255 45696
39255 76377
39255 77477
39255 77532
39255 107601
39255 107649
39255 208908
39255 209417
39255 209830
39255 212920
39255 214565
39255 216703
39255 277032
39255 285398
39255 340115
39255 340124
39255 542324
39255 542325
39255 542334
39255 542365
39260 47445
39260 77456
39260 675220
39260 789489
39260 926295
39271 39274
39271 39278
39271 76374
39271 205406
39271 209549
39271 217280
39271 270712
39271 270773
39271 280474
39271 293923
39271 407493
39271 423746
39271 437430
39271 451345
39271 506346
39271 1105251
39271 1249291
39271 1336680
39271 1441219
39271 1833942
39272 45466
39272 45701
39272 77532
39272 209173
39272 209417
39272 209830
39272 210427
39272 215022
39272 217130
39272 217251
39272 245756
39272 254451
39272 291261
39272 292015
39272 292130
39272 292645
39272 292646
39272 340115
39272 340124
39272 542324
39272 542334
39274 205406
39274 217280
39274 270190
39274 270712
39274 270773
39274 293923
39274 407493
39274 437430
39274 451345
39274 506346
39274 1105251
39274 1249291
39274 1336680
39274 1833942
39278 99099
39278 280458
39278 293923
39278 337048
39278 437430
39357 560593
39357 675422
39357 821739
39368 78019
39368 201972
39368 284332
39368 294590
39368 294592
39368 311252
39368 316826
39368 398217
39368 402950
39368 416300
39368 423746
39368 446311
39368 553200
39368 864343
39368 887376
39400 77149
39400 77972
39400 153265
39400 213622
39400 213754
39400 214216
39400 217750
39400 244987
39400 254577
39400 266929
39400 292130
39400 312022
39400 319019
39400 397626
39400 416636
39400 430257
39400 560043
39437 397270
39437 886387
39505 41265
39505 210372
39505 304643
39505 319207
39505 600404
39510 248894
39510 312278
39510 408086
39510 443012
39510 457538
39510 553506
39510 611076
39527 56718
39527 78808
39527 250682
39527 316643
39527 348912
39527 473080
39527 554229
39527 605000
39527 643300
39527 863836
39527 880736
39527 883084
39527 1687189
39527 1687840
39527 1687841
39527 1687847
39613 86683
39613 246720
39613 349330
39613 599711
39613 1249410
39739 43922
39739 45701
39739 47992
39739 214270
39739 214629
39739 215103
39739 215686
39739 232395
39739 404760
39753 41263
39753 43998
39791 43306
39791 43322
39791 43329
39791 75598
39791 180800
39791 219710
39791 245784
39791 253467
39791 285972
39791 336670
39791 345432
39791 366535
39791 380658
39791 380992
39791 381548
39791 382274
39791 382392
39791 382724
39791 382736
39791 382742
39791 382745
39791 382816
39791 382835
39791 382887
39791 383227
39791 383304
39791 383317
39791 383653
39791 385723
39791 391985
39791 393727
39791 393741
39791 393754
39791 393790
39791 393852
39791 396188
39791 396244
39791 396278
39791 406662
39791 416637
39791 439738
39791 440619
39791 442627
39791 444757
39791 478374
39791 485005
39791 486213
39791 486220
39791 532663
39791 538824
39791 585583
39791 586679
39791 586681
39791 587485
39791 588409
39791 591040
39791 591935
39791 595466
39791 595481
39791 596628
39791 596691
39791 597088
39791 607774
39791 666913
39791 683779
39791 706857
39791 706874
39791 707568
39791 740850
39791 787817
39791 788496
39791 788702
39791 788761
39791 794785
39791 808704
39791 902374
39791 1053249
39791 1168748
39791 1171354
39791 1582277
39800 42752
39800 47916
39800 76377
39800 77065
39800 216127
39800 218713
39800 293830
39800 312022
39800 328609
39800 337048
39800 382720
39800 440023
39825 202334
39825 382720
39825 423291
39825 495597
39825 586473
39825 640785
39825 791697
39825 791700
39825 791706
39825 791733
39833 56856
39833 198576
39833 412462
39833 463273
39833 465264
39833 649587
39946 41934
39946 43731
39946 44244
39946 45507
39946 209397
39946 210642
39946 344985
39946 367195
39946 367267
39946 529401
39946 1176482
40044 383895
40044 444421
40044 689804
40428 209816
40428 213494
40428 217130
40428 407709
40428 1044337
40546 41264
40546 41934
40546 47992
40546 108560
40546 114663
40546 147511
40546 148692
40546 210619
40546 210663
40546 211603
40546 211612
40546 211618
40546 212281
40546 214044
40546 214192
40546 217130
40546 254451
40546 292015
40546 367195
40546 371194
40546 371196
40546 383446
40546 439731
40546 449675
40546 457199
40546 659418
40546 728474
40546 1038742
40662 41263
40662 43731
40662 359753
40879 285933
40879 401095
40899 159173
40899 271196
40899 274462
40899 278874
40899 293782
40899 317255
40899 322837
40899 338020
40899 378905
40899 436944
40899 442627
40899 445313
40899 472246
40899 531414
40899 611506
40899 676094
40899 687033
40899 699738
40899 794908
40899 917896
40899 2195090
40899 2719676
41012 217869
41012 217878
41012 217901
41012 266185
41012 280469
41012 290519
41012 293403
41012 418235
41012 463671
41012 577021
41012 589595
41066 947301
41130 215575
41130 442652
41130 442709
41130 442731
41130 444463
41130 592818
41130 594836
41130 814752
41130 1111540
41130 1111555
41176 212294
41176 212920
41176 213494
41176 218692
41176 218708
41176 294670
41176 366539
41176 436316
41176 442474
41176 707012
41176 817070
41226 41263
41226 352701
41228 42802
41228 48785
41228 563740
41228 1160626
41263 41858
41263 50767
41263 50788
41264 45466
41264 76948
41264 107573
41264 166029
41264 205406
41264 213622
41264 216974
41264 217130
41264 270182
41264 271072
41264 289845
41264 292204
41264 314552
41264 335036
41264 343856
41264 343873
41264 367232
41264 487024
41264 518655
41264 535193
41264 563709
41264 665275
41264 709151
41264 1217834
41264 1883375
41265 41934
41265 44982
41265 45824
41265 87510
41265 216611
41265 217196
41265 294223
41265 343187
41265 343220
41265 349322
41265 349401
41265 385323
41265 472463
41265 533622
41265 1179237
41265 1398873
41415 318801
41415 321035
41471 85166
41471 316713
41471 443480
41475 221826
41565 273946
41565 380463
41565 382758
41565 396275
41565 417786
41565 442569
41565 443042
41565 586018
41565 598349
41565 688851
41565 1115605
41565 1222196
41576 42802
41576 48785
41576 365099
41576 841885
41631 261281
41631 317373
41631 321599
41631 478297
41631 478300
41631 842812
41736 314773
41736 416377
41741 198576
41741 318035
41741 318122
41741 379686
41741 382635
41741 384379
41741 384763
41741 406485
41741 443886
41741 462994
41741 571145
41741 594988
41819 458167
41819 564618
41819 1605082
41858 310420
41873 207765
41873 241974
41873 241976
41873 259679
41873 376988
41873 377035
41873 377038
41873 381137
41873 382937
41873 459023
41873 535177
41873 619294
41873 631785
41873 639860
41873 953926
41873 1256802
41873 3523546
41881 381070
41881 382937
41881 383293
41881 466163
41881 571145
41881 631785
41881 814043
41881 814187
41910 689651
41910 1012535
41934 42721
41934 44982
41934 48624
41934 76948
41934 87510
41934 216611
41934 349401
41934 367232
41934 529401
41934 728474
41934 788151
41944 219670
41944 552882
41944 604429
42180 275216
42180 318930
42180 431231
42180 646364
42180 962778
42180 1168209
42207 216611
42207 217392
42207 650701
42207 834554
42207 834560
42210 276609
42235 48785
42249 43450
42262 135115
42262 283510
42489 45105
42489 329857
42489 357140
42489 366761
42489 377309
42489 379906
42489 382275
42489 385583
42489 454415
42489 457476
42489 586773
42489 787636
42489 845962
42547 44157
42547 367068
42547 608406
42547 1196402
42637 183334
42637 274197
42637 362550
42637 382448
42637 447602
42637 790499
42721 46820
42752 148710
42752 213115
42752 214361
42752 274185
42802 43450
42802 48785
42802 260941
42802 317654
42802 360112
42802 360252
42802 378584
42802 563740
42824 779261
42824 913341
42899 43450
42900 216290
42900 350629
43009 217878
43009 260917
43009 273423
43009 290446
43009 294007
43009 314249
43009 346704
43009 347201
43009 380904
43009 383309
43009 383342
43009 383380
43009 383389
43009 383446
43009 383653
43009 415174
43009 415258
43009 417419
43009 418241
43009 418279
43009 441365
43009 442897
43009 442932
43009 452104
43009 471435
43009 521349
43009 524470
43009 524471
43009 549691
43009 549710
43009 558712
43009 584120
43009 584128
43009 584141
43009 584145
43009 584159
43009 584161
43009 584260
43009 584273
43009 584309
43009 584313
43009 584342
43009 584343
43009 584376
43009 584378
43009 584382
43009 584413
43009 584458
43009 584465
43009 584487
43009 584488
43009 584513
43009 584514
43009 584866
43009 584922
43009 585235
43009 585680
43009 585687
43009 586238
43009 586632
43009 587925
43009 587957
43009 587958
43009 591961
43086 445313
43139 201810
43139 412625
43139 593681
43139 912669
43139 948440
43139 1477370
43139 1477371
43143 538810
43143 597802
43300 43301
43300 43303
43300 43304
43300 43305
43300 43306
43300 43307
43300 43308
43300 43309
43300 43329
43300 43331
43300 43332
43300 43334
43300 43335
43300 43340
43300 43345
43300 43348
43300 45798
43300 108535
43300 174535
43300 180800
43300 180802
43300 184894
43300 184905
43300 184906
43300 184925
43300 201607
43300 207243
43300 209798
43300 210619
43300 211372
43300 213764
43300 217928
43300 217972
43300 220317
43300 221811
43300 221818
43300 248852
43300 252403
43300 253467
43300 261280
43300 261281
43300 273384
43300 284703
43300 285972
43300 287768
43300 290511
43300 291224
43300 294014
43300 317311
43300 318989
43300 336670
43300 340546
43300 341701
43300 341716
43300 345430
43300 345689
43300 346680
43300 346687
43300 349422
43300 368592
43300 368594
43300 380293
43300 380658
43300 380726
43300 381525
43300 382200
43300 382955
43300 383100
43300 383110
43300 383653
43300 388651
43300 390920
43300 391764
43300 391837
43300 392100
43300 392313
43300 392823
43300 393727
43300 393739
43300 393741
43300 393754
43300 393790
43300 393791
43300 393809
43300 393810
43300 393829
43300 393845
43300 393849
43300 393912
43300 396131
43300 396134
43300 396143
43300 396145
43300 396147
43300 396170
43300 396174
43300 396184
43300 396190
43300 396264
43300 396313
43300 404653
43300 405032
43300 416240
43300 416608
43300 416609
43300 416620
43300 416621
43300 416637
43300 416641
43300 416644
43300 416656
43300 416681
43300 416703
43300 416797
43300 417394
43300 418528
43300 426826
43300 439865
43300 440642
43300 440731
43300 441351
43300 441356
43300 441642
43300 441646
43300 441760
43300 442635
43300 442803
43300 442908
43300 443007
43300 443231
43300 443677
43300 444415
43300 444997
43300 452143
43300 459014
43300 466532
43300 486054
43300 486059
43300 486060
43300 486080
43300 486090
43300 489206
43300 495091
43300 533250
43300 549623
43300 549974
43300 556456
43300 565545
43300 572877
43300 572994
43300 584128
43300 584491
43300 584629
43300 584725
43300 584866
43300 584963
43300 585232
43300 585583
43300 585935
43300 586488
43300 586681
43300 586689
43300 586708
43300 586709
43300 587301
43300 587387
43300 587461
43300 587697
43300 588301
43300 588306
43300 588499
43300 588572
43300 588860
43300 589653
43300 590001
43300 590029
43300 590030
43300 590214
43300 590306
43300 590531
43300 590810
43300 591040
43300 591091
43300 591092
43300 591935
43300 591944
43300 591955
43300 592375
43300 593611
43300 593717
43300 593866
43300 594571
43300 594579
43300 594998
43300 595239
43300 595885
43300 596290
43300 597013
43300 598328
43300 598901
43300 599675
43300 599919
43300 611168
43300 617699
43300 620568
43300 621728
43300 622737
43300 663702
43300 669756
43300 682853
43300 683741
43300 683742
43300 683791
43300 683794
43300 683796
43300 683797
43300 683854
43300 684056
43300 684116
43300 707012
43300 707209
43300 786161
43300 788472
43300 788477
43300 788484
43300 788488
43300 788496
43300 788906
43300 815170
43300 815565
43300 815961
43300 843057
43300 843091
43300 880456
43300 911599
43300 924032
43300 927459
43300 934839
43300 944748
43300 947347
43300 969777
43300 1111520
43300 1112013
43300 1118770
43300 1120034
43300 1166960
43300 3574328
43300 3775415
43301 43303
43301 43304
43301 43306
43301 43307
43301 43309
43301 43323
43301 43331
43301 43332
43301 43334
43301 43335
43301 43340
43301 43345
43301 43348
43301 45798
43301 184905
43301 184906
43301 201607
43301 211894
43301 260929
43301 260937
43301 261281
43301 273384
43301 292197
43301 341701
43301 345430
43301 380658
43301 381441
43301 381443
43301 381446
43301 382955
43301 390982
43301 393849
43301 396131
43301 396145
43301 396170
43301 396174
43301 396184
43301 405032
43301 416608
43301 416609
43301 416656
43301 416739
43301 416797
43301 440642
43301 442794
43301 444415
43301 444997
43301 452143
43301 472305
43301 473109
43301 486058
43301 486059
43301 486060
43301 486080
43301 486090
43301 489206
43301 549623
43301 564349
43301 584120
43301 584495
43301 584725
43301 584731
43301 586126
43301 586689
43301 588572
43301 589148
43301 589989
43301 589999
43301 590810
43301 591092
43301 591955
43301 595239
43301 595723
43301 596290
43301 599919
43301 611207
43301 622737
43301 683793
43301 684056
43301 786161
43301 903237
43301 906394
43301 911599
43301 1150379
43301 3230912
43302 43335
43302 43337
43302 261281
43302 281494
43302 289324
43302 292197
43302 314161
43302 340546
43302 347258
43302 382951
43302 382955
43302 383345
43302 390919
43302 390920
43302 393642
43302 393727
43302 393739
43302 393763
43302 393765
43302 393769
43302 393777
43302 393789
43302 393791
43302 393849
43302 393881
43302 396130
43302 396131
43302 416621
43302 433451
43302 442953
43302 442981
43302 486058
43302 510817
43302 550153
43302 590005
43302 590030
43302 591094
43302 591522
43302 593327
43302 682852
43302 682858
43302 683697
43302 705436
43302 823802
43302 888107
43303 43305
43303 43306
43303 43307
43303 43308
43303 43309
43303 43331
43303 43332
43303 43334
43303 43335
43303 43340
43303 43348
43303 45798
43303 48848
43303 75598
43303 108535
43303 124855
43303 174535
43303 180800
43303 184891
43303 184905
43303 184906
43303 184907
43303 184916
43303 201607
43303 207242
43303 208336
43303 211894
43303 213774
43303 214565
43303 214566
43303 217875
43303 217886
43303 217895
43303 217972
43303 221818
43303 224456
43303 248852
43303 253467
43303 254911
43303 254912
43303 261280
43303 261281
43303 266185
43303 267321
43303 273384
43303 279106
43303 287768
43303 289354
43303 290519
43303 291224
43303 292194
43303 292197
43303 293410
43303 318989
43303 319245
43303 336670
43303 341701
43303 345430
43303 345432
43303 345689
43303 346680
43303 355447
43303 368594
43303 380260
43303 380623
43303 380658
43303 380724
43303 380726
43303 381552
43303 382810
43303 385770
43303 390920
43303 390944
43303 390955
43303 391032
43303 391371
43303 393739
43303 393769
43303 393777
43303 393790
43303 393912
43303 396135
43303 396143
43303 396145
43303 396147
43303 396155
43303 396156
43303 396165
43303 396172
43303 396174
43303 396184
43303 396264
43303 396313
43303 405032
43303 406728
43303 415174
43303 415257
43303 416240
43303 416609
43303 416637
43303 416641
43303 416644
43303 416656
43303 416658
43303 416664
43303 416665
43303 416697
43303 416739
43303 416752
43303 417394
43303 424515
43303 426826
43303 428394
43303 431384
43303 440295
43303 440601
43303 440642
43303 441350
43303 441646
43303 442803
43303 442823
43303 442951
43303 442953
43303 442957
43303 443007
43303 443008
43303 443037
43303 443245
43303 443641
43303 443677
43303 443699
43303 443906
43303 444997
43303 452143
43303 466169
43303 466532
43303 472305
43303 472707
43303 475857
43303 485005
43303 486058
43303 486060
43303 486067
43303 489206
43303 495169
43303 527138
43303 552882
43303 556456
43303 558712
43303 584621
43303 584725
43303 584947
43303 584963
43303 586156
43303 586160
43303 586238
43303 586265
43303 586486
43303 586681
43303 587252
43303 587387
43303 587553
43303 588301
43303 588306
43303 588409
43303 588499
43303 588860
43303 589041
43303 589148
43303 589420
43303 589989
43303 590018
43303 590029
43303 590030
43303 590110
43303 590214
43303 590306
43303 590387
43303 590751
43303 590810
43303 590831
43303 591046
43303 591083
43303 591091
43303 591092
43303 591955
43303 593611
43303 593683
43303 595239
43303 595723
43303 596252
43303 596290
43303 596433
43303 597013
43303 597132
43303 598030
43303 598328
43303 599721
43303 599919
43303 611168
43303 611207
43303 617699
43303 620568
43303 621728
43303 622737
43303 641544
43303 663613
43303 663702
43303 664581
43303 669756
43303 671151
43303 683794
43303 684056
43303 707012
43303 788473
43303 788477
43303 788496
43303 788702
43303 814630
43303 815565
43303 815961
43303 817703
43303 843091
43303 848111
43303 880456
43303 884697
43303 901917
43303 911105
43303 921514
43303 924032
43303 924035
43303 947347
43303 947511
43303 1045723
43303 1118610
43303 1118770
43303 1120317
43303 1164876
43303 1166992
43303 1170323
43303 3230912
43303 3574328
43303 3775415
43304 43305
43304 43306
43304 43307
43304 43308
43304 43309
43304 43331
43304 43334
43304 43335
43304 43340
43304 43345
43304 43348
43304 180802
43304 184894
43304 184905
43304 184906
43304 184916
43304 214361
43304 214565
43304 219710
43304 253467
43304 261281
43304 267321
43304 285972
43304 290511
43304 292194
43304 341701
43304 345430
43304 380677
43304 380726
43304 382810
43304 382955
43304 383100
43304 383110
43304 393192
43304 393809
43304 396131
43304 396147
43304 396156
43304 396165
43304 396170
43304 396184
43304 396213
43304 396244
43304 405032
43304 416608
43304 416609
43304 416620
43304 416637
43304 416644
43304 416656
43304 416697
43304 416797
43304 428394
43304 440642
43304 440731
43304 443007
43304 444415
43304 444997
43304 452143
43304 471564
43304 485005
43304 486054
43304 486059
43304 486067
43304 486080
43304 486090
43304 550153
43304 572877
43304 572994
43304 584725
43304 584963
43304 585583
43304 585905
43304 586689
43304 586710
43304 586712
43304 586733
43304 588306
43304 588499
43304 589148
43304 589376
43304 589999
43304 590001
43304 590026
43304 590029
43304 590030
43304 591092
43304 594579
43304 595239
43304 595723
43304 597572
43304 620568
43304 684056
43304 911599
43304 947347
43304 1045723
43304 1118661
43304 3230912
43304 3574328
43304 3775415
43305 43306
43305 43307
43305 43308
43305 43309
43305 43329
43305 43331
43305 43332
43305 43334
43305 43335
43305 43340
43305 45798
43305 174535
43305 180802
43305 184891
43305 184906
43305 184907
43305 184916
43305 184925
43305 208336
43305 214566
43305 217927
43305 218675
43305 218745
43305 219710
43305 221818
43305 248852
43305 253467
43305 261280
43305 261281
43305 273384
43305 285972
43305 292256
43305 293410
43305 293420
43305 315662
43305 317760
43305 345430
43305 346680
43305 348271
43305 362072
43305 368594
43305 370952
43305 380623
43305 380658
43305 380660
43305 380726
43305 381552
43305 382200
43305 382810
43305 382955
43305 383345
43305 390919
43305 390936
43305 390941
43305 390955
43305 390982
43305 391032
43305 391837
43305 393739
43305 393741
43305 393743
43305 393754
43305 393777
43305 393783
43305 393790
43305 393791
43305 393809
43305 396130
43305 396131
43305 396138
43305 396145
43305 396153
43305 396155
43305 396156
43305 396170
43305 396172
43305 396176
43305 396184
43305 396188
43305 396244
43305 396248
43305 404653
43305 405032
43305 406733
43305 415174
43305 416146
43305 416609
43305 416620
43305 416621
43305 416636
43305 416637
43305 416641
43305 416656
43305 416664
43305 416665
43305 416681
43305 416697
43305 416703
43305 416752
43305 418322
43305 418353
43305 426298
43305 428394
43305 436944
43305 439992
43305 440295
43305 441646
43305 442241
43305 442474
43305 442803
43305 442823
43305 442951
43305 442957
43305 443007
43305 443037
43305 443641
43305 443677
43305 444415
43305 444757
43305 444997
43305 452143
43305 473109
43305 486058
43305 486060
43305 486090
43305 495571
43305 517387
43305 548624
43305 550153
43305 552882
43305 572994
43305 584725
43305 584963
43305 585583
43305 585989
43305 586156
43305 586679
43305 586681
43305 586689
43305 586710
43305 586712
43305 586733
43305 587296
43305 587301
43305 587387
43305 588301
43305 588409
43305 589148
43305 589778
43305 590001
43305 590005
43305 590029
43305 590030
43305 590110
43305 590434
43305 590531
43305 590747
43305 591040
43305 591046
43305 593683
43305 593717
43305 594350
43305 594579
43305 595239
43305 595885
43305 596252
43305 597013
43305 617699
43305 620568
43305 621728
43305 675439
43305 675442
43305 682853
43305 682856
43305 683791
43305 707031
43305 814630
43305 815058
43305 815961
43305 843290
43305 924032
43305 927459
43305 1045723
43305 3230912
43305 3574328
43305 3775415
43306 43307
43306 43308
43306 43309
43306 43329
43306 43331
43306 43332
43306 43334
43306 43335
43306 43340
43306 43348
43306 157615
43306 184894
43306 184906
43306 184916
43306 184925
43306 209798
43306 224456
43306 253467
43306 261280
43306 273384
43306 345430
43306 380658
43306 380663
43306 396131
43306 396143
43306 396147
43306 416608
43306 416609
43306 416644
43306 416656
43306 440642
43306 444415
43306 444997
43306 486054
43306 486059
43306 486090
43306 584866
43306 589999
43306 591092
43306 611207
43306 684056
43306 788496
43306 903237
43306 3230912
43306 3775415
43307 43308
43307 43309
43307 43329
43307 43331
43307 43332
43307 43335
43307 43340
43307 43345
43307 43348
43307 116067
43307 157615
43307 174535
43307 184891
43307 184894
43307 184906
43307 184916
43307 201607
43307 209798
43307 215109
43307 217972
43307 219710
43307 253467
43307 261280
43307 261281
43307 273384
43307 290427
43307 290511
43307 291251
43307 292194
43307 292197
43307 293410
43307 345430
43307 345689
43307 346680
43307 359472
43307 380663
43307 382955
43307 390944
43307 393739
43307 393741
43307 393790
43307 393809
43307 396131
43307 396136
43307 396143
43307 396147
43307 396166
43307 396170
43307 396174
43307 396213
43307 406726
43307 416240
43307 416609
43307 416620
43307 416621
43307 416636
43307 416637
43307 416644
43307 416656
43307 416658
43307 416664
43307 416665
43307 416703
43307 416797
43307 417394
43307 428394
43307 439992
43307 440642
43307 440731
43307 442474
43307 442635
43307 443677
43307 443699
43307 444415
43307 444462
43307 444997
43307 452143
43307 486054
43307 486059
43307 486060
43307 486067
43307 486080
43307 486090
43307 565545
43307 584725
43307 584963
43307 585583
43307 585935
43307 586011
43307 586679
43307 586733
43307 587296
43307 588299
43307 588306
43307 589148
43307 589399
43307 589993
43307 589999
43307 590001
43307 590531
43307 591040
43307 591046
43307 591091
43307 591092
43307 595239
43307 597960
43307 611168
43307 684056
43307 840032
43307 911599
43307 924032
43307 1118661
43307 3230912
43307 3775415
43308 43309
43308 43329
43308 43331
43308 43332
43308 43334
43308 43335
43308 43340
43308 43345
43308 43348
43308 48848
43308 157615
43308 180800
43308 184891
43308 184894
43308 184905
43308 184906
43308 184925
43308 201607
43308 209798
43308 211894
43308 212874
43308 213774
43308 217875
43308 219710
43308 248852
43308 253467
43308 261280
43308 261281
43308 267321
43308 273384
43308 274968
43308 289354
43308 291853
43308 292194
43308 292197
43308 293410
43308 294634
43308 313687
43308 345430
43308 346680
43308 380186
43308 380260
43308 380658
43308 380663
43308 382810
43308 382955
43308 383375
43308 384839
43308 388946
43308 390919
43308 391027
43308 391764
43308 393739
43308 393745
43308 393789
43308 393790
43308 393791
43308 393849
43308 393896
43308 396130
43308 396131
43308 396135
43308 396143
43308 396145
43308 396147
43308 396156
43308 396174
43308 396184
43308 396332
43308 405032
43308 415258
43308 416240
43308 416609
43308 416620
43308 416621
43308 416637
43308 416644
43308 416703
43308 417394
43308 426826
43308 428394
43308 437325
43308 440642
43308 440731
43308 441646
43308 441760
43308 442635
43308 444415
43308 444997
43308 452143
43308 466532
43308 466785
43308 486054
43308 486059
43308 486060
43308 486080
43308 486090
43308 535047
43308 535067
43308 584495
43308 584725
43308 584866
43308 584963
43308 585680
43308 585935
43308 586486
43308 586689
43308 587252
43308 587461
43308 588301
43308 589138
43308 589148
43308 589376
43308 589399
43308 589420
43308 589778
43308 589989
43308 589999
43308 590001
43308 591092
43308 591094
43308 593683
43308 594330
43308 595239
43308 595252
43308 596290
43308 597960
43308 598030
43308 611207
43308 620568
43308 684056
43308 788477
43308 788484
43308 911599
43308 924031
43308 934839
43308 947347
43308 947511
43308 1045723
43308 1111520
43308 3230912
43308 3775415
43309 43323
43309 43329
43309 43331
43309 43332
43309 43334
43309 43335
43309 43337
43309 43340
43309 43345
43309 43348
43309 48848
43309 75598
43309 180800
43309 180802
43309 184894
43309 184905
43309 184906
43309 184925
43309 201607
43309 208336
43309 209798
43309 248852
43309 253467
43309 261280
43309 261281
43309 273384
43309 281494
43309 292194
43309 292197
43309 293410
43309 345430
43309 345719
43309 368594
43309 380657
43309 380726
43309 381552
43309 382200
43309 382955
43309 383345
43309 388946
43309 390919
43309 390920
43309 390936
43309 390937
43309 390941
43309 390944
43309 391032
43309 393739
43309 393741
43309 393743
43309 393760
43309 393763
43309 393769
43309 393790
43309 393791
43309 393849
43309 393881
43309 393912
43309 396131
43309 396138
43309 396143
43309 396145
43309 396147
43309 396155
43309 396156
43309 396170
43309 396184
43309 396213
43309 396278
43309 396313
43309 396332
43309 406726
43309 406728
43309 406755
43309 416609
43309 416620
43309 416621
43309 416637
43309 416644
43309 416656
43309 416671
43309 416703
43309 416797
43309 426915
43309 428394
43309 440642
43309 440731
43309 442951
43309 443008
43309 443641
43309 444415
43309 444997
43309 452143
43309 485005
43309 486054
43309 486058
43309 486059
43309 486090
43309 486312
43309 532663
43309 546232
43309 584725
43309 584866
43309 585583
43309 586683
43309 586691
43309 589376
43309 591092
43309 594330
43309 599976
43309 611207
43309 622737
43309 682852
43309 682853
43309 684056
43309 707012
43309 788658
43309 846363
43309 903237
43309 1111520
43309 3230912
43309 3775415
43322 75598
43322 149311
43322 172117
43322 215103
43322 242296
43322 287738
43322 340796
43322 366761
43322 380726
43322 390919
43322 393769
43322 396170
43322 416621
43322 520094
43322 538797
43322 546175
43322 546176
43322 552882
43322 572994
43322 595466
43322 596093
43322 597480
43322 608628
43322 707012
43322 879560
43322 921870
43323 43331
43323 43340
43323 43345
43323 43348
43323 45692
43323 88035
43323 211894
43323 211897
43323 211898
43323 218661
43323 218662
43323 292194
43323 292360
43323 304032
43323 318989
43323 345430
43323 362072
43323 363662
43323 380150
43323 380658
43323 383319
43323 385137
43323 392100
43323 396131
43323 396136
43323 415174
43323 415360
43323 416609
43323 416628
43323 416644
43323 416658
43323 416671
43323 418235
43323 439765
43323 440730
43323 440731
43323 440735
43323 440778
43323 441356
43323 441639
43323 441646
43323 441840
43323 442803
43323 471991
43323 486067
43323 572877
43323 584273
43323 584495
43323 584731
43323 584966
43323 585012
43323 585163
43323 585580
43323 586179
43323 586244
43323 586488
43323 586639
43323 586976
43323 587689
43323 587828
43323 589130
43323 589140
43323 589653
43323 592200
43323 596972
43323 598061
43323 815063
43323 921831
43323 948103
43323 1115607
43323 3574328
43326 93343
43326 221831
43326 287710
43326 287777
43326 288193
43326 318035
43326 318056
43326 377870
43326 377959
43326 380571
43326 382527
43326 383034
43326 441662
43326 444100
43326 445019
43326 445046
43326 450100
43326 458541
43326 486148
43326 591158
43326 638864
43326 707430
43326 816491
43326 910726
43329 43331
43329 43332
43329 43334
43329 43335
43329 43337
43329 108535
43329 174535
43329 184906
43329 184907
43329 184916
43329 201607
43329 218661
43329 218675
43329 219710
43329 253467
43329 261281
43329 273384
43329 274460
43329 279106
43329 285972
43329 287768
43329 290511
43329 291224
43329 293410
43329 313687
43329 318989
43329 332275
43329 336670
43329 345430
43329 345689
43329 355447
43329 362072
43329 368594
43329 380150
43329 380255
43329 380260
43329 380623
43329 380658
43329 381441
43329 382200
43329 382527
43329 382955
43329 382973
43329 383100
43329 383356
43329 383775
43329 390982
43329 391371
43329 393739
43329 393741
43329 393790
43329 393809
43329 393896
43329 394088
43329 396134
43329 396138
43329 396145
43329 396156
43329 396158
43329 396163
43329 396165
43329 396170
43329 396174
43329 396188
43329 396244
43329 396275
43329 396278
43329 404653
43329 405032
43329 406733
43329 416240
43329 416608
43329 416609
43329 416621
43329 416636
43329 416637
43329 416641
43329 416656
43329 416664
43329 416671
43329 416681
43329 416703
43329 424515
43329 426298
43329 435262
43329 435301
43329 439992
43329 440642
43329 441350
43329 441375
43329 442341
43329 442823
43329 442953
43329 443037
43329 443245
43329 443677
43329 443699
43329 444751
43329 444757
43329 444997
43329 449725
43329 486059
43329 486060
43329 486090
43329 532663
43329 550153
43329 552882
43329 564749
43329 572877
43329 584370
43329 584495
43329 584725
43329 584963
43329 585232
43329 585989
43329 586486
43329 586679
43329 586681
43329 586689
43329 586709
43329 586710
43329 586712
43329 586733
43329 587301
43329 588301
43329 588306
43329 588499
43329 588664
43329 589148
43329 589376
43329 589588
43329 589778
43329 589908
43329 589989
43329 589999
43329 590001
43329 590026
43329 590029
43329 590030
43329 590110
43329 590214
43329 590387
43329 590531
43329 590634
43329 591040
43329 591046
43329 591558
43329 594579
43329 595239
43329 595723
43329 595885
43329 597088
43329 611207
43329 646439
43329 683797
43329 707031
43329 737124
43329 788472
43329 788702
43329 816367
43329 911599
43329 924031
43329 924032
43329 925168
43329 1111520
43329 3230912
43329 3574328
43331 43334
43331 43335
43331 43340
43331 43341
43331 43345
43331 43348
43331 184891
43331 184905
43331 184916
43331 184925
43331 213764
43331 214566
43331 253467
43331 261281
43331 292194
43331 292197
43331 336670
43331 345430
43331 368594
43331 381476
43331 381548
43331 382955
43331 383100
43331 390919
43331 390982
43331 391032
43331 396131
43331 396143
43331 396147
43331 396156
43331 396184
43331 404653
43331 416609
43331 416620
43331 416621
43331 416637
43331 416642
43331 416644
43331 416656
43331 416697
43331 426915
43331 440642
43331 440731
43331 442951
43331 443881
43331 444462
43331 444997
43331 452143
43331 486054
43331 486058
43331 486059
43331 486067
43331 486080
43331 486090
43331 552882
43331 564349
43331 572877
43331 584725
43331 586689
43331 586691
43331 586710
43331 586733
43331 587301
43331 588866
43331 589376
43331 589908
43331 589999
43331 591048
43331 594330
43331 594531
43331 594577
43331 594579
43331 617345
43331 684056
43331 684116
43331 903237
43331 1120152
43332 43334
43332 43335
43332 43337
43332 43340
43332 43348
43332 75598
43332 180802
43332 184891
43332 184905
43332 184916
43332 184925
43332 201607
43332 208336
43332 221818
43332 224456
43332 248852
43332 273384
43332 292197
43332 345430
43332 368594
43332 380724
43332 382955
43332 390936
43332 390941
43332 393739
43332 393745
43332 393754
43332 393783
43332 393810
43332 396131
43332 396147
43332 396155
43332 396156
43332 396166
43332 396174
43332 396184
43332 396218
43332 416620
43332 416621
43332 416637
43332 416665
43332 416703
43332 416797
43332 428394
43332 439992
43332 440731
43332 442474
43332 442951
43332 442981
43332 443007
43332 443641
43332 444415
43332 444997
43332 452143
43332 486054
43332 486058
43332 486312
43332 495169
43332 550153
43332 584725
43332 585583
43332 589908
43332 590001
43332 592971
43332 598030
43332 620568
43332 1045723
43334 43335
43334 43340
43334 43345
43334 43348
43334 184891
43334 184905
43334 184906
43334 201607
43334 253467
43334 261281
43334 273384
43334 292194
43334 292197
43334 341701
43334 345430
43334 345432
43334 380658
43334 390982
43334 393777
43334 393786
43334 393849
43334 396131
43334 396147
43334 396170
43334 396174
43334 416608
43334 416609
43334 416620
43334 416644
43334 416697
43334 440642
43334 444462
43334 444997
43334 486059
43334 486060
43334 486080
43334 584495
43334 584629
43334 584725
43334 584866
43334 586486
43334 587461
43334 588499
43334 589399
43334 589999
43334 591046
43334 591092
43334 596290
43334 597572
43334 611207
43334 663613
43334 684056
43334 903237
43334 924032
43334 947347
43334 3230912
43334 3775415
43335 43340
43335 43345
43335 43348
43335 45798
43335 93364
43335 184891
43335 184905
43335 184906
43335 184925
43335 201797
43335 217952
43335 219710
43335 253467
43335 273384
43335 292194
43335 292197
43335 293410
43335 345430
43335 380726
43335 382200
43335 382955
43335 383345
43335 385770
43335 388946
43335 390919
43335 390944
43335 391027
43335 391032
43335 393739
43335 393763
43335 393769
43335 393791
43335 393809
43335 393849
43335 393881
43335 393896
43335 393912
43335 396130
43335 396131
43335 396147
43335 396156
43335 396184
43335 396213
43335 396244
43335 396275
43335 396313
43335 405268
43335 416608
43335 416609
43335 416620
43335 416621
43335 416656
43335 416665
43335 416797
43335 426915
43335 428394
43335 440601
43335 440642
43335 440731
43335 442604
43335 443677
43335 444415
43335 444997
43335 452143
43335 486054
43335 486080
43335 486090
43335 549623
43335 572877
43335 582886
43335 585583
43335 586179
43335 586683
43335 586710
43335 587690
43335 588299
43335 588300
43335 588301
43335 589999
43335 590005
43335 590029
43335 590531
43335 591082
43335 591083
43335 591094
43335 592111
43335 593156
43335 593327
43335 594330
43335 595466
43335 595481
43335 595582
43335 598485
43335 611207
43335 675985
43335 683697
43335 683779
43335 684056
43335 788473
43335 788832
43335 792528
43335 843013
43335 846325
43335 846350
43335 846363
43335 903237
43335 1019726
43335 1045723
43335 1111520
43335 1113932
43335 1119709
43335 1119917
43335 3230912
43335 3775415
43337 43341
43337 77376
43337 180800
43337 180802
43337 184905
43337 184907
43337 201607
43337 201856
43337 249611
43337 253467
43337 261280
43337 267321
43337 274460
43337 285972
43337 313687
43337 318078
43337 340546
43337 347258
43337 382200
43337 383345
43337 390919
43337 390920
43337 390941
43337 391027
43337 392430
43337 393739
43337 393743
43337 393763
43337 393769
43337 393849
43337 393881
43337 393896
43337 396130
43337 396131
43337 396155
43337 396156
43337 396166
43337 396170
43337 396176
43337 425061
43337 443231
43337 443641
43337 443677
43337 446295
43337 486058
43337 486188
43337 538797
43337 553773
43337 584129
43337 584141
43337 584725
43337 585583
43337 586689
43337 586708
43337 588300
43337 589989
43337 590005
43337 593327
43337 595466
43337 597524
43337 617699
43337 664581
43337 682852
43337 682856
43337 682858
43337 683697
43337 705436
43337 848111
43337 880456
43337 1112052
43340 43345
43340 43348
43340 48848
43340 180802
43340 184894
43340 184905
43340 184906
43340 184907
43340 184916
43340 184925
43340 201607
43340 214361
43340 248852
43340 253467
43340 261281
43340 290511
43340 292194
43340 292197
43340 318989
43340 341701
43340 345430
43340 380658
43340 380726
43340 381024
43340 382810
43340 382955
43340 383100
43340 390936
43340 390941
43340 391032
43340 393745
43340 393754
43340 393809
43340 393849
43340 393912
43340 396131
43340 396142
43340 396143
43340 396147
43340 396165
43340 396170
43340 396172
43340 396184
43340 396244
43340 396313
43340 404653
43340 406748
43340 416240
43340 416608
43340 416609
43340 416620
43340 416621
43340 416636
43340 416637
43340 416642
43340 416644
43340 416656
43340 416658
43340 416697
43340 416739
43340 416797
43340 423305
43340 426298
43340 428394
43340 440642
43340 440731
43340 442474
43340 442951
43340 443677
43340 444415
43340 444997
43340 452143
43340 473109
43340 473760
43340 486054
43340 486058
43340 486059
43340 486060
43340 486080
43340 486090
43340 489206
43340 532663
43340 549623
43340 550153
43340 572877
43340 584725
43340 584963
43340 585935
43340 586244
43340 586689
43340 586710
43340 586712
43340 586733
43340 587296
43340 587301
43340 587461
43340 588306
43340 588499
43340 588572
43340 589148
43340 589399
43340 589989
43340 589999
43340 590001
43340 590029
43340 590387
43340 590810
43340 591091
43340 593717
43340 594577
43340 594579
43340 595239
43340 595723
43340 596290
43340 597671
43340 598405
43340 598488
43340 599919
43340 611168
43340 611207
43340 617699
43340 620568
43340 622737
43340 683794
43340 684056
43340 786161
43340 788832
43340 903237
43340 911599
43340 924035
43340 947347
43340 1045723
43340 1111520
43340 1118770
43340 1119204
43340 3230912
43340 3574328
43340 3775415
43341 201900
43341 248852
43341 318989
43341 341701
43341 348259
43341 368594
43341 381470
43341 383319
43341 396176
43341 396190
43341 396313
43341 423305
43341 441371
43341 442803
43341 472239
43341 584487
43341 584866
43341 586884
43341 587387
43341 587695
43341 588572
43341 591877
43341 591955
43341 593611
43341 593683
43341 594571
43341 594577
43341 671141
43341 684116
43341 684126
43341 880456
43345 184891
43345 184894
43345 184905
43345 184906
43345 184916
43345 184925
43345 253467
43345 292194
43345 341701
43345 345430
43345 390982
43345 396131
43345 416608
43345 416620
43345 416637
43345 416644
43345 416671
43345 428394
43345 440642
43345 440731
43345 442951
43345 444415
43345 444997
43345 452143
43345 486054
43345 486059
43345 486090
43345 550153
43345 587296
43345 589989
43345 591092
43345 666907
43345 684056
43345 1045723
43345 3230912
43348 184891
43348 184894
43348 184906
43348 184916
43348 201607
43348 248852
43348 253467
43348 261281
43348 292194
43348 292197
43348 341701
43348 345430
43348 380260
43348 380658
43348 383100
43348 393809
43348 393810
43348 396143
43348 404653
43348 405032
43348 416240
43348 416608
43348 416609
43348 416620
43348 416644
43348 416656
43348 416658
43348 416697
43348 426826
43348 428394
43348 440642
43348 440731
43348 441642
43348 443677
43348 444415
43348 452143
43348 486054
43348 486059
43348 486060
43348 486080
43348 486090
43348 489206
43348 550153
43348 572877
43348 584495
43348 586486
43348 586689
43348 586710
43348 586733
43348 587301
43348 587554
43348 588306
43348 588499
43348 589148
43348 589989
43348 589999
43348 590029
43348 590810
43348 591046
43348 591083
43348 591091
43348 595239
43348 611168
43348 611207
43348 620568
43348 683793
43348 684056
43348 706647
43348 911599
43348 1045723
43348 1111520
43348 1118661
43348 1119204
43348 1119581
43348 1120021
43348 3230912
43348 3775415
43419 214565
43419 214566
43419 215461
43419 410331
43419 517393
43419 612194
43450 44409
43450 48785
43450 360252
43450 367068
43695 50509
43695 50512
43695 50582
43695 77184
43695 565558
43731 45507
43897 360006
43922 49000
43922 51470
43922 213385
43922 291962
43922 437430
43922 437472
43922 437476
43998 49422
43998 49436
44060 51278
44157 50489
44157 50495
44157 50506
44157 50509
44157 50511
44157 50512
44157 50536
44157 50540
44157 50551
44157 50582
44157 50610
44157 50625
44157 50661
44157 50663
44157 50697
44157 50708
44244 45507
44244 344985
44244 684294
44367 184891
44367 184905
44367 184916
44367 213774
44367 214566
44367 253467
44367 261281
44367 279106
44367 292194
44367 345430
44367 362072
44367 383100
44367 390920
44367 396184
44367 416697
44367 426298
44367 428394
44367 437816
44367 589989
44367 594579
44367 815058
44409 357026
44409 360112
44409 1159394
44411 208908
44411 213622
44411 347780
44411 552921
44708 365099
44786 44982
44786 266649
44786 294223
44786 318930
44786 362550
44786 362555
44786 383458
44786 383461
44786 384722
44786 529401
44786 547101
44786 594980
44982 46254
44982 46255
44982 48624
44982 87510
44982 212920
44982 349401
44982 363306
44982 367232
44982 529401
44982 533546
44982 533622
45105 204888
45105 207758
45105 212684
45105 221810
45105 276319
45105 280196
45105 280343
45105 348255
45105 368408
45105 381600
45105 382096
45105 382105
45105 382114
45105 382198
45105 382205
45105 382259
45105 382559
45105 382562
45105 382987
45105 383336
45105 384118
45105 384128
45105 384145
45105 384726
45105 415190
45105 417433
45105 442897
45105 460897
45105 463141
45105 494918
45105 584133
45105 584346
45105 584367
45105 584529
45105 585789
45105 585808
45105 585811
45105 585819
45105 585822
45105 585854
45105 586260
45105 586377
45105 586609
45105 588971
45105 589048
45105 815791
45105 1049518
45324 362326
45324 559356
45324 779396
45324 809170
45324 864067
45324 913341
45324 985846
45324 1177672
45324 1347536
45324 1913998
45324 1918297
45324 2229236
45454 50767
45454 276564
45454 317624
45454 317810
45454 362550
45454 382935
45454 436492
45454 535136
45454 543117
45454 562232
45454 669978
45454 669980
45454 788858
45466 77045
45466 77065
45466 77522
45466 87510
45466 107573
45466 152632
45466 210625
45466 210866
45466 213622
45466 213754
45466 217231
45466 217378
45466 218684
45466 218726
45466 254451
45466 267710
45466 273162
45466 273946
45466 278464
45466 290421
45466 290900
45466 291261
45466 291321
45466 292015
45466 292645
45466 292646
45466 293809
45466 314552
45466 314584
45466 343873
45466 430257
45466 435767
45466 528485
45466 537008
45466 573511
45466 725033
45507 345483
45507 347100
45507 855707
45574 45589
45574 45696
45574 45701
45574 123677
45574 214968
45574 218657
45574 253133
45574 254451
45574 270190
45574 273470
45574 274835
45574 274918
45574 294007
45574 294014
45574 343187
45574 424795
45574 563143
45574 584727
45574 882934
45589 212920
45636 45666
45636 45696
45636 77211
45636 87510
45636 87547
45636 107573
45636 123677
45636 165968
45636 166029
45636 202068
45636 209798
45636 210789
45636 213127
45636 215022
45636 216173
45636 216335
45636 216703
45636 245756
45636 269399
45636 282804
45636 312022
45636 339847
45636 340918
45636 360999
45636 406655
45636 416300
45636 417147
45636 430565
45636 442908
45636 527788
45636 528485
45636 536999
45636 537008
45636 537045
45636 537054
45636 537141
45638 45696
45638 45701
45638 45714
45638 77149
45638 87547
45638 123677
45638 209798
45638 209818
45638 209822
45638 212325
45638 212920
45638 213480
45638 213684
45638 213774
45638 213993
45638 214048
45638 214051
45638 214081
45638 214192
45638 214208
45638 214212
45638 214216
45638 214218
45638 214225
45638 214270
45638 214286
45638 214361
45638 214416
45666 46255
45666 217272
45666 424795
45692 76377
45692 87547
45692 208893
45692 208908
45692 214087
45692 215022
45692 217130
45692 292130
45692 293135
45692 425061
45692 452160
45696 45701
45696 77149
45696 114663
45696 123677
45696 147511
45696 213480
45696 214216
45696 311221
45696 312022
45696 339843
45696 365483
45696 413710
45696 761226
45701 51745
45701 77149
45701 77339
45701 77456
45701 87547
45701 107573
45701 107649
45701 114663
45701 114932
45701 123677
45701 147511
45701 151632
45701 208571
45701 209798
45701 209822
45701 212376
45701 213115
45701 213127
45701 213480
45701 214216
45701 214600
45701 214968
45701 216703
45701 217130
45701 292130
45701 312022
45701 339843
45701 364743
45701 402588
45701 413710
45701 420182
45701 524772
45701 546276
45701 824484
45701 1841434
45714 45754
45714 75598
45714 77204
45714 107573
45714 123677
45714 210625
45714 212920
45714 213684
45714 213993
45714 214009
45714 214044
45714 214051
45714 214081
45714 214192
45714 214416
45714 214881
45714 216197
45714 291183
45714 363566
45714 416541
45714 556314
45714 598067
45714 705981
45714 725878
45714 725991
45714 726220
45733 292923
45733 1006138
45750 444514
45754 213684
45754 214044
45754 214048
45754 214051
45754 214142
45754 273177
45754 337111
45754 524645
45798 208336
45798 221818
45798 248852
45798 261281
45798 291224
45798 292424
45798 345430
45798 368594
45798 388946
45798 390920
45798 393739
45798 393745
45798 393752
45798 393765
45798 393777
45798 393840
45798 396131
45798 396156
45798 396170
45798 415258
45798 428394
45798 440601
45798 486172
45798 495829
45798 517387
45798 584725
45798 584731
45798 585583
45798 586011
45798 591082
45798 595466
45798 683795
45798 788473
45798 846350
45824 46254
45853 206947
45918 206225
45918 216636
45918 364841
45918 421079
46138 416621
46254 48685
46254 217333
46254 523696
46255 212758
46255 273470
46255 274918
46255 276914
46255 293809
46255 311843
46255 423948
46255 424795
46255 435323
46255 471163
46255 1043682
46280 261562
46280 399819
46280 401720
46301 428464
46301 623235
46301 703242
46301 740325
46301 838483
46303 114894
46303 211933
46303 213013
46303 368977
46369 202211
46369 202231
46369 212781
46369 254911
46369 269496
46369 314109
46369 380139
46369 441361
46369 442306
46369 442826
46369 444780
46369 444800
46820 214416
46820 214968
46820 266649
46820 270712
46820 290083
46820 521739
46820 728428
47061 155595
47061 208908
47061 214051
47061 437430
47061 456558
47061 488467
47089 656039
47101 114663
47101 114932
47101 318377
47101 355821
47101 441882
47101 524018
47122 47968
47304 178212
47304 180767
47304 201860
47304 202210
47304 202212
47304 214969
47304 261280
47304 280286
47304 293410
47304 293413
47304 318930
47304 352047
47304 380162
47304 380442
47304 381446
47304 381477
47304 382208
47304 439869
47304 520094
47304 560203
47304 585835
47304 589130
47304 589150
47304 3638339
47320 77344
47320 310000
47320 336688
47320 417147
47320 552921
47320 557975
47320 607699
47320 819835
47320 905629
47320 1041280
47320 1182584
47320 1253722
47320 1407808
47320 1407823
47340 719135
47340 1452649
47340 2545289
47340 2545302
47340 2545306
47340 2699365
47374 292263
47374 353049
47374 366959
47374 557372
47379 381343
47379 467393
47379 789124
47379 909763
47379 1016696
47424 178918
47424 350604
47424 377038
47424 384655
47424 443474
47424 469738
47424 903792
47431 77477
47431 148692
47431 471494
47433 293641
47433 311268
47433 398320
47433 823652
47433 1006273
47444 47445
47444 77209
47444 217349
47444 271336
47444 317885
47444 401867
47444 409312
47444 441532
47444 494223
47444 659788
47444 698391
47444 879975
47445 77209
47445 114894
47445 207971
47445 216703
47445 290157
47445 344175
47445 366159
47445 368966
47445 372135
47445 479462
47445 557936
47445 637706
47445 821739
47445 900989
47445 1142318
47445 1217834
47474 1787286
47573 77689
47573 409312
47573 472099
47573 584266
47573 722950
47573 781214
47573 781239
47573 1120244
47835 48417
47835 329535
47835 351129
47835 351130
47835 374527
47835 453265
47835 706697
47835 707498
47835 707505
47864 77689
47864 321137
47916 47927
47916 556584
47916 715125
47968 248744
47968 328609
47968 436944
47968 446196
47968 600459
47968 660086
47968 2665792
47970 272296
47970 277826
47970 514402
47980 514402
47992 50809
47992 123677
47992 213480
47992 213993
47992 214600
47992 214629
47992 215686
47992 216142
47992 404760
47992 429380
47992 725201
47992 823456
48039 939940
48039 1314151
48101 114993
48101 201345
48101 279047
48101 347731
48101 366109
48101 526894
48195 48820
48195 202068
48195 216588
48195 216636
48195 294903
48195 319202
48195 319205
48195 319207
48195 319209
48195 319210
48195 319214
48195 319217
48195 319230
48195 319237
48195 319240
48195 319245
48195 319250
48195 319251
48195 319252
48195 319255
48195 319256
48195 319258
48195 319259
48195 319266
48195 319268
48195 319291
48195 319292
48195 319322
48195 319340
48195 537649
48197 99143
48197 165965
48197 210789
48197 228657
48197 266919
48197 267162
48197 270971
48197 396412
48197 416300
48197 417147
48197 441532
48197 737124
48197 900989
48197 2267936
48307 471105
48307 494339
48417 217891
48417 339400
48417 346680
48417 346687
48417 391032
48417 406655
48417 576799
48480 573028
48480 573036
48567 76815
48567 210789
48567 213555
48567 290085
48567 291821
48567 592363
48567 1164532
48624 363306
48624 529401
48624 586620
48630 48644
48630 48685
48630 48731
48630 48738
48630 93336
48630 347993
48630 357521
48630 357528
48630 437131
48630 549691
48630 786463
48644 48681
48644 48685
48644 48731
48644 48738
48644 49770
48644 178918
48644 209744
48644 213754
48644 291659
48644 317529
48644 347993
48644 349304
48644 357528
48644 359438
48644 360006
48644 385323
48644 437131
48644 438116
48644 438120
48644 458931
48644 550311
48644 553382
48644 554004
48644 554012
48644 555063
48644 586567
48644 589110
48644 786463
48644 1939870
48681 48685
48681 48731
48685 48731
48685 48738
48700 353301
48700 377829
48700 707058
48700 1182584
48700 1407880
48731 48738
48731 49763
48731 215253
48731 357528
48731 409312
48738 49770
48738 347993
48738 359438
48738 385323
48738 438116
48738 550311
48785 200563
48785 341814
48785 360311
48785 365099
48785 382622
48785 563740
48785 591321
48785 841885
48785 1048895
48820 216636
48820 294903
48820 319209
48820 319210
48820 319214
48820 319237
48820 319250
48820 319251
48820 319252
48820 319255
48820 319256
48820 319259
48820 319266
48820 319268
48820 319340
48820 335154
48820 353049
48820 366959
48820 622364
48820 789109
48820 833796
48820 1055776
48848 180800
48848 180802
48848 248852
48848 279106
48848 345430
48848 368594
48848 382955
48848 383345
48848 393763
48848 393777
48848 393789
48848 393849
48848 393881
48848 396135
48848 396155
48848 396156
48848 416621
48848 428394
48848 441825
48848 444462
48848 486312
48848 590018
48848 675869
48848 684061
48848 788472
48848 788832
48848 903237
48848 905916
48848 969396
48859 51549
48859 283510
48859 293744
48859 436356
48859 444743
48879 202122
48879 272296
48879 312786
48879 381390
48879 385131
48879 537045
49000 276536
49000 317624
49070 446265
49070 643496
49070 665276
49070 1164174
49155 151579
49155 151632
49155 151687
49155 151689
49155 151727
49155 151741
49155 151750
49155 151761
49155 151792
49155 151793
49155 151839
49155 752265
49155 2442275
49422 172117
49422 180802
49422 210620
49422 210621
49422 210636
49422 212692
49422 218642
49422 218649
49422 218667
49422 218673
49422 218695
49422 218747
49422 243102
49422 244763
49422 253556
49422 267804
49422 268208
49422 269665
49422 348125
49422 418858
49422 442802
49422 520787
49422 528485
49422 546155
49422 546156
49422 546158
49422 546159
49422 546162
49422 546172
49422 546175
49422 546176
49422 563105
49422 563106
49422 563110
49422 563117
49422 563122
49422 563124
49422 563126
49422 563129
49422 563140
49422 563143
49422 563150
49436 108302
49436 156899
49436 165965
49436 418369
49436 510479
49763 49931
49763 380463
49763 426640
49763 480885
49765 217507
49770 359438
49770 438120
49770 575885
49822 389883
49822 1634519
49822 2125429
49931 51092
49931 153675
49931 287735
49931 855158
50149 552781
50385 688406
50385 688419
50385 1140039
50481 184927
50481 242300
50481 458167
50481 521730
50481 523732
50489 50495
50489 50610
50489 50625
50489 50661
50489 112161
50489 208180
50489 212714
50489 232385
50489 232432
50489 232448
50489 253758
50489 270712
50489 282225
50489 311221
50489 311252
50489 315261
50489 316679
50489 316680
50489 397509
50489 398217
50489 398265
50489 398320
50489 402750
50489 402772
50489 437430
50489 478947
50489 576258
50489 722930
50489 723312
50495 50509
50495 50511
50495 50512
50495 50540
50495 50551
50495 50582
50495 50625
50495 50661
50495 50697
50495 50708
50495 1171231
50495 1171249
50506 109083
50506 202850
50506 216290
50506 277914
50506 292424
50506 382934
50506 383317
50506 392079
50506 436316
50506 496023
50506 553469
50506 560595
50506 585811
50506 693496
50506 818594
50509 50511
50509 50512
50509 50540
50509 50551
50509 50582
50509 50625
50509 50661
50509 50663
50509 50697
50509 50708
50509 156728
50511 50512
50511 50540
50511 50582
50511 50625
50511 50661
50511 50663
50511 50697
50511 50708
50512 50540
50512 50551
50512 50582
50512 50625
50512 50661
50512 50663
50512 50697
50512 50708
50512 521730
50536 77477
50536 83312
50536 83366
50536 87482
50536 87490
50536 108302
50536 130493
50536 145329
50536 213993
50536 215191
50536 220643
50536 290463
50540 50551
50540 50582
50540 50625
50540 50661
50540 50663
50540 50697
50540 50708
50551 50661
50551 50663
50551 50697
50551 50708
50551 51921
50551 276415
50551 276438
50551 276484
50551 345675
50551 1171226
50551 1171231
50551 1171249
50582 50625
50582 50697
50582 50708
50582 77045
50582 213622
50582 216031
50582 347786
50582 522719
50582 529756
50582 565558
50610 63822
50610 177608
50610 232432
50610 232448
50610 253758
50610 291686
50610 291710
50610 320388
50610 402772
50610 402805
50625 50661
50625 50697
50625 50708
50625 466790
50625 522719
50625 584071
50625 586048
50661 50663
50661 50697
50661 50708
50663 50697
50663 50708
50663 114986
50663 114993
50697 50708
50697 1171231
50708 521730
50708 523486
50767 317624
50767 330862
50767 382935
50767 383927
50767 436492
50767 439314
50767 460501
50767 543117
50767 669980
50767 905691
50767 912546
50809 79881
50809 123681
50809 209818
50809 213684
50809 213993
50809 214051
50809 214715
50809 214938
50809 216327
50809 316707
50809 424350
51092 201797
51092 218683
51092 319020
51092 321115
51092 381552
51092 390920
51092 393849
51092 409312
51092 441475
51092 784872
51278 288197
51278 989512
51278 2728753
51470 355238
51471 294881
51549 312021
51549 341506
51549 380130
51549 383372
51549 442928
51549 910375
51554 87482
51554 108302
51554 279832
51685 368870
51745 380148
51745 381441
51745 381469
51745 381476
51745 381480
51745 381491
51745 555098
51745 555100
51750 345430
51750 380293
51750 383100
51750 393760
51750 406592
51750 564349
51750 588572
51750 588815
51750 595366
51750 595378
51750 595388
51750 595390
51750 595391
51750 595400
51750 595402
51750 656432
51750 910747
51750 1481218
51750 1522700
51765 202925
51765 426385
51765 472923
51765 595975
51765 791700
51775 76458
51775 210004
51775 213162
51775 214968
51775 215573
51775 215579
51775 271018
51775 288476
51775 290463
51775 421109
51775 436316
51775 478846
51775 594439
51775 595723
51917 213013
51917 2265181
51917 2446543
51921 361293
51925 355030
51935 108302
51935 165965
51935 537268
51935 978390
52154 53438
52154 60708
52154 61089
52154 70733
52154 81597
52154 82184
52154 95506
52154 111399
52154 115950
52154 116206
52154 117526
52154 120993
52154 175654
52199 55313
52199 57456
52199 63014
52199 70733
52199 135297
52861 66173
53307 57456
53307 63014
53438 57456
53438 61089
53438 69305
53438 70733
53438 85150
53438 251950
53438 251955
53438 251959
53438 706647
54354 55786
54354 69305
54438 88776
54438 88792
54438 88864
54438 89717
54438 93355
54438 93356
54438 93362
54438 93364
54438 93367
54438 93369
54438 93370
54438 93373
54438 93451
54438 93468
54438 204379
54438 204430
54438 305841
54438 306200
54438 382187
54438 406672
54438 441458
54438 568283
54438 585982
54438 668818
54438 673222
54438 739927
54490 85499
55174 55786
55174 76297
55174 93464
55174 130142
55174 147155
55174 147156
55174 147199
55174 147216
55174 147229
55174 149301
55174 149311
55174 149318
55174 149327
55174 283083
55174 380476
55174 443230
55174 460501
55174 472528
55174 922813
55174 1628508
55313 75807
55313 102280
55375 261562
55375 350916
55375 453240
55786 57829
55786 63014
55786 144890
55786 144926
55786 148097
56718 96271
56718 102954
56718 232385
56856 62930
56856 64993
56856 212551
56856 616374
56856 661808
57456 135297
57456 747468
57631 66644
57829 59023
57829 62890
57829 62930
58519 98520
58519 120087
58519 125767
59023 65281
59023 94086
59431 405199
59431 863434
60676 101149
60676 130142
60676 132388
60676 132598
60676 135111
60676 135121
60676 135122
60676 135123
60676 135124
60676 135125
60676 135127
60676 135159
60676 135160
60676 135166
60676 135170
60676 135178
60676 227566
60676 239816
60708 111399
61089 239816
61089 277059
61755 686187
61790 104232
61790 106371
61790 147769
61790 611936
61790 752420
61790 775086
61818 312283
61818 312289
62890 68472
62890 96271
62890 102954
62890 149518
62890 751120
62930 80057
62930 99099
62930 109066
62930 109083
62930 109090
62930 217279
62930 220643
62930 900989
63014 80057
63646 148097
63646 163170
63822 177608
63822 232432
63822 315650
63822 396647
63822 402429
63822 402772
63822 524243
63822 1006388
63822 2061180
63844 101742
63844 261540
63844 274352
63844 392652
63844 418591
63844 429236
63844 431567
63844 485005
63844 542049
63844 599054
63844 605000
63844 987661
64993 65281
64993 66644
64993 88371
64993 113261
64993 189606
65263 65281
65263 66173
65263 88371
65281 65577
65281 66173
65281 66644
65281 115950
65281 120993
65281 189606
65577 66644
66173 66644
66173 117133
66173 120993
66173 137978
66173 162664
66173 189606
66644 108352
66644 113261
66644 115950
66644 189606
68311 68472
68311 96271
68311 102954
68311 402429
68472 96271
68472 102954
68472 177001
68472 214749
68472 298940
68639 381434
69305 117480
69305 135297
70733 111399
70733 117526
71995 423746
72233 130169
72233 151211
74417 87190
75598 78475
75598 104302
75598 108535
75598 147171
75598 174535
75598 174568
75598 180800
75598 180802
75598 184173
75598 184921
75598 202210
75598 207243
75598 208336
75598 212874
75598 214565
75598 215462
75598 217874
75598 217875
75598 217886
75598 217891
75598 217895
75598 217901
75598 217906
75598 217945
75598 217971
75598 217972
75598 218661
75598 224456
75598 248852
75598 254912
75598 261281
75598 281169
75598 291900
75598 293411
75598 293434
75598 294738
75598 294745
75598 306200
75598 317311
75598 318342
75598 318989
75598 336670
75598 341172
75598 342295
75598 345432
75598 345568
75598 345689
75598 345813
75598 345870
75598 346680
75598 347280
75598 365467
75598 366570
75598 379901
75598 380237
75598 380263
75598 380623
75598 380667
75598 380765
75598 380927
75598 381446
75598 381476
75598 381552
75598 382165
75598 383094
75598 383250
75598 384839
75598 390917
75598 391837
75598 392313
75598 392406
75598 393607
75598 393642
75598 393727
75598 393741
75598 393745
75598 393754
75598 393762
75598 393777
75598 393786
75598 393790
75598 393852
75598 393895
75598 396134
75598 396143
75598 396145
75598 396163
75598 396172
75598 396202
75598 396248
75598 396313
75598 405032
75598 406659
75598 408097
75598 415218
75598 415360
75598 415441
75598 416240
75598 416628
75598 416641
75598 416708
75598 417161
75598 418322
75598 418353
75598 418357
75598 418858
75598 425995
75598 426826
75598 429556
75598 429638
75598 435262
75598 435301
75598 439731
75598 439765
75598 439856
75598 439865
75598 439932
75598 440295
75598 441412
75598 442318
75598 442853
75598 442957
75598 442981
75598 443007
75598 443037
75598 443260
75598 444989
75598 449725
75598 462691
75598 463511
75598 463660
75598 466532
75598 466784
75598 466858
75598 476318
75598 486033
75598 486303
75598 495571
75598 495841
75598 514957
75598 530467
75598 546219
75598 546232
75598 548617
75598 550153
75598 553503
75598 553549
75598 565545
75598 572877
75598 584629
75598 584725
75598 584947
75598 585989
75598 586016
75598 586018
75598 586156
75598 586712
75598 588301
75598 589041
75598 589045
75598 589093
75598 589132
75598 589399
75598 589420
75598 589493
75598 589588
75598 589589
75598 589609
75598 589860
75598 590029
75598 590030
75598 590110
75598 590214
75598 590306
75598 590387
75598 590553
75598 590634
75598 590747
75598 590751
75598 590753
75598 590810
75598 591040
75598 591046
75598 591065
75598 591168
75598 591944
75598 592838
75598 593717
75598 593926
75598 594998
75598 595094
75598 595239
75598 596252
75598 596293
75598 596302
75598 597013
75598 597960
75598 598328
75598 599919
75598 600049
75598 611168
75598 617699
75598 638169
75598 659137
75598 663702
75598 663719
75598 663723
75598 663737
75598 664359
75598 664581
75598 665018
75598 666913
75598 669756
75598 672648
75598 676107
75598 676732
75598 683802
75598 684061
75598 690348
75598 705479
75598 707012
75598 707568
75598 788477
75598 814120
75598 815170
75598 816361
75598 818386
75598 843007
75598 843091
75598 843290
75598 845444
75598 848329
75598 880456
75598 883005
75598 901914
75598 921514
75598 921517
75598 921518
75598 922584
75598 924713
75598 944752
75598 947353
75598 948016
75598 1119038
75598 1165701
75598 1167002
75598 2827239
75598 3574328
75846 77633
75846 77667
75846 77689
75846 77690
75846 77727
75874 88776
75874 88780
75874 88782
75874 88792
75874 88799
75874 88820
75874 88822
75874 88824
75874 88835
75874 88841
75874 88846
75874 88864
75874 203161
75874 366800
76200 428826
76297 147156
76297 178916
76297 216608
76297 245784
76297 346602
76297 380508
76297 380711
76297 383461
76297 383686
76297 905324
76362 76385
76362 76818
76362 77012
76362 77056
76362 77149
76362 85166
76362 216480
76362 272856
76362 289122
76374 77376
76374 107573
76374 123677
76374 212920
76374 216974
76374 254562
76374 318445
76374 335936
76374 336058
76374 349330
76374 359931
76374 439738
76374 790120
76377 276335
76377 347786
76377 428616
76377 431481
76377 546033
76377 547232
76377 547233
76385 77012
76385 85166
76388 283083
76388 291962
76388 436093
76388 482725
76458 208908
76458 212920
76458 271018
76458 293923
76458 312022
76458 314266
76458 443334
76518 107649
76518 314557
76518 314558
76518 314559
76518 314560
76518 314579
76518 340349
76518 1072185
76518 1253722
76789 76818
76789 77056
76789 208908
76789 272856
76789 289122
76789 289866
76789 400149
76815 208908
76815 213555
76815 213558
76815 291821
76815 345222
76818 77056
76818 270712
76818 270796
76818 272856
76818 289122
76948 211901
76948 584285
76963 77477
76963 446311
76963 520668
77012 77056
77012 77065
77012 77972
77012 78137
77012 85166
77012 85173
77012 230942
77012 293675
77012 446311
77024 77149
77024 77972
77024 87501
77024 230939
77024 269665
77024 280469
77024 289844
77024 290519
77024 319815
77024 577021
77045 166029
77045 213622
77045 213754
77045 214968
77045 216031
77045 291321
77045 524772
77056 214081
77056 215022
77056 215175
77056 272856
77056 276335
77056 289122
77056 289816
77056 289826
77056 289845
77056 289866
77056 289877
77056 676221
77065 77149
77065 77567
77065 83346
77065 155781
77065 266918
77065 294037
77065 347080
77065 401721
77149 77972
77149 87501
77149 155595
77149 210789
77149 212376
77149 214216
77149 214286
77149 217197
77149 230939
77149 244987
77149 266929
77149 269665
77149 273698
77149 273958
77149 274835
77149 280469
77149 289844
77149 290519
77149 312022
77149 328497
77149 402039
77149 407706
77149 418774
77149 429804
77149 469858
77149 481684
77149 520787
77149 577021
77149 726580
77149 761226
77149 1401182
77184 215573
77184 347786
77184 382810
77184 385932
77184 432886
77184 470804
77184 542325
77184 590005
77184 598394
77184 664733
77204 77226
77204 77343
77204 202068
77204 213684
77204 213764
77204 276328
77204 286914
77204 290421
77204 290682
77204 291183
77204 312541
77204 363566
77204 404163
77204 431481
77204 556314
77204 585202
77204 725880
77204 788035
77204 950060
77204 1096655
77204 1468119
77209 266574
77209 292265
77209 317885
77209 382766
77209 563709
77209 616374
77209 665275
77209 719948
77209 735699
77209 735700
77211 95506
77211 180802
77211 210620
77211 210621
77211 210634
77211 210636
77211 210684
77211 210686
77211 212920
77211 215259
77211 218642
77211 218649
77211 218657
77211 218662
77211 218670
77211 218673
77211 218689
77211 218695
77211 218706
77211 218713
77211 243104
77211 267804
77211 269665
77211 270376
77211 292204
77211 565558
77226 213764
77226 219710
77226 286914
77226 291183
77226 383344
77226 383453
77226 398864
77226 404163
77226 423746
77226 556314
77226 585202
77226 725171
77226 725878
77226 725880
77226 725886
77226 788035
77226 950060
77226 986301
77226 1468119
77233 83366
77233 88882
77233 165965
77233 165968
77233 210789
77233 266919
77233 274462
77233 274481
77233 316708
77233 319815
77233 527788
77339 147511
77339 155595
77339 202068
77339 212376
77339 217219
77339 252267
77339 284349
77339 321669
77339 329393
77339 336688
77339 355544
77339 429236
77339 542237
77339 656039
77339 922136
77339 1159470
77343 210663
77343 218693
77343 218713
77344 218708
77344 270995
77344 382955
77344 416708
77344 442241
77344 819835
77344 905629
77346 211894
77346 217928
77346 219676
77346 289354
77346 293403
77346 293407
77346 293413
77346 293414
77346 293439
77346 293760
77346 336670
77346 391371
77346 408097
77346 442917
77346 584621
77346 588860
77346 589093
77346 590306
77346 639720
77346 817152
77346 842040
77346 934949
77349 84536
77349 218661
77349 284741
77349 321034
77349 341653
77349 341673
77349 344366
77349 353916
77349 366800
77349 393786
77349 406625
77349 445011
77349 445023
77349 459034
77349 466858
77349 587892
77349 590029
77349 590751
77349 593681
77349 595458
77349 649908
77349 690333
77349 762350
77349 766215
77349 815762
77349 948103
77364 270623
77364 393149
77364 486207
77364 586741
77364 588215
77364 596455
77364 599638
77364 618151
77371 184173
77371 200177
77371 210632
77371 213764
77371 217878
77371 217931
77371 266185
77371 267321
77371 292646
77371 293428
77371 319020
77371 377886
77371 381441
77371 390901
77371 390970
77371 418235
77371 441350
77371 442512
77371 471919
77371 589931
77371 589993
77371 590227
77371 596433
77371 596691
77371 845444
77371 872753
77371 3740923
77376 78522
77376 202212
77376 211894
77376 284267
77376 318801
77376 443187
77376 444294
77376 584942
77376 589989
77376 591955
77376 593866
77406 117232
77406 201860
77406 214969
77406 380162
77406 381441
77406 381458
77406 381469
77406 381480
77406 442906
77406 520094
77406 548611
77406 584540
77406 584971
77406 584974
77406 584976
77406 584997
77406 584998
77406 584999
77456 85173
77456 147511
77456 177608
77456 209818
77456 213480
77456 217197
77456 218684
77456 266918
77456 294037
77456 484098
77456 621996
77456 922136
77456 2894641
77477 123677
77477 209818
77477 213993
77477 215661
77477 216703
77477 270182
77477 277032
77477 290960
77477 316642
77477 365473
77477 409644
77477 446311
77477 577593
77477 606762
77477 787576
77477 1174011
77479 85150
77479 93349
77479 112161
77479 207420
77479 209549
77479 216031
77479 219683
77479 277181
77479 292256
77479 316642
77479 316751
77479 316826
77479 346192
77479 457775
77479 548384
77518 87510
77518 123702
77518 211609
77518 214044
77518 214192
77518 444152
77518 893455
77518 967650
77522 200177
77522 209938
77522 211894
77522 217951
77522 251955
77522 280458
77522 291853
77522 293403
77522 293420
77522 294596
77522 314098
77522 360701
77522 369273
77522 381552
77522 423746
77522 441646
77522 443260
77522 471906
77522 471919
77522 471947
77522 495286
77522 527138
77522 589774
77522 595958
77522 910717
77532 209173
77532 209417
77532 209830
77532 277032
77532 340115
77532 340124
77532 542324
77567 85173
77567 209938
77567 230942
77567 266918
77567 267757
77567 316713
77567 401721
77567 428680
77567 457775
77567 536862
77567 546033
77567 560219
77633 77667
77633 77727
77633 783124
77633 783127
77633 1640907
77667 77689
77667 77727
77667 1640907
77689 77690
77689 77727
77689 472099
77689 542168
77689 586683
77689 643477
77689 679711
77689 715569
77689 722950
77689 723608
77689 781113
77689 781214
77689 1138363
77689 1640953
77690 542168
77690 722950
77690 781113
77690 781214
77690 781252
77690 898748
77910 321669
77948 284741
77948 413122
77948 458996
77972 85166
77972 87501
77972 108487
77972 180767
77972 214216
77972 230939
77972 244987
77972 280469
77972 289122
77972 289844
77972 290519
78019 114932
78019 200245
78019 212920
78019 212923
78019 213754
78019 216703
78019 217130
78019 309705
78019 311252
78019 316642
78019 320356
78019 358613
78019 398217
78019 405279
78019 611168
78137 151727
78137 196813
78137 206234
78137 275027
78137 321137
78137 342709
78137 402588
78137 405279
78137 410897
78137 461464
78137 482128
78137 544993
78137 648105
78137 823239
78137 957354
78439 78506
78439 210358
78439 261562
78439 423305
78439 915769
78475 212920
78475 270017
78475 319777
78475 380150
78475 393607
78475 441689
78475 442246
78475 596628
78475 611894
78475 655667
78475 660086
78475 661808
78484 347802
78484 392254
78484 393259
78506 104302
78506 209247
78506 272371
78506 345010
78506 675746
78506 723975
78506 905597
78506 1033838
78512 394657
78512 430788
78512 469860
78512 542049
78512 611894
78512 611911
78512 611912
78512 611936
78518 78547
78518 147769
78518 151579
78518 208585
78518 395520
78518 469860
78518 548171
78518 552932
78518 611936
78518 662494
78518 788742
78518 835801
78518 970530
78518 1095155
78518 1810711
78522 151741
78522 293510
78522 392512
78522 397034
78522 479764
78522 484072
78522 485005
78522 604310
78522 651949
78522 663404
78522 683881
78522 908731
78522 908732
78522 908737
78547 147769
78547 208585
78547 423352
78547 469860
78547 486594
78547 548171
78547 599825
78547 835801
78808 250682
78808 554229
78808 605000
78808 643300
78808 839213
78808 883084
78808 1687189
78808 1687841
78808 1687847
78875 302489
78875 351362
78875 352358
79699 203511
79699 270552
79699 329410
79699 380982
79699 381706
79699 547364
79699 607332
79699 766199
79772 570022
79772 981526
79855 79862
79855 81571
79855 82627
79855 84247
79855 84306
79855 206761
79855 371955
79855 419963
79855 540609
79855 540913
79855 811074
79855 1148411
79862 82627
79862 84247
79862 84306
79862 206761
79862 371955
79862 419963
79862 540609
79862 540913
79862 736661
79875 81219
79875 151248
79875 152987
79875 215259
79875 290519
79875 429089
79875 429169
79875 577021
79881 107159
79881 123681
79881 151632
79881 151687
79881 151750
79881 177608
79881 213993
79881 214131
79881 214416
79881 214749
79881 215672
79881 215686
79881 216335
79881 217279
79881 218971
79881 227901
79881 247198
79881 284306
79881 311221
79881 365483
79881 398320
79881 484691
79881 484727
79881 485822
79881 485832
80057 148097
80319 361293
80319 967522
80319 1046320
81219 151248
81219 250231
81219 289826
81219 289875
81219 414650
81219 622926
81219 1062155
81568 674721
81571 82627
81571 84247
81571 206761
81571 305538
81571 371955
81571 419963
81571 540609
81571 540913
81571 738168
81571 738169
81597 210620
81597 210625
81597 210635
81597 210684
81597 210686
81597 218679
81597 218689
81597 218695
82006 98520
82184 98520
82627 84306
82627 206761
82627 371955
82627 419963
82627 540913
82627 738168
82627 738169
83299 216127
83299 269665
83299 481954
83312 312039
83312 416118
83312 524539
83312 565157
83346 83356
83346 83360
83346 83366
83346 88882
83346 97588
83346 145329
83346 165965
83346 165968
83346 210789
83346 266919
83346 274481
83346 274487
83346 287525
83346 316708
83346 322991
83346 383107
83346 413710
83346 418369
83346 527788
83346 569135
83346 569138
83346 612893
83356 165968
83356 210789
83360 83366
83360 83367
83360 88882
83360 107573
83360 165965
83360 165968
83360 210789
83360 266919
83360 269599
83360 274462
83360 274481
83360 322991
83360 409320
83366 83367
83366 87482
83366 88882
83366 108302
83366 165965
83366 165968
83366 215191
83366 216019
83366 220643
83366 228657
83366 266919
83366 274462
83366 274481
83366 279011
83366 316708
83366 527788
83367 85173
83367 88882
83367 165965
83367 165968
83367 210789
83367 230942
83367 537268
84247 84306
84247 206761
84247 371955
84247 419963
84247 540609
84247 540913
84247 811074
84306 206761
84306 269399
84306 371955
84306 419963
84306 540609
84306 540913
84306 736661
84306 1148411
84306 1186277
84306 1365944
84404 723608
84472 281159
84472 281169
84472 281185
84472 281195
84472 281197
84536 139672
84536 146456
84536 174575
84536 218661
84536 229154
84536 293510
84536 314098
84536 314118
84536 341676
84536 354024
84536 368592
84536 377829
84536 380263
84536 380442
84536 381342
84536 384827
84536 390837
84536 441646
84536 590069
84536 2284654
84666 278874
84729 312541
84858 84864
84858 88782
84858 88799
84858 89056
84858 404830
84858 569083
84858 771564
84858 1135887
84864 84871
84864 203104
84871 84880
84871 88824
84871 91021
84871 93347
84871 203104
84871 291888
84871 312470
84871 420333
84871 443685
84871 444542
84871 567413
84871 591160
84871 625295
84880 88776
84880 88782
84880 194010
84880 203104
84880 203296
84880 474357
84880 591336
84880 668816
84880 689982
84880 1578546
85150 123677
85150 148692
85150 210663
85150 217127
85150 347080
85150 536862
85150 543994
85150 595113
85157 202068
85157 213464
85157 268028
85157 319237
85157 319250
85157 319251
85157 319256
85157 319291
85157 319292
85157 319340
85157 323184
85157 407201
85166 87482
85166 216197
85166 244987
85166 271196
85166 276319
85166 277486
85166 290074
85166 316708
85166 365483
85166 402531
85166 529728
85166 886765
85173 145329
85173 165965
85173 210789
85173 211308
85173 213162
85173 230942
85173 275216
85173 290446
85173 536862
85173 885744
85183 85250
85183 158269
85183 173979
85183 211255
85183 213805
85183 213875
85183 218671
85183 218692
85183 289337
85183 290639
85183 290682
85183 429638
85225 88776
85225 89727
85225 93419
85225 203248
85225 209247
85225 247198
85225 306200
85225 364539
85225 438477
85225 444542
85225 456474
85225 544681
85225 725676
85250 158269
85250 173979
85250 194010
85250 289337
85250 289658
85250 291888
85250 446478
85250 526636
85499 120087
85727 380711
85727 514623
85727 1576009
85727 1891941
85728 312541
85728 1315800
85728 1891941
86210 201797
86210 674327
86210 751209
86222 139672
86222 144890
86222 146456
86222 204430
86222 287777
86222 288193
86222 288199
86222 311452
86222 317821
86222 328318
86222 370268
86222 377886
86222 379527
86222 379689
86222 380209
86222 380732
86222 380752
86222 380765
86222 380827
86222 380898
86222 380984
86222 381003
86222 381104
86222 381260
86222 381412
86222 381435
86222 381723
86222 382113
86222 382123
86222 382930
86222 383315
86222 383360
86222 390837
86222 459293
86222 486161
86222 594710
86222 781239
86222 897333
86284 250682
86284 610455
86284 883084
86284 955037
86284 1076110
86284 1687189
86683 270019
86683 281464
86683 353876
86683 371752
86683 391118
86683 392848
86683 415198
86683 420265
86683 456684
86683 607774
86683 626056
86683 741809
86683 791472
86683 848251
86683 1038123
87190 98520
87190 102954
87190 103603
87190 117133
87190 130589
87190 255946
87190 301404
87190 1865899
87482 97588
87482 99143
87482 108302
87482 145329
87482 202979
87482 215204
87482 216173
87482 216703
87482 244987
87482 261540
87482 290463
87482 320388
87482 399819
87482 737124
87482 1508836
87490 130428
87490 215191
87490 271336
87490 398864
87490 494223
87490 986301
87501 230939
87510 88037
87510 144890
87510 212920
87510 274835
87510 343187
87510 349401
87510 533622
87534 108487
87534 230939
87534 290463
87534 422647
87534 482699
87534 487107
87537 200245
87537 294018
87537 381498
87547 123677
87547 214192
87547 216335
87547 547232
87547 547233
88035 135112
88035 182689
88035 211897
88035 217878
88035 217890
88035 217906
88035 260928
88035 266185
88035 304032
88035 312981
88035 319019
88035 344303
88035 380147
88035 380150
88035 380190
88035 380191
88035 380240
88035 381441
88035 381443
88035 381446
88035 381455
88035 381456
88035 381458
88035 381460
88035 381475
88035 381476
88035 381480
88035 381494
88035 382955
88035 383319
88035 383356
88035 391610
88035 393786
88035 416628
88035 418235
88035 423785
88035 428616
88035 439932
88035 441646
88035 441648
88035 442474
88035 466854
88035 548617
88035 584141
88035 584623
88035 584947
88035 585012
88035 585835
88035 587828
88035 589494
88035 595723
88035 948103
88037 97588
88037 108302
88037 109066
88037 109083
88037 306200
88037 399819
88037 485832
88037 736310
88776 88782
88776 88792
88776 88824
88776 88841
88776 88846
88776 88864
88776 89056
88776 89717
88776 89727
88776 89737
88776 89739
88776 89749
88776 93336
88776 93347
88776 93356
88776 93367
88776 93369
88776 93370
88776 93373
88776 93389
88776 93419
88776 93451
88776 204379
88776 204430
88776 237214
88776 306200
88776 318089
88776 351362
88776 380623
88776 382187
88776 400319
88776 413512
88776 428197
88776 435097
88776 455724
88776 539768
88776 587553
88776 591160
88776 633989
88776 668816
88776 668821
88776 676107
88776 707568
88776 739927
88776 877201
88776 926368
88776 926384
88780 178916
88780 370274
88780 381139
88780 384444
88782 88792
88782 88820
88782 88824
88782 88835
88782 88841
88782 88846
88782 88864
88782 89030
88782 89056
88782 89717
88782 89727
88782 89737
88782 93336
88782 93347
88782 93349
88782 93373
88782 201786
88782 203248
88782 290452
88782 291571
88782 370205
88782 383856
88782 1361093
88792 88824
88792 88835
88792 88841
88792 88846
88792 88864
88792 89030
88792 89717
88792 89727
88792 89737
88792 89739
88792 89749
88792 93336
88792 93362
88792 93367
88792 93369
88792 93468
88792 224456
88792 279405
88792 290452
88792 291571
88792 382187
88792 442991
88792 452137
88792 491620
88792 568283
88792 584266
88792 589993
88792 672648
88792 694222
88792 725676
88792 782185
88792 845444
88792 949350
88792 949353
88792 950079
88792 950083
88799 88824
88799 89030
88799 89717
88799 93347
88799 116385
88799 203161
88799 287768
88799 315575
88799 380139
88799 443044
88799 457190
88799 499472
88799 545952
88799 548629
88799 597056
88799 725594
88799 885258
88799 1489042
88820 89056
88820 194010
88820 499472
88822 93347
88822 499472
88822 499476
88822 1248147
88824 88835
88824 88841
88824 88846
88824 89030
88824 89056
88824 89717
88824 89727
88824 89737
88824 89739
88824 93347
88824 93451
88824 217929
88824 291888
88824 380235
88824 382187
88824 412846
88824 442635
88824 466169
88824 733425
88824 1160112
88824 1322748
88824 1965003
88835 88841
88835 88846
88835 88864
88835 89717
88835 89739
88835 214969
88835 217890
88835 217929
88835 290452
88835 354024
88835 380162
88835 380186
88835 380190
88835 380191
88835 380235
88835 381441
88835 381491
88835 381494
88835 382959
88835 412846
88835 442917
88835 466169
88835 725676
88835 740014
88835 1965003
88841 88846
88841 88864
88841 89030
88841 89056
88841 89717
88841 89727
88841 89737
88841 89739
88841 93347
88841 93364
88841 93369
88841 203248
88841 217905
88841 217929
88841 290452
88841 382187
88841 393739
88841 412846
88841 466169
88841 694222
88841 725676
88841 739924
88841 740014
88841 877201
88846 89056
88846 89727
88846 89739
88846 93347
88846 203248
88846 217905
88846 217929
88846 304032
88846 412846
88846 466169
88846 589374
88846 733425
88846 817233
88864 89030
88864 89717
88864 89727
88864 89739
88864 93362
88864 93367
88864 93369
88864 93464
88864 203248
88864 382187
88864 435179
88864 725676
88882 165965
88882 165968
88882 210789
88882 216173
88882 220643
88882 274460
88882 274462
88882 274481
88882 274487
89030 89717
89030 89727
89030 89737
89030 89739
89030 93336
89030 93355
89030 93356
89030 93362
89030 93367
89030 93369
89030 93384
89030 93464
89030 202847
89030 203248
89030 204277
89030 204379
89030 217905
89030 305841
89030 328386
89030 435097
89030 441458
89030 465728
89030 466169
89030 585982
89030 676107
89030 725676
89030 739924
89030 877158
89030 877201
89030 926467
89056 93347
89056 201786
89056 443780
89717 89727
89717 89749
89717 93336
89717 93367
89717 93369
89717 93451
89717 93464
89717 305841
89717 406728
89717 429197
89717 435097
89717 438477
89717 441475
89717 457199
89717 668818
89717 707568
89717 722400
89717 739924
89717 740014
89717 1965003
89717 2288870
89727 93342
89727 237214
89727 400319
89727 668818
89727 739384
89737 93367
89737 93369
89737 274462
89737 306200
89737 739924
89737 740014
89739 89749
89739 135112
89739 217890
89739 217919
89739 217929
89739 290452
89739 292360
89739 380133
89739 380191
89739 380255
89739 381133
89739 381443
89739 412846
89739 439885
89739 442318
89739 466169
89739 585726
89739 586059
89739 588294
89739 590110
89739 694222
89739 815527
89739 845444
89739 1965003
89749 491620
89749 491637
89749 491642
89749 733425
91021 206585
91021 420333
91021 429756
91021 624469
91021 625295
91043 905524
91136 208180
91136 218679
91136 472901
91136 495773
93336 93355
93336 93356
93336 93362
93336 93364
93336 93367
93336 93369
93336 93370
93336 93373
93336 93384
93336 93451
93336 93468
93336 305841
93336 306200
93336 382187
93336 441458
93336 568283
93336 668818
93336 926467
93342 217890
93342 442474
93342 442958
93342 448615
93342 471906
93342 471947
93342 471959
93342 471977
93342 586160
93343 93351
93343 149301
93343 204430
93343 287777
93343 287857
93343 311452
93343 317093
93343 318035
93343 318117
93343 347258
93343 372135
93343 377840
93343 380752
93343 381477
93343 382165
93343 382406
93343 383315
93343 383686
93343 384299
93343 450100
93343 456868
93343 486148
93343 486161
93343 486263
93343 539596
93343 790825
93343 844467
93346 270661
93346 383023
93346 384208
93346 384309
93346 392993
93346 393054
93346 458408
93346 550328
93346 552933
93346 612323
93347 287768
93347 314109
93347 366535
93347 420333
93347 455323
93349 93448
93349 281159
93349 382200
93349 386818
93349 456474
93349 511950
93349 587553
93349 591160
93349 689982
93349 771564
93349 1578546
93349 1934194
93351 201178
93351 204430
93351 287777
93351 287861
93351 311452
93351 318035
93351 318075
93351 380732
93351 380765
93351 382527
93351 444996
93351 445019
93351 445046
93355 93356
93355 93364
93355 93367
93355 93370
93355 93373
93355 93451
93355 306200
93355 740014
93356 93367
93356 149301
93356 280761
93356 736310
93356 739924
93356 740014
93362 93364
93362 93367
93362 93369
93362 93370
93362 93373
93362 93384
93362 93451
93362 93468
93362 135128
93362 204379
93362 305841
93362 306200
93362 382187
93362 595975
93362 740014
93362 782185
93362 1285408
93364 93367
93364 93370
93364 93373
93364 93384
93364 93468
93364 261281
93364 305841
93364 393739
93364 589989
93364 599976
93364 926467
93364 1168490
93367 93369
93367 93370
93367 93373
93367 93384
93367 93451
93367 93468
93367 204379
93367 305841
93367 306200
93367 585982
93367 740014
93367 1996178
93367 3988257
93369 93468
93369 204430
93369 274462
93369 305841
93369 306200
93369 435097
93369 435098
93369 662521
93369 739924
93369 740014
93370 93373
93370 93451
93370 201895
93370 204379
93370 305841
93370 306200
93370 474357
93370 479764
93370 568283
93370 584824
93370 585982
93370 740014
93370 926467
93370 1112101
93373 93451
93373 93468
93373 204379
93373 305841
93373 306200
93373 401867
93373 472987
93373 495590
93373 673222
93384 93390
93384 93468
93384 194010
93384 202850
93384 281159
93384 386818
93384 453888
93384 474357
93384 539882
93384 676105
93384 2200945
93389 93419
93389 400319
93389 413512
93389 427482
93389 534524
93389 539768
93389 539769
93389 633989
93389 653071
93389 676094
93389 676105
93390 353943
93390 1603006
93390 2100682
93419 202208
93419 275535
93419 405032
93419 694797
93419 845444
93448 204078
93448 247016
93448 382200
93448 382279
93448 392406
93448 406672
93448 435179
93448 491637
93448 596387
93448 689982
93448 740014
93451 93468
93451 204379
93451 305841
93451 306200
93451 474357
93451 479764
93451 568283
93451 585982
93451 740014
93451 877261
93464 305841
93464 380731
93464 435097
93464 438477
93464 722400
93464 739924
93464 2288870
93468 204379
93468 305841
93468 306200
93468 382187
93468 595975
93468 782185
93468 1285408
93916 286131
93981 458621
93981 458630
93981 505747
94002 202979
94002 203041
94002 405059
94002 454650
94002 567451
94002 730723
94002 730725
94086 163170
94603 510506
94603 834680
94608 210147
94608 218692
94608 291962
94608 292176
94608 648640
94720 317630
94720 434727
94720 439866
94720 455724
94720 529023
94720 559356
94720 878594
94720 878617
94720 981312
94720 1255800
94720 1756891
94720 1768463
94730 435097
94730 490269
94730 539882
94730 596387
94730 676105
94889 217907
94889 273946
94889 393745
94889 471906
94889 556602
94889 584489
95380 1067749
95506 175654
95506 180802
95506 210620
95506 210621
95506 210625
95506 210632
95506 210634
95506 210635
95506 210636
95506 210642
95506 210684
95506 210686
95506 212420
95506 218642
95506 218649
95506 218650
95506 218654
95506 218656
95506 218657
95506 218661
95506 218662
95506 218665
95506 218667
95506 218670
95506 218671
95506 218672
95506 218673
95506 218675
95506 218679
95506 218681
95506 218683
95506 218684
95506 218689
95506 218692
95506 218693
95506 218695
95506 218704
95506 218706
95506 218708
95506 218713
95506 218714
95506 218718
95506 218721
95506 218726
95506 218743
95506 218745
95506 218747
95506 3740923
95795 96271
96271 102954
96271 103603
96271 107159
96271 109605
96271 160049
96271 402429
97588 99099
97588 101765
97588 108302
97588 135115
97588 148692
97588 166029
97588 201309
97588 269180
97588 274487
97588 275205
97588 287738
97588 290008
97588 292265
97588 345675
97588 385131
97588 397406
97588 405199
97588 442152
97588 471322
97588 512163
97588 569135
97588 569138
97588 612893
97588 719948
97588 738546
97588 844635
97588 1360730
98520 117133
98520 130589
98520 183108
99099 108302
99099 209247
99099 216127
99099 216290
99099 261525
99099 266952
99099 277914
99099 317885
99099 421109
99099 490951
99099 547101
99099 553469
99099 608696
99099 608701
99143 106440
99143 108302
99143 109066
99143 319112
99143 322158
99143 607511
99143 734850
99560 148692
99560 222089
99560 250350
99560 346693
99560 359839
99560 388977
99560 418774
99560 419783
99560 460577
99560 460579
99560 460580
99560 460585
99560 474029
99560 559523
99560 625828
99560 625829
99560 665333
99560 861709
99560 1032083
99560 1032085
99560 1482265
101149 130142
101149 132598
101149 135111
101149 135121
101149 135122
101149 135123
101149 135124
101149 135125
101149 135127
101149 135159
101149 135160
101149 135166
101149 135170
101149 135176
101149 135178
101149 239816
101708 101742
101708 102140
101708 105959
101708 248894
101708 317311
101708 321762
101708 371785
101708 384176
101708 384309
101708 392472
101708 392654
101708 393385
101708 409059
101708 476204
101708 485005
101708 585296
101708 598668
101708 599010
101708 599045
101708 599054
101708 599144
101708 599328
101708 599618
101708 612686
101708 612698
101708 702352
101708 879560
101708 948306
101708 1038223
101742 102140
101742 216419
101742 321762
101742 472648
101742 599054
101742 599144
101742 599970
101742 609398
101765 108302
101765 214048
101765 216019
101765 273487
101765 274487
101765 287738
101765 316708
101765 317885
101765 355821
101765 418369
101765 471322
101765 523781
101765 569135
101765 612893
102140 102280
102140 105959
102140 392654
102140 542604
102140 599144
102140 599328
102140 599421
102140 1038223
102954 107159
102954 232448
102954 402561
103603 130589
103603 177001
104232 147769
104232 395520
104232 416608
104232 611936
104232 775086
104232 775087
104302 117480
104302 151156
104302 1033838
104656 416377
105235 105236
105235 270017
105235 270162
105235 272733
105235 272761
105235 272768
105235 312002
105235 319777
105235 321042
105235 345426
105235 366159
105235 371752
105235 391118
105235 420395
105235 436867
105235 463713
105235 530725
105235 557936
105235 591949
105235 611894
105235 612698
105235 655667
105235 661798
105235 661806
105235 661808
105235 661817
105235 661844
105235 661847
105235 725522
105235 1192490
105236 270017
105236 270162
105236 272733
105236 312002
105236 319777
105236 321042
105236 420395
105236 463713
105236 530725
105236 557936
105236 655667
105236 661806
105236 661817
105236 661844
105236 1192490
105959 222864
105959 254912
105959 287932
105959 294014
105959 384176
105959 392652
105959 392752
105959 426151
105959 433451
105959 485005
105959 594998
105959 595073
105959 599618
105959 599633
105959 604310
105959 608623
105959 612686
105959 702027
105959 702352
105959 1383611
106371 176699
106371 395520
106371 752420
107159 160974
107573 166029
107573 210595
107573 210619
107573 210663
107573 212388
107573 213127
107573 213162
107573 213622
107573 213684
107573 213754
107573 214968
107573 215044
107573 215764
107573 218684
107573 238762
107573 271072
107573 291261
107573 292567
107573 292740
107573 294037
107573 309914
107573 312022
107573 314552
107573 314557
107573 335036
107573 343852
107573 343856
107573 343873
107573 344519
107573 355447
107573 430257
107573 507990
107573 528485
107573 591000
107601 290157
107649 114663
107649 166029
107649 269496
107649 289877
107649 290157
107649 290421
107649 292130
107649 292650
107649 314559
107649 336539
107649 365695
107649 421187
107649 1162664
107649 1253722
107668 211894
107668 212920
107668 214212
107668 380139
107668 383342
107668 383375
107668 441365
107668 441375
107668 442932
107668 584285
107668 592455
107697 290085
107697 384347
107697 1162666
107697 1266157
108302 109066
108302 109083
108302 135115
108302 145329
108302 149845
108302 165965
108302 165968
108302 177608
108302 216019
108302 216979
108302 217279
108302 220643
108302 228657
108302 269180
108302 273487
108302 274487
108302 275205
108302 279011
108302 280343
108302 290074
108302 316708
108302 382766
108302 397406
108302 441532
108302 442152
108302 509487
108302 527788
108302 529728
108302 612893
108352 189606
108487 148710
108487 319112
108487 321115
108487 482699
108487 730814
108535 180800
108535 253467
108535 312944
108535 345430
108535 390920
108535 390944
108535 391032
108535 393743
108535 393769
108535 393791
108535 396143
108535 420935
108535 442981
108535 444751
108535 486263
108560 108685
108560 211607
108560 211613
108560 212281
108560 212758
108560 212767
108560 371194
108560 371196
108560 506037
108685 380626
109066 165965
109066 279011
109083 145329
109083 317885
109083 319112
109083 988365
109083 988930
109090 414049
109090 607921
109373 147149
109373 267970
109373 283411
109373 317985
109373 420658
109373 482609
109373 740351
109373 881373
109391 368975
109391 442147
109391 787460
109391 1276242
109391 1756097
111399 116050
111399 116206
111399 343852
111399 432871
111399 432874
111399 449462
111399 829028
111399 829030
111399 829031
111399 829032
111399 829034
111399 829037
112161 151750
112161 209917
112161 232448
112161 253758
112161 266921
112161 268382
112161 274352
112161 277181
112161 282225
112161 290083
112161 309705
112161 311252
112161 316642
112161 316661
112161 316680
112161 316718
112161 402588
112161 402750
112161 519865
112161 524243
112161 529542
112161 529909
112161 531588
112161 556560
112161 573028
112161 723608
112161 725070
112217 202122
112217 242300
112217 249611
112217 279474
112217 322524
112217 358555
112217 381081
112217 384851
112217 392986
112217 401095
112217 543134
112217 552918
112217 599535
112217 688865
112217 1095959
112231 114932
112231 115049
112231 212551
112231 608372
112239 270552
112239 270555
112239 287881
112239 317827
112239 380828
112239 381734
112239 381801
112239 382092
112239 382098
112239 383778
112239 383998
112239 384286
112239 384297
112239 384299
112239 520668
112239 806362
112239 946263
113261 189606
114663 114932
114663 210619
114663 210625
114663 212388
114663 216979
114663 274197
114663 290085
114663 336688
114663 342383
114663 355821
114663 418396
114663 1038742
114894 115031
114894 116026
114894 116138
114894 216703
114894 217136
114894 255513
114894 328323
114894 355250
114894 666032
114894 894767
114894 894768
114894 894781
114894 894805
114894 1400725
114899 114993
114899 116026
114899 415198
114899 427794
114899 609552
114932 114956
114932 114986
114932 116159
114932 215128
114932 246720
114932 292646
114932 355821
114932 426151
114932 429556
114932 780878
114932 823456
114932 900823
114956 409962
114956 592026
114956 921514
114986 114993
114986 115014
114986 116026
114986 294433
114986 355821
114986 425328
114986 470892
114986 563699
114986 609552
114993 115014
114993 290008
114993 294433
114993 556119
115014 116026
115014 203511
115014 329410
115014 393937
115014 409962
115014 463671
115014 552911
115014 607332
115014 607348
115014 609552
115014 613321
115014 940233
115031 212281
115036 156728
115036 212551
115036 222864
115036 423264
115036 458996
115036 469962
115036 609570
115036 609577
115036 666032
115036 739751
115036 740850
115036 797586
115036 1131150
115036 1258347
115049 355821
115051 174568
115051 194023
115051 207229
115051 208585
115051 210857
115051 212923
115051 215128
115051 217869
115051 217906
115051 217929
115051 217931
115051 217945
115051 217961
115051 217963
115051 249192
115051 269443
115051 273487
115051 292256
115051 293403
115051 293760
115051 293773
115051 312263
115051 318985
115051 348271
115051 377825
115051 381133
115051 383353
115051 428866
115051 429197
115051 439731
115051 439734
115051 441646
115051 443227
115051 444989
115051 462680
115051 470740
115051 470742
115051 474557
115051 527435
115051 552973
115051 563850
115051 584140
115051 584688
115051 584690
115051 584694
115051 586435
115051 586444
115051 589191
115051 589203
115051 598595
115051 607690
115051 663079
115051 701827
115051 733425
115051 829028
115051 835803
115051 893455
115051 910637
115051 922035
115051 946425
115051 1149781
115051 2410791
115064 347778
115064 434597
115064 669442
115064 1177088
115075 270657
115075 310704
115075 312281
115075 312283
115190 115191
115190 147171
115190 180800
115190 206234
115190 216197
115190 317255
115190 346687
115190 382481
115190 406571
115190 406582
115190 406584
115190 406592
115190 684061
115191 147171
115191 180800
115191 206234
115191 216197
115191 317255
115191 346687
115191 382481
115191 406584
115191 406592
115924 135128
115924 153018
115924 181936
115924 181953
115924 207244
115924 207269
115924 217136
115924 217873
115924 217928
115924 217945
115924 217952
115924 274968
115924 293403
115924 377886
115924 378388
115924 380133
115924 380292
115924 381264
115924 441662
115924 442590
115924 445019
115924 587395
115924 589041
115924 590121
115924 701654
115924 808492
115924 815527
115924 845166
115924 845433
115924 1149840
115950 189606
116026 116138
116026 148698
116026 183334
116026 212388
116026 290008
116026 355250
116026 356245
116026 366761
116026 434443
116026 552911
116026 605000
116026 605484
116026 609552
116026 861283
116026 861286
116026 861287
116050 270552
116050 289423
116050 343852
116050 432871
116050 432874
116050 432886
116050 449494
116050 829028
116050 829030
116050 829031
116050 829032
116050 829034
116050 946402
116050 1404939
116067 184925
116067 289423
116067 440642
116074 116285
116074 418922
116074 3847946
116138 212388
116138 294433
116138 355821
116138 409962
116138 434443
116138 940233
116138 942652
116159 212420
116159 216290
116159 218642
116159 218661
116159 218665
116159 218679
116159 218683
116159 218693
116159 218714
116159 218718
116159 218721
116159 218726
116159 418236
116285 418922
116288 207230
116288 254911
116288 280286
116288 379689
116288 380828
116288 380890
116288 380929
116288 381067
116288 381139
116288 381734
116288 381801
116288 382098
116288 382301
116288 382710
116288 383566
116288 383869
116288 384290
116288 388651
116288 390974
116288 410331
116288 552882
116288 584725
116288 681560
116288 766199
116288 808704
116288 913523
116748 116757
116748 345717
116748 596396
116748 599533
116757 216979
116757 345497
116757 355821
116757 1759459
117133 183108
117133 228769
117232 147229
117232 178951
117232 202776
117232 274638
117232 370397
117232 440657
117232 921870
117232 1382557
118927 233712
120993 137978
120993 231643
121389 228769
123529 267757
123529 1155886
123677 148692
123677 209816
123677 209818
123677 210619
123677 213480
123677 214051
123677 214192
123677 214218
123677 214416
123677 214600
123677 215661
123677 216031
123677 217197
123677 217333
123677 253470
123677 254451
123677 289122
123677 347080
123677 391044
123677 413710
123677 415544
123677 416132
123677 523486
123677 524645
123677 536911
123677 547233
123677 586179
123677 606762
123677 823456
123677 986127
123677 1405444
123681 213480
123681 213993
123681 214938
123681 267918
123681 725070
123702 123736
123702 148710
123702 210118
123702 216705
123702 253470
123702 267757
123702 272919
123702 276915
123702 276972
123702 277043
123702 277059
123702 312022
123702 352935
123702 430257
123702 542324
123702 823477
123702 967650
123702 1135554
123702 1703892
123736 216705
123736 277043
123736 3439656
124855 217869
124855 217906
124855 217961
124855 248852
124855 280794
124855 294634
124855 339906
124855 380152
124855 380650
124855 381355
124855 439866
124855 472926
124855 548643
124855 586435
124855 586444
128488 160049
130142 132598
130142 135111
130142 135112
130142 135115
130142 135121
130142 135122
130142 135123
130142 135124
130142 135125
130142 135127
130142 135128
130142 135136
130142 135159
130142 135160
130142 135166
130142 135170
130142 135176
130142 135178
130142 791700
130428 130493
130428 208571
130428 214048
130428 217197
130428 424350
130428 429236
130437 130493
130437 202903
130437 340918
130437 392455
130437 394088
130437 397034
130437 599528
130437 617192
130437 651949
130493 316713
130493 364539
130493 443480
130589 185010
132388 132598
132388 135111
132388 135122
132388 135123
132388 135125
132388 135127
132598 135111
132598 135121
132598 135122
132598 135123
132598 135124
132598 135125
132598 135127
132598 135159
132598 135160
132598 135166
132598 135170
132598 135176
132598 135178
132598 239816
132598 748452
132598 1126867
132598 1127169
135111 135121
135111 135122
135111 135123
135111 135124
135111 135125
135111 135127
135111 135159
135111 135160
135111 135166
135111 135176
135111 135178
135111 239816
135112 139672
135112 147171
135112 147199
135112 153675
135112 178900
135112 182689
135112 201860
135112 202210
135112 202211
135112 203928
135112 207251
135112 212874
135112 212922
135112 214566
135112 214969
135112 215016
135112 215176
135112 217890
135112 217907
135112 238762
135112 260917
135112 270552
135112 287738
135112 292360
135112 317619
135112 317666
135112 317707
135112 317774
135112 317825
135112 318032
135112 318930
135112 333424
135112 344303
135112 345675
135112 345873
135112 345907
135112 355447
135112 362072
135112 363662
135112 366570
135112 377825
135112 379689
135112 380130
135112 380133
135112 380139
135112 380148
135112 380149
135112 380150
135112 380162
135112 380190
135112 380191
135112 380260
135112 380312
135112 380442
135112 380623
135112 380650
135112 380658
135112 380660
135112 380827
135112 380875
135112 380984
135112 380992
135112 380995
135112 381003
135112 381081
135112 381139
135112 381440
135112 381441
135112 381446
135112 381456
135112 381458
135112 381462
135112 381465
135112 381469
135112 381470
135112 381476
135112 381477
135112 381478
135112 381479
135112 381480
135112 381491
135112 381494
135112 381521
135112 381522
135112 381552
135112 381781
135112 382102
135112 382113
135112 382200
135112 382419
135112 382682
135112 382930
135112 382955
135112 382959
135112 382960
135112 383100
135112 383360
135112 383383
135112 383461
135112 383721
135112 384161
135112 384422
135112 384726
135112 384839
135112 385517
135112 390971
135112 391367
135112 392100
135112 403751
135112 416240
135112 416641
135112 416797
135112 418236
135112 418241
135112 418335
135112 424515
135112 440554
135112 441350
135112 441355
135112 441356
135112 441365
135112 441646
135112 441647
135112 441648
135112 442498
135112 442794
135112 442907
135112 442909
135112 442917
135112 443685
135112 443881
135112 444644
135112 444751
135112 445023
135112 466854
135112 471991
135112 472239
135112 473109
135112 486060
135112 490144
135112 495833
135112 535066
135112 535117
135112 535441
135112 548617
135112 548620
135112 548624
135112 548628
135112 548642
135112 548643
135112 548645
135112 555100
135112 559290
135112 564349
135112 584324
135112 584540
135112 584963
135112 584966
135112 584967
135112 584976
135112 584981
135112 585080
135112 585201
135112 585835
135112 585839
135112 585843
135112 585848
135112 586059
135112 586126
135112 586244
135112 586710
135112 586976
135112 587487
135112 587554
135112 587695
135112 587828
135112 588215
135112 589130
135112 589132
135112 589549
135112 589589
135112 590110
135112 590831
135112 591431
135112 591833
135112 591836
135112 591840
135112 591899
135112 591921
135112 591944
135112 594177
135112 596293
135112 597056
135112 597853
135112 639884
135112 681106
135112 816802
135112 818387
135112 898214
135112 903775
135112 912645
135112 934839
135112 934865
135112 1080945
135115 178900
135115 218471
135115 241209
135115 260946
135115 280343
135115 287718
135115 335980
135115 379689
135115 382391
135115 382930
135115 383762
135115 415218
135115 419514
135115 470591
135115 480246
135115 591334
135115 683959
135115 735700
135115 869536
135115 921642
135115 955169
135121 135122
135121 135123
135121 135124
135121 135125
135121 135127
135121 135159
135121 135160
135121 135166
135121 135170
135121 135176
135121 135178
135121 142863
135121 239816
135121 1126867
135122 135123
135122 135124
135122 135125
135122 135127
135122 135159
135122 135160
135122 135166
135122 135170
135122 135176
135122 135178
135122 202024
135122 227566
135122 239816
135122 1127169
135123 135124
135123 135125
135123 135127
135123 135159
135123 135160
135123 135166
135123 135178
135123 239816
135124 135125
135124 135127
135124 135159
135124 135160
135124 135166
135124 135176
135124 135178
135125 135127
135125 135159
135125 135160
135125 135166
135125 135176
135125 135178
135125 142863
135125 486186
135127 135159
135127 135160
135127 135166
135127 135170
135127 135176
135127 135178
135127 142863
135127 239816
135127 256411
135127 489182
135128 146456
135128 178922
135128 181936
135128 181945
135128 202334
135128 203354
135128 203958
135128 204046
135128 217919
135128 217945
135128 219683
135128 221831
135128 260946
135128 274968
135128 339920
135128 354524
135128 356974
135128 377959
135128 380133
135128 380292
135128 381264
135128 381355
135128 381469
135128 382527
135128 391801
135128 400695
135128 424718
135128 439885
135128 441662
135128 442947
135128 443260
135128 443886
135128 445019
135128 447356
135128 463671
135128 464334
135128 466181
135128 474177
135128 480246
135128 539459
135128 585726
135128 591158
135128 594128
135128 595091
135128 595958
135128 595975
135128 610426
135128 706648
135128 785922
135128 808492
135128 808493
135128 808508
135128 813624
135128 844601
135128 845282
135128 845441
135128 910717
135128 914966
135128 1071798
135128 1113075
135128 1149603
135136 146456
135136 178918
135136 208579
135136 286388
135136 379686
135136 379689
135136 380522
135136 382146
135136 383721
135136 384237
135136 384370
135136 473722
135136 539596
135136 584554
135136 619294
135136 694145
135159 135170
135159 135178
135159 1127169
135160 135166
135160 135176
135160 135178
135166 135170
135166 135178
135166 142863
135166 227566
135176 135178
139672 147149
139672 147199
139672 174575
139672 202219
139672 203668
139672 208374
139672 215016
139672 215176
139672 238762
139672 265474
139672 270552
139672 270555
139672 280678
139672 280761
139672 284267
139672 287718
139672 287768
139672 313886
139672 314097
139672 314098
139672 314108
139672 314109
139672 314118
139672 314158
139672 315123
139672 317707
139672 317815
139672 317821
139672 317825
139672 318117
139672 318122
139672 345907
139672 355447
139672 360604
139672 368592
139672 370205
139672 370268
139672 378612
139672 380135
139672 380152
139672 380176
139672 380442
139672 380623
139672 380732
139672 380898
139672 380904
139672 380913
139672 380919
139672 380926
139672 380927
139672 380929
139672 380933
139672 380953
139672 380956
139672 380959
139672 380971
139672 380977
139672 380982
139672 380984
139672 380988
139672 380992
139672 380995
139672 381002
139672 381003
139672 381017
139672 381066
139672 381067
139672 381078
139672 381402
139672 381412
139672 381469
139672 381706
139672 381723
139672 382102
139672 382113
139672 382146
139672 382165
139672 382183
139672 382186
139672 382200
139672 382562
139672 382574
139672 382617
139672 382675
139672 382689
139672 382942
139672 382959
139672 383360
139672 383456
139672 383501
139672 384237
139672 384283
139672 384299
139672 384300
139672 384422
139672 385517
139672 393844
139672 439731
139672 439738
139672 441350
139672 473704
139672 535088
139672 535104
139672 535200
139672 585324
139672 585751
139672 585814
139672 585839
139672 586768
139672 587269
139672 587554
139672 588552
139672 589549
139672 589589
139672 590810
139672 601119
139672 641618
139672 664359
139672 816495
139672 816500
139672 816532
140859 266918
140859 279218
140859 283930
140859 284015
140859 424390
140859 670850
140859 978390
140859 1864119
142863 227566
144890 147149
144890 147156
144890 147199
144890 172059
144890 178901
144890 178951
144890 196394
144890 201746
144890 202074
144890 202137
144890 202211
144890 202776
144890 241974
144890 272387
144890 317760
144890 317815
144890 317821
144890 317829
144890 318117
144890 318122
144890 333424
144890 342567
144890 345907
144890 354641
144890 360604
144890 378186
144890 379605
144890 380255
144890 380522
144890 380752
144890 381017
144890 381139
144890 381462
144890 381477
144890 383336
144890 383456
144890 383458
144890 384297
144890 384323
144890 384423
144890 384726
144890 384800
144890 418335
144890 442063
144890 442752
144890 442787
144890 442893
144890 443512
144890 444996
144890 468778
144890 486409
144890 510810
144890 535117
144890 585158
144890 587023
144890 587298
144890 593359
144890 596621
144890 596659
144890 598283
144890 601119
144890 610678
144890 623224
144890 689972
144890 694145
144890 888455
144890 905798
144890 946578
144926 178951
144926 180767
144926 207674
144926 370274
144926 380488
144926 380522
144926 381343
144926 382146
144926 384286
144926 384423
144926 384553
144926 384560
144926 384561
144926 2284654
145329 216019
145329 230942
145329 252267
145329 274487
145329 292015
145329 429708
145329 482221
145329 520383
145329 883839
145329 1001084
145329 1124511
145329 1707430
146456 147199
146456 147216
146456 178900
146456 178901
146456 178951
146456 182689
146456 202150
146456 202219
146456 202776
146456 202903
146456 215016
146456 217919
146456 221810
146456 221823
146456 221841
146456 265474
146456 270555
146456 272387
146456 286388
146456 287718
146456 292360
146456 311452
146456 313886
146456 315316
146456 316608
146456 317619
146456 317650
146456 317707
146456 317774
146456 317782
146456 317821
146456 317858
146456 319053
146456 326493
146456 333424
146456 345689
146456 345813
146456 349422
146456 360604
146456 370268
146456 377309
146456 379527
146456 379605
146456 380209
146456 380263
146456 380623
146456 380650
146456 380828
146456 380956
146456 380995
146456 381003
146456 381070
146456 381139
146456 381190
146456 381389
146456 381395
146456 381412
146456 381462
146456 381833
146456 381865
146456 382100
146456 382159
146456 382200
146456 382271
146456 382916
146456 382930
146456 383011
146456 383068
146456 383336
146456 383371
146456 383434
146456 383456
146456 383458
146456 384161
146456 384226
146456 384299
146456 384423
146456 384726
146456 384827
146456 384839
146456 385137
146456 385517
146456 385557
146456 392080
146456 394356
146456 396145
146456 396165
146456 406571
146456 417419
146456 423785
146456 439731
146456 441355
146456 441855
146456 442503
146456 442556
146456 442787
146456 443248
146456 444996
146456 445023
146456 458498
146456 463279
146456 465536
146456 467042
146456 473704
146456 535104
146456 535111
146456 535117
146456 548642
146456 565238
146456 584357
146456 585158
146456 585751
146456 585839
146456 586179
146456 586278
146456 587828
146456 588860
146456 589110
146456 590110
146456 590882
146456 591836
146456 594710
146456 595054
146456 598511
146456 601119
146456 623224
146456 639815
146456 639884
146456 654251
146456 791700
146456 816491
146456 816500
146456 844590
146456 910352
146456 910660
146456 911376
146456 918308
146456 918309
146456 1053207
146456 1226131
146456 1564538
146456 1628508
146456 2035182
146960 177608
146960 180216
146960 209744
146960 217254
146960 284306
146960 284332
146960 446363
146960 476961
146960 523290
147149 202159
147149 314098
147149 341681
147149 378186
147149 381295
147149 382186
147149 382205
147149 382301
147149 384286
147149 549719
147149 585202
147155 178918
147155 382301
147155 486018
147156 178951
147156 382635
147156 536002
147171 180800
147171 208893
147171 208908
147171 209798
147171 215103
147171 221826
147171 290427
147171 317774
147171 346687
147171 380765
147171 382481
147171 383127
147171 383151
147171 390919
147171 393739
147171 393769
147171 406571
147171 406578
147171 406582
147171 406584
147171 406625
147171 428394
147171 430186
147171 442853
147171 465728
147171 486374
147171 523696
147171 706809
147171 707248
147199 178900
147199 178950
147199 310305
147199 350914
147199 354259
147199 379689
147199 382617
147199 382635
147199 383918
147199 384859
147199 543134
147199 623669
147199 846171
147199 846462
147199 878483
147199 3079320
147216 269399
147216 276315
147216 722506
147229 178922
147229 178951
147229 258987
147229 286388
147229 379686
147229 792518
147229 814476
147511 148692
147511 208571
147511 208908
147511 217130
147511 329393
147511 339843
147511 523319
147511 762701
147769 208585
147769 210358
147769 255513
147769 270676
147769 280591
147769 321706
147769 394518
147769 433575
147769 448233
147769 480672
147769 486594
147769 493915
147769 611768
147769 611936
147769 787662
147769 876452
147769 970530
147769 987661
147769 1205082
147769 1384735
147769 1817839
147928 766215
148692 157615
148692 173979
148692 200177
148692 208908
148692 209818
148692 210619
148692 210663
148692 218665
148692 218708
148692 254451
148692 269186
148692 273384
148692 284349
148692 290157
148692 292015
148692 292130
148692 293675
148692 360683
148692 392269
148692 393103
148692 418922
148692 419357
148692 520086
148692 548611
148692 558759
148692 585012
148692 590601
148692 600310
148698 211475
148698 524772
148710 160049
148710 210619
148710 213464
148710 273721
148710 543505
149301 279218
149301 287718
149301 456474
149301 486161
149301 486197
149301 486538
149301 568283
149301 673222
149301 877153
149311 377035
149311 395039
149311 443474
149311 453710
149311 576298
149311 599756
149311 639860
149311 787460
149318 393524
149318 396134
149318 396135
149318 396251
149318 396266
149318 396318
149318 416712
149318 456427
149318 586708
149318 589374
149318 589405
149318 640105
149318 641544
149318 814120
149318 840698
149318 1120320
149327 251959
149327 380988
149327 383642
149327 669612
149327 926295
151211 151509
151211 153265
151211 153273
151248 152987
151248 152993
151248 152995
151509 401095
151509 1523857
151579 426297
151579 426313
151579 552932
151579 590415
151579 596455
151579 600085
151579 617341
151579 642359
151579 704008
151579 704052
151579 1115389
151579 1115395
151632 151750
151632 202068
151632 246041
151632 247198
151632 266918
151632 339584
151632 392752
151632 481832
151632 483838
151632 484072
151632 484098
151632 484109
151632 484162
151632 484226
151632 484233
151687 151750
151687 155595
151687 156687
151689 273379
151689 276915
151689 381133
151689 544451
151689 896060
151689 1104551
151689 1231190
151741 364749
151741 395668
151741 552379
151741 599633
151741 663404
151750 185572
151750 218971
151750 232448
151750 284306
151750 430163
151750 485832
151750 621996
151750 751120
151750 1787080
151761 298940
151761 348912
151761 686187
151792 151793
151792 329440
151793 329440
151793 599325
151793 705161
151839 624696
152632 222089
152632 243105
152632 346693
152632 388977
152632 418774
152632 436316
152632 460577
152632 460579
152632 559523
152632 625828
152632 665333
152632 1032085
152632 1112868
152632 1481888
152633 215667
152633 218718
152633 460579
152987 250231
152993 215259
152993 250231
152993 937082
152993 986127
153018 181945
153018 217231
153018 217874
153018 218713
153018 287737
153018 291900
153018 309914
153018 357140
153018 381264
153018 417164
153018 424718
153018 563859
153018 590111
153018 590121
153018 592288
153018 665765
153265 519362
153265 520905
153265 524539
153273 532507
153273 1484739
153675 153681
153675 201810
153675 211898
153675 212922
153675 214969
153675 217133
153675 217890
153675 260928
153675 260929
153675 318989
153675 380130
153675 380190
153675 380919
153675 381440
153675 381441
153675 381446
153675 381456
153675 381458
153675 381469
153675 381470
153675 381475
153675 381476
153675 381477
153675 381478
153675 381479
153675 381480
153675 381521
153675 382960
153675 383319
153675 391367
153675 392100
153675 415179
153675 416620
153675 418335
153675 440554
153675 440731
153675 442474
153675 472965
153675 544681
153675 548617
153675 548624
153675 548628
153675 555100
153675 584141
153675 584743
153675 584967
153675 585835
153675 585856
153675 587487
153675 588215
153675 588216
153675 589039
153675 589148
153675 589149
153675 589589
153675 590831
153675 591840
153675 591921
153675 591944
153675 791697
153675 815063
153681 208336
153681 211898
153681 213764
153681 217886
153681 217931
153681 294634
153681 317680
153681 318989
153681 339931
153681 346680
153681 380150
153681 391742
153681 415179
153681 416644
153681 441646
153681 442474
153681 443230
153681 471906
153681 486054
153681 486059
153681 486080
153681 548629
153681 584141
153681 584734
153681 584743
153681 585012
153681 585585
153681 586059
153681 586107
153681 588294
153681 588499
153681 589039
153681 589131
153681 589148
153681 589149
153681 589442
153681 590227
153681 595723
153681 595909
153681 595911
153681 598432
153681 815063
154281 154831
154281 213385
154281 217507
154281 362583
154281 382113
154281 420838
154831 217507
154831 287682
154831 411125
154831 435949
155595 272169
155595 290085
155595 312022
155595 316642
155595 346693
155595 400390
155595 431481
155595 548979
155595 656039
155595 937731
155781 274835
155781 340918
155781 425370
155781 472965
155781 474947
155781 591347
155781 953942
155781 1160789
155806 391118
155806 509820
155806 665485
155806 672393
156593 266649
156593 401867
156687 1155942
156721 392069
156721 392079
156721 392080
156721 392081
156721 392082
156721 392100
156721 392104
156728 204519
156728 211635
156728 212551
156728 218713
156728 222864
156728 249192
156728 353876
156728 390934
156728 423264
156728 473080
156728 548647
156728 584239
156728 585583
156728 598035
156728 609561
156728 609563
156728 609565
156728 609570
156728 609577
156728 676732
156728 740850
156728 797568
156728 797586
156728 894768
156728 908731
156728 948175
156728 1019326
156728 1780460
156899 446198
156899 499645
157615 174535
157615 180800
157615 184925
157615 202925
157615 209822
157615 217986
157615 221841
157615 253467
157615 261280
157615 274460
157615 289323
157615 290511
157615 292194
157615 292197
157615 293342
157615 313687
157615 380660
157615 382955
157615 382973
157615 383775
157615 393741
157615 396131
157615 396133
157615 396158
157615 396174
157615 396202
157615 396206
157615 396234
157615 396345
157615 404653
157615 406578
157615 406726
157615 406733
157615 409644
157615 413098
157615 416609
157615 416637
157615 416656
157615 416658
157615 418528
157615 440642
157615 440731
157615 441351
157615 443245
157615 444415
157615 466785
157615 486059
157615 486060
157615 486090
157615 496454
157615 517387
157615 538797
157615 539672
157615 582886
157615 584725
157615 586683
157615 588463
157615 588664
157615 590001
157615 591040
157615 593585
157615 597088
157615 597480
157615 600559
157615 626404
157615 675423
157615 694770
157615 694774
157615 694797
157615 707031
157615 788496
157615 788906
157615 924032
157615 947925
157615 947942
158269 173979
158269 210898
158269 211746
158269 217874
158269 218692
158269 269665
158269 272169
158269 289300
158269 289337
158269 289658
158269 290586
158269 290682
158269 292923
158269 294190
158269 446478
158269 548977
158269 548979
158854 213464
158854 411856
159173 278874
159173 338020
159173 442627
160049 351088
160974 177001
162915 217378
162915 264450
162915 444201
163170 380984
165965 165968
165965 210789
165965 220643
165965 228657
165965 230942
165965 266919
165965 274481
165965 316708
165965 527788
165965 529401
165965 537268
165968 210789
165968 220643
165968 228657
165968 253133
165968 266919
165968 274481
165968 279011
165968 316708
165968 322991
165968 537268
166004 259679
166004 288197
166004 391826
166029 210663
166029 213127
166029 215044
166029 216957
166029 251100
166029 271018
166029 312022
166029 335036
166029 337048
166029 345010
166029 430565
169013 220317
172059 196394
172059 370268
172059 379527
172059 381165
172059 439801
172059 442306
172117 210620
172117 210621
172117 212692
172117 218642
172117 218649
172117 218673
172117 218695
172117 243102
172117 243104
172117 243105
172117 243106
172117 244763
172117 267804
172117 293773
172117 348125
172117 349303
172117 380209
172117 418858
172117 520787
172117 546155
172117 546156
172117 546159
172117 546162
172117 546172
172117 546175
172117 546176
172117 563105
172117 563106
172117 563110
172117 563117
172117 563122
172117 563126
172117 563129
172117 563140
172117 563150
172117 664359
172117 843486
172117 918739
172117 1270097
172117 2442275
172271 383468
172271 611339
173090 283621
173090 365467
173090 443186
173979 210898
173979 210903
173979 211255
173979 211746
173979 217874
173979 218671
173979 218692
173979 289337
173979 290682
173979 294190
173979 533622
173979 548979
174535 180800
174535 180802
174535 184173
174535 184905
174535 208336
174535 214566
174535 217895
174535 217901
174535 218675
174535 218745
174535 221810
174535 253467
174535 254911
174535 273384
174535 287768
174535 290427
174535 336670
174535 345430
174535 347258
174535 380726
174535 381552
174535 382955
174535 384334
174535 385770
174535 388946
174535 390901
174535 390917
174535 390919
174535 390944
174535 393739
174535 393896
174535 396130
174535 396131
174535 396156
174535 396332
174535 406662
174535 406728
174535 416609
174535 416703
174535 416739
174535 440601
174535 441351
174535 441760
174535 443007
174535 466169
174535 517387
174535 572994
174535 584725
174535 586679
174535 588299
174535 588301
174535 589420
174535 591094
174535 599721
174535 792621
174535 901889
174568 208336
174568 214565
174568 215109
174568 216974
174568 217874
174568 217886
174568 217895
174568 217906
174568 217927
174568 217971
174568 218661
174568 245797
174568 281169
174568 292197
174568 294014
174568 318989
174568 329393
174568 335980
174568 337116
174568 347258
174568 380240
174568 381106
174568 381434
174568 382165
174568 393743
174568 393762
174568 396136
174568 396163
174568 396170
174568 439734
174568 442951
174568 442991
174568 442997
174568 444189
174568 463660
174568 463671
174568 546232
174568 584966
174568 589041
174568 589374
174568 589860
174568 590634
174568 590751
174568 591527
174568 676724
174568 718072
174568 739927
174568 786416
174568 788524
174568 901917
174568 913904
174575 289310
174575 314096
174575 314097
174575 314098
174575 314118
174575 355447
174575 380130
174575 380152
174575 380442
174575 380933
174575 380956
174575 380971
174575 380982
174575 380992
174575 381003
174575 381469
174575 381477
174575 383319
174575 383360
174575 390837
174575 415347
174575 429638
174575 431710
174575 441356
174575 585296
174575 730879
175654 210635
175654 218649
175654 218665
175654 390944
175654 436944
175654 546155
175654 660117
176699 185559
176699 395520
176699 775086
177001 238630
177608 180216
177608 214216
177608 214270
177608 232432
177608 232448
177608 250682
177608 284332
177608 401548
177608 402531
177608 404759
177608 419357
177608 1925121
178212 201860
178212 216290
178212 358924
178212 380130
178212 380162
178212 380186
178212 380190
178212 380270
178212 381081
178212 381456
178212 381458
178212 381469
178212 381470
178212 381491
178212 383095
178212 384161
178212 441647
178212 442906
178212 442907
178212 468779
178212 486060
178212 548642
178212 585843
178212 585848
178212 585851
178212 585877
178212 588215
178212 816826
178212 817518
178212 1224475
178212 2611190
178900 178901
178900 202137
178900 202776
178900 241974
178900 292195
178900 381137
178900 383468
178900 558257
178900 587485
178900 791573
178900 1382855
178901 202776
178901 241974
178901 379689
178901 381137
178901 382930
178901 383385
178901 383468
178901 384145
178901 384423
178901 428797
178901 458541
178901 587485
178901 791573
178914 178918
178914 202294
178914 203949
178914 270552
178914 287881
178914 318117
178914 345462
178914 354641
178914 380646
178914 380827
178914 381333
178914 381435
178914 381726
178914 382146
178914 382224
178914 382396
178914 382642
178914 382942
178914 383034
178914 383227
178914 383295
178914 383336
178914 383338
178914 383458
178914 383918
178914 383998
178914 384015
178914 384237
178914 384300
178914 384423
178914 384733
178914 385723
178914 392508
178914 395571
178914 406602
178914 444127
178914 535123
178914 535200
178914 594899
178914 594988
178916 178922
178916 178941
178916 178951
178916 201847
178916 272387
178916 281494
178916 317821
178916 317825
178916 370274
178916 370383
178916 379686
178916 379689
178916 380209
178916 380476
178916 380507
178916 380508
178916 380522
178916 381067
178916 381139
178916 381343
178916 381395
178916 382146
178916 382181
178916 382200
178916 382635
178916 382916
178916 383336
178916 383721
178916 384161
178916 384237
178916 384239
178916 384453
178916 384684
178916 384955
178916 403788
178916 466311
178916 486018
178916 535123
178916 587277
178916 599482
178918 202137
178918 202294
178918 207676
178918 272387
178918 317654
178918 317707
178918 317872
178918 335036
178918 345483
178918 345907
178918 380476
178918 380827
178918 381333
178918 381343
178918 381723
178918 381726
178918 382072
178918 382146
178918 382186
178918 382198
178918 382224
178918 382396
178918 382973
178918 383172
178918 383315
178918 383336
178918 383373
178918 383456
178918 383458
178918 384145
178918 384237
178918 384300
178918 384722
178918 384733
178918 444996
178918 445023
178918 454906
178918 466175
178918 467042
178918 535117
178918 535126
178918 558794
178918 584554
178918 589110
178918 593717
178918 639815
178918 918655
178918 1204735
178918 2062955
178922 202137
178922 207229
178922 219683
178922 228116
178922 251959
178922 272387
178922 314320
178922 317707
178922 317821
178922 317838
178922 317858
178922 345761
178922 353821
178922 357521
178922 377888
178922 379684
178922 379686
178922 381139
178922 381970
178922 382199
178922 382327
178922 382392
178922 382419
178922 383117
178922 383248
178922 383295
178922 383385
178922 383954
178922 384667
178922 384668
178922 384673
178922 384684
178922 439731
178922 442503
178922 442728
178922 443066
178922 444743
178922 445023
178922 447356
178922 466175
178922 471950
178922 472305
178922 478980
178922 495567
178922 495571
178922 495829
178922 560058
178922 584145
178922 586179
178922 592714
178922 639815
178922 681106
178922 689804
178922 792203
178922 814476
178922 816099
178922 869534
178922 926295
178922 1149603
178922 3981024
178941 178959
178941 182689
178941 201847
178941 203949
178941 241974
178941 286114
178941 286388
178941 317707
178941 317815
178941 317821
178941 345813
178941 345907
178941 378190
178941 378402
178941 379689
178941 380872
178941 381070
178941 381139
178941 381333
178941 381343
178941 381435
178941 381440
178941 382146
178941 382545
178941 382916
178941 383195
178941 383336
178941 383686
178941 384161
178941 444294
178941 535104
178941 610246
178941 639815
178941 683268
178941 816532
178941 868982
178950 221810
178950 317707
178950 345545
178950 354637
178950 380450
178950 380508
178950 381343
178950 381355
178950 381440
178950 382077
178950 383686
178950 683268
178950 739309
178951 202162
178951 380522
178951 381355
178959 258987
178959 317821
178959 381341
178959 383090
178959 383296
178959 383566
178959 384678
178959 394515
178959 590831
178959 594246
178959 647543
180216 284332
180216 291961
180216 292617
180216 397270
180216 397368
180216 1006273
180216 1925121
180767 201860
180767 207244
180767 212874
180767 217869
180767 217994
180767 221810
180767 257464
180767 381469
180767 381844
180767 382123
180767 417727
180767 442569
180767 442635
180767 470742
180767 510810
180767 563850
180767 589077
180767 591048
180769 321762
180769 377309
180769 384334
180769 392546
180769 403751
180769 403761
180769 403762
180769 403788
180769 403795
180769 472099
180769 484109
180769 566899
180769 763273
180769 763278
180769 792137
180769 915902
180769 926208
180800 180802
180800 201607
180800 210619
180800 214566
180800 218661
180800 221841
180800 228340
180800 248852
180800 253467
180800 261280
180800 291224
180800 339400
180800 345689
180800 346680
180800 346687
180800 356954
180800 372135
180800 380658
180800 380663
180800 380667
180800 380726
180800 382392
180800 382481
180800 382955
180800 382973
180800 383653
180800 385723
180800 385770
180800 388946
180800 390919
180800 390920
180800 390936
180800 390937
180800 391027
180800 391776
180800 391985
180800 392406
180800 393642
180800 393727
180800 393739
180800 393741
180800 393745
180800 393752
180800 393786
180800 393789
180800 393790
180800 393791
180800 393809
180800 393829
180800 393849
180800 393852
180800 393881
180800 393896
180800 396130
180800 396131
180800 396135
180800 396138
180800 396143
180800 396145
180800 396147
180800 396155
180800 396158
180800 396163
180800 396176
180800 396188
180800 396206
180800 396234
180800 396248
180800 406571
180800 406582
180800 406584
180800 406592
180800 406625
180800 406655
180800 406659
180800 406662
180800 406733
180800 416641
180800 416664
180800 416797
180800 417424
180800 417477
180800 426298
180800 435301
180800 440601
180800 443231
180800 446295
180800 470742
180800 486090
180800 486172
180800 486303
180800 486305
180800 486312
180800 486374
180800 517387
180800 529127
180800 535440
180800 538797
180800 539596
180800 572994
180800 585583
180800 585905
180800 586683
180800 586688
180800 586689
180800 588309
180800 588918
180800 589376
180800 589778
180800 590531
180800 590751
180800 591040
180800 591431
180800 591935
180800 591936
180800 591955
180800 593717
180800 594330
180800 594350
180800 594998
180800 595239
180800 596181
180800 596691
180800 597960
180800 598328
180800 599919
180800 599976
180800 620568
180800 622737
180800 663702
180800 669756
180800 682853
180800 683743
180800 684061
180800 707030
180800 740406
180800 787817
180800 788472
180800 788498
180800 814630
180800 815961
180800 818386
180800 911599
180800 924041
180800 927459
180800 1113932
180800 1682425
180800 3230912
180802 184894
180802 184907
180802 201786
180802 202554
180802 208336
180802 210620
180802 210621
180802 210632
180802 210634
180802 210635
180802 210636
180802 210642
180802 210684
180802 210686
180802 217875
180802 217895
180802 217901
180802 217927
180802 217971
180802 217972
180802 218642
180802 218649
180802 218661
180802 218662
180802 218665
180802 218667
180802 218670
180802 218673
180802 218675
180802 218681
180802 218689
180802 218693
180802 218695
180802 218706
180802 218714
180802 218718
180802 218726
180802 218745
180802 248852
180802 253467
180802 261281
180802 274460
180802 293410
180802 336670
180802 345430
180802 345491
180802 345689
180802 346680
180802 349405
180802 355447
180802 368594
180802 380623
180802 380658
180802 380724
180802 382165
180802 382264
180802 382955
180802 383345
180802 385770
180802 390917
180802 390920
180802 390936
180802 390937
180802 390941
180802 390959
180802 390982
180802 391027
180802 391032
180802 391776
180802 393739
180802 393741
180802 393754
180802 393762
180802 393769
180802 393789
180802 393790
180802 393791
180802 393809
180802 393852
180802 393896
180802 396131
180802 396136
180802 396143
180802 396145
180802 396147
180802 396155
180802 396156
180802 396163
180802 396166
180802 396170
180802 396188
180802 396234
180802 396267
180802 396278
180802 406748
180802 406764
180802 416637
180802 416641
180802 425995
180802 426915
180802 428394
180802 439738
180802 440295
180802 441412
180802 443007
180802 443017
180802 443924
180802 444462
180802 463660
180802 466785
180802 472305
180802 485005
180802 486090
180802 486312
180802 517387
180802 535440
180802 546219
180802 546232
180802 546276
180802 572994
180802 585583
180802 586011
180802 586018
180802 586156
180802 586689
180802 586712
180802 590751
180802 591192
180802 591373
180802 591527
180802 594350
180802 594374
180802 594998
180802 595239
180802 595462
180802 596689
180802 620568
180802 663702
180802 663723
180802 669756
180802 682867
180802 707030
180802 707186
180802 788472
180802 788485
180802 788832
180802 848111
180802 901889
180802 914462
180802 918282
180802 921494
180802 921514
180802 1045723
180802 1463914
180802 3740923
181936 181945
181936 181953
181936 217873
181936 217919
181936 217945
181936 219683
181936 274968
181936 356974
181936 377886
181936 377959
181936 439885
181936 441662
181936 443260
181936 443269
181936 463671
181936 466158
181936 469858
181936 471717
181936 471919
181936 472766
181936 474177
181936 495879
181936 584628
181936 585726
181936 587395
181936 589191
181936 590111
181936 590121
181936 591158
181936 594128
181936 595958
181936 596433
181936 596512
181936 607690
181936 813624
181936 815527
181936 910717
181936 910730
181945 181953
181945 207244
181945 207269
181945 217873
181945 217928
181945 217945
181945 217952
181945 274968
181945 293403
181945 318089
181945 377886
181945 378388
181945 380133
181945 380292
181945 381264
181945 424718
181945 439885
181945 441662
181945 442341
181945 442590
181945 443260
181945 445019
181945 585726
181945 587395
181945 589041
181945 590121
181945 591158
181945 681106
181945 701654
181945 808492
181945 815527
181945 845166
181945 845433
181945 1149840
181953 207269
181953 217873
181953 217907
181953 217919
181953 217945
181953 219683
181953 377886
181953 377959
181953 380133
181953 380292
181953 381264
181953 391998
181953 439885
181953 441662
181953 442626
181953 443260
181953 445019
181953 466169
181953 474177
181953 585726
181953 587395
181953 590121
181953 591158
181953 595958
181953 596512
181953 701654
181953 845166
181953 845433
181953 1150234
182689 202219
182689 217919
182689 286388
182689 287768
182689 292360
182689 315316
182689 317821
182689 377309
182689 380658
182689 381412
182689 381446
182689 382930
182689 383011
182689 383068
182689 383336
182689 384827
182689 396165
182689 423785
182689 441350
182689 441855
182689 442498
182689 535117
182689 584731
182689 585751
182689 586278
182689 587828
182689 589132
182689 590110
182689 596380
182689 598511
182689 906748
182689 910352
182689 910660
182689 918308
182689 918309
182689 1226131
183013 201861
183013 210632
183013 217878
183013 218661
183013 292224
183013 377825
183013 380677
183013 383319
183013 416306
183013 442731
183013 472044
183013 584159
183013 584630
183013 584725
183013 593717
183013 3740923
183108 1355128
183334 207688
183334 218679
183334 294881
183334 337048
183334 554371
183334 602446
183606 441475
183606 729537
183606 1634127
184173 194023
184173 217878
184173 217907
184173 217928
184173 217931
184173 217945
184173 217961
184173 217963
184173 217986
184173 218661
184173 220317
184173 277338
184173 291564
184173 293403
184173 345689
184173 381552
184173 393727
184173 393741
184173 393745
184173 393765
184173 396163
184173 396176
184173 404653
184173 406144
184173 416641
184173 417424
184173 425061
184173 426298
184173 440601
184173 443231
184173 443269
184173 444533
184173 445023
184173 466158
184173 485005
184173 585583
184173 586434
184173 586435
184173 586436
184173 586437
184173 586439
184173 586442
184173 586443
184173 586444
184173 586689
184173 588301
184173 589148
184173 589203
184173 589399
184173 589989
184173 589993
184173 590662
184173 590831
184173 591040
184173 591048
184173 591168
184173 594330
184173 594998
184173 595239
184173 596252
184173 596293
184173 620568
184173 655228
184173 690348
184173 690482
184173 690483
184173 690484
184173 747468
184173 787817
184173 788477
184173 815527
184173 843007
184173 844567
184173 844714
184173 845147
184173 845166
184173 924041
184173 927448
184173 947143
184173 947156
184173 1118713
184173 1149781
184173 1150154
184173 1175907
184173 1175909
184173 1175915
184173 2827239
184891 184906
184891 184916
184891 214566
184891 253467
184891 261281
184891 273384
184891 318989
184891 336670
184891 341701
184891 345430
184891 345761
184891 383100
184891 392100
184891 393809
184891 396134
184891 396143
184891 396147
184891 396165
184891 396170
184891 396174
184891 396190
184891 396313
184891 404653
184891 416608
184891 416609
184891 416620
184891 416637
184891 416641
184891 416644
184891 416656
184891 416697
184891 416739
184891 424515
184891 428394
184891 440295
184891 440731
184891 442803
184891 443677
184891 452143
184891 489206
184891 552882
184891 584725
184891 586689
184891 586710
184891 586712
184891 587301
184891 589148
184891 589993
184891 590026
184891 590029
184891 590030
184891 590214
184891 595239
184891 596290
184891 599721
184891 599919
184891 924032
184891 947347
184891 948343
184891 1045723
184891 1118770
184891 3574328
184891 3775415
184894 184906
184894 184925
184894 208336
184894 248852
184894 253467
184894 261280
184894 292194
184894 345430
184894 368594
184894 380658
184894 380663
184894 382392
184894 382955
184894 383345
184894 385215
184894 385770
184894 390937
184894 391032
184894 393727
184894 393741
184894 393745
184894 393760
184894 393762
184894 393763
184894 393765
184894 393769
184894 393789
184894 393790
184894 393791
184894 393809
184894 393810
184894 393849
184894 393881
184894 393896
184894 393912
184894 396130
184894 396131
184894 396143
184894 396145
184894 396147
184894 396155
184894 396170
184894 416609
184894 416620
184894 416621
184894 416644
184894 416671
184894 417424
184894 426915
184894 440731
184894 442951
184894 444415
184894 444462
184894 444997
184894 486080
184894 486090
184894 486312
184894 517387
184894 572994
184894 584725
184894 584963
184894 585905
184894 585935
184894 586011
184894 589376
184894 589399
184894 589405
184894 591040
184894 591092
184894 591094
184894 592971
184894 620568
184894 676107
184894 682853
184894 707012
184894 707031
184894 788472
184894 1164876
184894 2827239
184894 3230912
184894 3574328
184894 3775415
184905 184906
184905 184916
184905 201607
184905 212758
184905 214565
184905 214566
184905 215109
184905 217972
184905 253467
184905 254451
184905 267321
184905 273384
184905 290427
184905 292197
184905 294014
184905 313687
184905 341701
184905 341716
184905 345430
184905 362072
184905 368592
184905 380260
184905 390982
184905 391764
184905 393777
184905 393786
184905 396131
184905 396134
184905 396147
184905 396174
184905 396184
184905 396244
184905 404653
184905 405032
184905 416240
184905 416620
184905 416637
184905 416642
184905 416644
184905 416658
184905 416697
184905 426826
184905 428394
184905 440642
184905 441642
184905 442951
184905 444415
184905 452143
184905 462691
184905 486059
184905 486060
184905 486090
184905 514957
184905 564349
184905 584725
184905 584866
184905 586689
184905 586710
184905 586712
184905 588306
184905 588499
184905 589148
184905 589399
184905 589588
184905 589999
184905 590029
184905 590030
184905 591092
184905 593611
184905 596401
184905 611207
184905 641544
184905 663613
184905 788477
184905 815058
184905 924031
184905 934839
184905 947511
184905 1045723
184905 1118610
184905 1119133
184905 3230912
184905 3775415
184906 289324
184906 292194
184906 292197
184906 345430
184906 382955
184906 383100
184906 390982
184906 396147
184906 416608
184906 416609
184906 416620
184906 416621
184906 416644
184906 416656
184906 440731
184906 444415
184906 444462
184906 444997
184906 473109
184906 486054
184906 539672
184906 584725
184906 588866
184906 589989
184906 593611
184906 594579
184906 903237
184906 3775415
184907 208336
184907 217875
184907 221818
184907 261281
184907 292197
184907 326442
184907 332275
184907 345430
184907 345491
184907 347258
184907 359295
184907 368594
184907 379527
184907 380292
184907 380623
184907 380660
184907 380726
184907 382264
184907 382955
184907 383356
184907 384423
184907 390936
184907 390941
184907 390949
184907 390982
184907 391856
184907 393642
184907 393739
184907 393743
184907 393769
184907 393783
184907 393789
184907 396131
184907 396138
184907 396145
184907 396155
184907 396156
184907 396163
184907 396166
184907 396170
184907 396244
184907 396267
184907 416637
184907 416642
184907 416656
184907 416665
184907 416681
184907 416703
184907 416712
184907 416797
184907 435301
184907 442652
184907 442951
184907 471906
184907 486033
184907 486058
184907 486312
184907 572994
184907 584725
184907 586712
184907 587301
184907 590001
184907 591168
184907 591949
184907 594330
184907 594350
184907 594579
184907 599919
184907 663719
184907 664581
184907 666907
184907 694994
184907 707030
184907 739927
184907 787199
184907 788524
184916 184925
184916 208336
184916 273384
184916 290427
184916 292194
184916 336670
184916 341701
184916 345430
184916 382955
184916 393741
184916 393809
184916 396131
184916 396143
184916 396147
184916 396184
184916 404653
184916 416608
184916 416609
184916 416620
184916 416637
184916 416644
184916 416665
184916 416703
184916 416739
184916 440642
184916 442474
184916 442803
184916 442951
184916 444415
184916 486054
184916 486067
184916 584725
184916 584963
184916 586681
184916 586689
184916 586710
184916 589376
184916 590001
184916 590029
184916 591040
184916 596290
184916 611207
184916 683794
184916 3574328
184916 3775415
184921 214566
184921 393777
184921 393912
184921 416641
184921 442953
184921 486220
184921 535440
184921 683743
184921 706874
184925 209798
184925 219710
184925 273384
184925 290511
184925 291251
184925 292194
184925 292197
184925 345430
184925 345689
184925 380658
184925 382955
184925 393741
184925 393790
184925 393809
184925 396143
184925 396147
184925 396174
184925 396213
184925 406726
184925 416240
184925 416609
184925 416636
184925 416644
184925 416658
184925 416797
184925 417394
184925 440642
184925 442635
184925 443677
184925 444415
184925 444997
184925 486054
184925 486059
184925 486060
184925 486067
184925 486080
184925 486090
184925 549623
184925 585935
184925 586011
184925 586733
184925 588306
184925 589148
184925 589999
184925 590001
184925 590387
184925 590531
184925 591040
184925 591091
184925 591092
184925 597960
184925 788477
184925 911599
184925 944752
184925 1118661
184925 3230912
184925 3775415
184927 486791
184927 521730
184927 523732
184927 564700
184927 650865
184927 1605082
185559 231829
185559 395520
185572 455323
186949 616491
187423 267970
187423 269186
187423 654384
187423 750062
187423 981526
187423 994628
187423 994629
193607 261562
193607 317373
193607 321706
193607 321762
193607 351088
193607 395664
193607 400712
193607 453710
193607 1380686
194010 202208
194010 281159
194010 317229
194010 353943
194010 380663
194010 380977
194010 428197
194010 456474
194010 474357
194010 604301
194010 627981
194010 668816
194010 676105
194010 694665
194023 217906
194023 217952
194023 217961
194023 277338
194023 322991
194023 380139
194023 410141
194023 438460
194023 444533
194023 586434
194023 586435
194023 586436
194023 586437
194023 586439
194023 586442
194023 586443
194023 586444
194023 655228
194023 690482
194023 690483
194023 690484
194023 747468
194023 844567
194023 844714
194023 845147
194023 845166
194023 927448
194023 947143
194023 947156
194023 1118713
194023 1149781
194023 1175907
194023 1175908
194023 1175909
194023 1175915
196229 309008
196229 319011
196229 342480
196229 342484
196229 342488
196229 377886
196229 496640
196229 785922
196229 819764
196229 844624
196229 861287
196229 2242325
196394 202074
196394 259679
196394 317829
196394 345428
196394 371903
196394 377304
196394 383292
196394 383642
196394 405881
196394 439724
196394 442046
196394 442063
196394 442752
196394 443512
196394 444132
196394 444146
196394 444152
196394 444168
196394 1114334
196750 217392
196750 242296
196750 273757
196750 761200
196762 210433
196775 266185
196775 291853
196775 381133
196775 474154
196775 558675
196775 584743
196775 590118
196775 592375
196775 815768
197219 311843
197219 1417570
197602 312985
197602 445023
197874 679711
198576 406344
198576 456558
198576 463254
198576 463273
198576 464050
198997 333980
198997 377484
199946 392455
199946 394058
199946 456684
199946 561678
199946 719252
200177 208336
200177 213875
200177 218661
200177 261280
200177 291853
200177 318146
200177 319020
200177 341693
200177 353831
200177 383356
200177 391027
200177 393727
200177 393765
200177 393881
200177 394523
200177 396172
200177 415441
200177 428197
200177 430383
200177 441475
200177 441646
200177 442958
200177 471919
200177 495286
200177 590387
200177 590747
200177 599953
200177 668821
200177 788625
200177 901917
200245 216703
200245 318801
200245 347838
200245 358613
200245 360683
200450 305119
200450 305121
200450 1809608
200463 305119
200463 380109
200463 404830
200521 613321
200521 728428
200521 1440991
200541 473824
200541 683460
200541 1320943
200563 414049
200563 472463
200563 523682
200563 591321
200563 594835
200563 1048895
200563 1160508
201156 653165
201156 653176
201156 653213
201178 287777
201178 288193
201178 311452
201178 318056
201178 318117
201178 342567
201178 377859
201178 377870
201178 378388
201178 381435
201178 381713
201178 381734
201178 382384
201178 382410
201178 382527
201178 383034
201178 383769
201178 383998
201178 384298
201178 384299
201178 439755
201178 604432
201178 638864
201178 682879
201291 202208
201291 202209
201291 202210
201291 202211
201291 202212
201291 202219
201291 202227
201291 202231
201291 202244
201291 202250
201291 202294
201309 569135
201309 719948
201310 201806
201310 201877
201310 201900
201310 202210
201310 260928
201310 347203
201310 441351
201310 441355
201310 442752
201310 443248
201310 510810
201310 587652
201310 789737
201310 910187
201338 383360
201338 794133
201338 910495
201338 1386927
201345 257464
201345 292195
201345 339931
201345 425375
201345 586179
201345 595909
201345 598730
201345 627827
201345 816361
201345 906499
201456 212008
201456 212043
201456 342383
201456 342393
201456 342403
201470 360429
201470 413512
201470 454683
201470 473445
201470 558548
201470 627932
201470 691281
201553 679711
201607 205185
201607 208336
201607 248852
201607 253467
201607 260928
201607 261281
201607 273384
201607 294634
201607 336670
201607 341666
201607 345430
201607 380186
201607 380283
201607 380726
201607 388651
201607 393783
201607 393790
201607 396130
201607 416608
201607 416644
201607 416752
201607 417394
201607 428394
201607 440731
201607 441365
201607 443231
201607 443233
201607 443474
201607 444415
201607 466858
201607 486060
201607 486090
201607 557372
201607 564749
201607 589494
201607 590810
201607 622499
201607 706874
201732 280591
201732 400651
201732 471560
201732 1226507
201746 384145
201746 443474
201746 443480
201746 443483
201786 201797
201786 208336
201786 216695
201786 218661
201786 218675
201786 287881
201786 318146
201786 319053
201786 336670
201786 345491
201786 381704
201786 381968
201786 382165
201786 390917
201786 393524
201786 393791
201786 394004
201786 396135
201786 396153
201786 396163
201786 396170
201786 396188
201786 396230
201786 396267
201786 396273
201786 396332
201786 416664
201786 439755
201786 442997
201786 443007
201786 443008
201786 443780
201786 443924
201786 444773
201786 466785
201786 517387
201786 558257
201786 564349
201786 564749
201786 572994
201786 586679
201786 586712
201786 588463
201786 588866
201786 590005
201786 590542
201786 590553
201786 591192
201786 591552
201786 595462
201786 604319
201786 640105
201786 676724
201786 690583
201786 694994
201786 704138
201786 707186
201786 707196
201786 786165
201786 792621
201786 840698
201786 901889
201786 905460
201786 905861
201786 914462
201786 925168
201786 946894
201786 1167302
201786 1713051
201797 329393
201797 347258
201797 380765
201797 390949
201797 390955
201797 391389
201797 393739
201797 393791
201797 396218
201797 396266
201797 396275
201797 405268
201797 406728
201797 420257
201797 420395
201797 435097
201797 441475
201797 443037
201797 443780
201797 456873
201797 564749
201797 590005
201797 590747
201797 591082
201797 598730
201797 676724
201797 924739
201806 201810
201806 201814
201806 390850
201806 443248
201806 471994
201806 585202
201806 598320
201806 910192
201810 261011
201810 293413
201810 293760
201810 318117
201810 339932
201810 347201
201810 382199
201810 391602
201810 442498
201810 442500
201810 442723
201810 442731
201810 445011
201810 495773
201810 547413
201810 548624
201810 589549
201810 591334
201810 591840
201810 593681
201810 627827
201810 681106
201810 815371
201810 911376
201810 912669
201810 922340
201810 948440
201810 1054863
201810 1131409
201810 1543861
201814 294209
201814 443248
201814 444997
201814 925649
201847 202159
201847 202162
201856 270552
201856 382419
201856 390919
201856 393789
201856 396130
201856 396226
201856 396266
201856 443231
201856 555011
201856 588309
201856 666969
201860 201867
201860 201868
201860 201873
201860 201877
201860 201879
201860 201896
201860 201909
201860 202210
201860 214969
201860 219670
201860 284267
201860 292256
201860 293410
201860 294634
201860 314101
201860 317817
201860 347201
201860 352047
201860 359295
201860 362101
201860 370952
201860 379689
201860 380135
201860 380149
201860 380155
201860 380162
201860 380186
201860 380190
201860 380240
201860 380650
201860 380992
201860 381003
201860 381070
201860 381440
201860 381446
201860 381469
201860 381470
201860 381476
201860 381491
201860 381494
201860 382102
201860 382174
201860 382200
201860 382987
201860 383172
201860 383383
201860 383385
201860 384161
201860 384216
201860 384221
201860 384726
201860 390850
201860 390971
201860 391998
201860 412625
201860 413152
201860 415257
201860 416715
201860 417164
201860 417727
201860 428836
201860 439869
201860 440730
201860 441337
201860 441353
201860 441355
201860 441630
201860 441647
201860 441689
201860 442241
201860 442495
201860 442709
201860 442794
201860 442802
201860 442957
201860 443248
201860 444996
201860 465699
201860 468779
201860 471991
201860 471993
201860 472003
201860 472239
201860 486060
201860 520094
201860 520100
201860 520192
201860 547364
201860 548624
201860 548641
201860 564749
201860 572996
201860 584540
201860 584997
201860 585000
201860 585088
201860 585163
201860 585171
201860 585232
201860 585835
201860 585839
201860 585843
201860 585851
201860 585856
201860 585877
201860 587255
201860 587268
201860 590429
201860 590831
201860 591874
201860 592330
201860 593359
201860 595215
201860 596370
201860 649921
201860 816367
201860 906296
201860 947697
201861 201867
201861 201868
201861 201873
201861 201895
201861 201896
201861 201900
201861 201909
201861 210632
201861 217878
201861 292195
201861 339400
201861 339906
201861 380144
201861 380677
201861 417727
201861 443042
201861 471996
201861 472001
201861 472014
201861 584621
201861 584630
201861 584743
201861 587269
201861 589376
201861 590434
201861 3740923
201867 201873
201867 201877
201867 201896
201867 201900
201867 201909
201867 201933
201867 202139
201867 442474
201867 595366
201868 201873
201868 201900
201868 260928
201868 390850
201868 391087
201868 391173
201868 412625
201868 441355
201868 441630
201868 441875
201868 520094
201868 587828
201868 590429
201873 201900
201873 201909
201873 210619
201873 269443
201873 293428
201873 423766
201873 442246
201873 442474
201873 520094
201873 906296
201873 1114878
201877 201879
201877 201900
201877 201909
201877 201931
201877 214212
201877 219670
201877 293410
201877 293425
201877 293428
201877 294634
201877 359295
201877 370952
201877 380150
201877 381443
201877 383366
201877 410208
201877 441351
201877 441355
201877 442474
201877 442803
201877 590319
201877 590552
201877 590553
201877 590574
201877 638173
201877 815856
201877 893639
201877 947114
201877 1583730
201879 201909
201879 219670
201879 293410
201879 441630
201879 442474
201879 442803
201879 442951
201895 201900
201895 219678
201895 219688
201895 219710
201895 382622
201895 383319
201895 384561
201895 416681
201895 417164
201895 440735
201895 471991
201895 471994
201895 472014
201895 473083
201895 474050
201895 548624
201895 587555
201895 588904
201895 598061
201895 600206
201895 1112024
201896 201900
201896 201909
201896 201933
201896 208803
201896 214361
201896 217886
201896 217951
201896 218662
201896 318989
201896 339906
201896 380650
201896 382955
201896 383342
201896 384221
201896 384226
201896 385557
201896 391087
201896 391173
201896 392100
201896 396165
201896 405032
201896 415360
201896 416609
201896 416628
201896 417419
201896 418236
201896 418241
201896 441337
201896 441356
201896 441639
201896 441760
201896 441826
201896 442794
201896 443244
201896 471997
201896 520094
201896 542365
201896 548635
201896 584067
201896 584370
201896 584966
201896 585171
201896 586126
201896 586179
201896 586689
201896 587831
201896 589131
201896 589566
201896 589588
201896 589653
201896 589654
201896 591558
201896 595366
201896 598061
201896 730879
201900 201909
201900 202154
201900 208803
201900 210427
201900 210595
201900 211999
201900 260928
201900 284267
201900 294634
201900 318989
201900 380235
201900 380650
201900 383342
201900 383824
201900 385101
201900 390850
201900 417722
201900 418236
201900 418241
201900 441337
201900 441639
201900 441875
201900 442241
201900 442246
201900 442474
201900 443248
201900 450100
201900 471991
201900 471993
201900 471996
201900 472001
201900 472044
201900 535067
201900 585163
201900 585171
201900 586179
201900 587268
201900 590407
201900 590434
201900 598730
201900 789737
201900 898214
201900 906296
201900 910742
201900 947697
201900 1583730
201909 211894
201909 219670
201909 219682
201909 219696
201909 292256
201909 293410
201909 293411
201909 293414
201909 293425
201909 293428
201909 294634
201909 314096
201909 336670
201909 354001
201909 359295
201909 370952
201909 380149
201909 380152
201909 380190
201909 380255
201909 381465
201909 391371
201909 417164
201909 429048
201909 441630
201909 442803
201909 442951
201909 471994
201909 520094
201909 527435
201909 548641
201909 585585
201909 587311
201909 588860
201909 589130
201909 590552
201909 786058
201909 815856
201909 823755
201909 906296
201909 934606
201909 947114
201909 1114878
201909 3638339
201931 211894
201931 211907
201931 213764
201931 217133
201931 217931
201931 219683
201931 285972
201931 293410
201931 380150
201931 416609
201931 416658
201931 425061
201931 440554
201931 440728
201931 442474
201931 442803
201931 472239
201931 557394
201931 1583730
201933 207892
201933 219676
201933 260929
201933 289354
201933 425061
201933 437203
201933 442512
201933 442958
201933 471906
201933 549974
201933 549976
201933 588950
201933 591558
201933 788625
201933 912539
201933 912540
201955 218681
201955 385101
201955 407012
201955 407031
201955 407089
201955 407106
201955 407244
201955 410708
201972 210663
201972 210857
201972 217225
201972 270712
201972 292646
201972 411033
201972 416300
201972 423746
201972 472901
201972 725171
201972 725201
201972 819695
201972 823731
201972 829215
201972 861287
201972 864343
201972 887381
201972 887385
201972 896926
201972 946515
201972 986361
202024 202025
202024 269422
202024 270552
202024 284268
202024 287777
202024 311452
202024 381333
202024 382391
202024 444996
202024 446043
202024 453974
202024 456427
202024 479775
202024 582802
202024 582830
202024 594151
202024 681123
202025 211316
202025 270552
202025 287777
202025 383315
202025 396266
202025 444100
202025 486263
202025 597088
202025 720478
202025 969777
202068 207463
202068 210118
202068 210663
202068 217251
202068 268028
202068 294903
202068 298828
202068 314584
202068 319214
202068 319251
202068 337116
202068 347080
202068 353049
202068 355678
202068 355821
202068 365473
202068 413707
202068 417147
202068 424350
202068 523732
202068 537045
202068 584266
202068 789109
202068 1055776
202068 1208980
202068 1630830
202072 269896
202072 341546
202072 408912
202072 523924
202072 592331
202072 744973
202072 1072531
202072 2291078
202072 2578416
202072 2578418
202072 3392705
202074 383292
202074 405881
202074 442752
202074 443692
202074 444152
202074 444201
202074 468778
202074 691060
202074 796011
202092 317817
202092 372135
202092 380827
202092 382146
202092 382181
202092 383315
202092 383333
202092 383336
202092 384763
202092 586898
202092 1112533
202095 285398
202122 275521
202137 202776
202137 241974
202137 241976
202137 241990
202137 317829
202137 381137
202137 381402
202137 381723
202137 382448
202137 383954
202137 474283
202137 558257
202137 587894
202137 788872
202137 791573
202137 1256802
202137 1409341
202137 1913214
202139 202154
202139 202162
202150 202219
202150 381139
202150 383221
202150 383248
202150 595366
202154 279398
202154 383824
202154 442802
202154 1453590
202159 207765
202159 318117
202159 378359
202159 383385
202159 384379
202159 475717
202162 204430
202162 318117
202162 445023
202166 379327
202166 380110
202166 380113
202166 382253
202208 219670
202208 287737
202208 294634
202208 370268
202208 380731
202208 390944
202208 445011
202209 202211
202209 202231
202209 287942
202209 381133
202209 381833
202209 392489
202209 396174
202209 439869
202209 442773
202209 442787
202209 442794
202209 457190
202209 472044
202209 587555
202209 598511
202209 608454
202209 906012
202209 906263
202209 922813
202210 202212
202210 217901
202210 292195
202210 293410
202210 354086
202210 359295
202210 368594
202210 381061
202210 382329
202210 417727
202210 442957
202210 443685
202210 471996
202210 486188
202210 490144
202210 584731
202210 589138
202210 590434
202211 202231
202211 217926
202211 269097
202211 270552
202211 292263
202211 293401
202211 377304
202211 380255
202211 381833
202211 383292
202211 383456
202211 396174
202211 405032
202211 416715
202211 429638
202211 433338
202211 439724
202211 439734
202211 439738
202211 439806
202211 441342
202211 442752
202211 442755
202211 442773
202211 442787
202211 442794
202211 442802
202211 442803
202211 442810
202211 442823
202211 442826
202211 442845
202211 442853
202211 442893
202211 444978
202211 1691016
202212 202219
202212 292224
202212 293411
202212 312981
202212 314097
202212 366539
202212 380310
202212 382329
202212 382689
202212 425061
202212 441646
202212 447385
202212 490144
202212 584800
202212 584942
202212 591574
202212 626452
202212 823755
202219 211894
202219 221826
202219 317817
202219 318930
202219 348255
202219 370952
202219 377829
202219 380310
202219 381078
202219 382113
202219 382198
202219 382689
202219 417729
202219 439731
202219 441646
202219 473078
202219 490144
202219 543505
202219 584118
202219 587931
202219 594177
202219 1047871
202227 908731
202231 318122
202231 380682
202231 383456
202231 416656
202231 442755
202231 442773
202231 442787
202231 442810
202231 442826
202231 444996
202231 507990
202231 510810
202231 590429
202231 608454
202231 637796
202231 664359
202231 911589
202244 269443
202244 344303
202244 423785
202244 428797
202244 440485
202244 441689
202244 443667
202244 589851
202244 906016
202244 911376
202250 256903
202250 287035
202250 382205
202250 383352
202250 385420
202250 385432
202250 445681
202250 707574
202250 906263
202250 910187
202250 1346475
202250 1816156
202294 229154
202294 317619
202294 317817
202294 378186
202294 378325
202294 380292
202294 380827
202294 381333
202294 381723
202294 382198
202294 382391
202294 382448
202294 383315
202294 383336
202294 383352
202294 383456
202294 383458
202294 384553
202294 384604
202294 384748
202294 385419
202294 442755
202294 444100
202294 444644
202294 444996
202294 454519
202294 496411
202294 510810
202294 535117
202294 584554
202294 587023
202294 587276
202294 589110
202303 319560
202303 1201161
202317 406351
202317 855589
202317 991349
202317 1252375
202317 1293837
202317 1304413
202334 311452
202334 345568
202334 347227
202334 377886
202334 381566
202334 383427
202334 414049
202334 426385
202334 440023
202334 442650
202334 447356
202334 680901
202334 815327
202334 815527
202393 210258
202393 366959
202393 437131
202393 536762
202393 885979
202393 1103444
202393 1203287
202393 1205967
202393 1501287
202468 204562
202533 207463
202533 211607
202533 214416
202533 216290
202533 269180
202533 360429
202533 385131
202533 397406
202533 423264
202533 568144
202533 570220
202533 604322
202533 638687
202533 660721
202533 702491
202533 823456
202533 898554
202533 900813
202533 900816
202533 900823
202533 1217834
202533 1674276
202533 1674287
202533 1674289
202533 1928031
202533 2121817
202533 2698442
202533 3366466
202533 3533550
202543 480885
202543 676221
202543 1062155
202543 1538704
202554 347258
202554 393791
202554 396278
202554 517387
202554 594529
202554 918282
202763 214208
202763 282149
202763 342567
202763 383383
202763 597594
202763 597802
202763 1385976
202776 202845
202776 203407
202776 221810
202776 241974
202776 241976
202776 279398
202776 318930
202776 380953
202776 381137
202776 383468
202776 384678
202776 441562
202776 474283
202776 585851
202776 590407
202776 618661
202776 647543
202776 1256802
202776 1382850
202776 1382855
202782 202847
202782 202848
202782 202850
202782 204282
202841 203998
202841 206947
202841 283549
202845 202847
202845 202848
202845 203854
202845 204277
202845 204282
202845 204300
202845 260937
202845 380454
202845 597349
202845 618661
202845 815936
202847 202850
202847 204277
202847 204282
202848 202850
202848 204277
202848 204282
202850 203758
202850 204277
202850 204282
202850 204300
202850 207892
202850 486483
202850 1112101
202903 287710
202903 335980
202903 370205
202903 370397
202903 378445
202903 381343
202903 382096
202903 384300
202903 420395
202903 430676
202903 463628
202903 463631
202903 463634
202903 463648
202903 463660
202903 463671
202925 217931
202925 253467
202925 260929
202925 377886
202925 391420
202925 396143
202925 396313
202925 442537
202925 444462
202925 447356
202925 495584
202925 588306
202925 724463
202925 786416
202925 815527
203041 309915
203041 365220
203041 405059
203041 476961
203041 567451
203041 730710
203041 730723
203041 730725
203041 730730
203090 317690
203090 370274
203090 394079
203090 394113
203090 394114
203090 394660
203090 598385
203090 695637
203090 925838
203090 927872
203090 1226507
203104 212874
203104 217905
203104 217907
203104 293403
203104 335980
203104 400319
203104 430383
203104 510817
203104 539774
203104 587178
203104 587553
203104 591160
203104 595958
203104 657321
203104 668816
203104 668818
203187 549974
203187 549976
203187 1713807
203248 739924
203296 490269
203296 674327
203296 1226664
203354 339932
203354 463671
203354 466181
203354 595975
203354 706648
203402 206285
203402 383248
203402 395664
203402 433621
203402 563342
203402 612989
203402 693277
203407 315575
203407 333986
203407 617895
203407 693841
203407 698507
203511 215728
203511 275514
203511 326096
203511 345426
203511 379906
203511 379909
203511 403751
203511 471939
203511 496640
203511 598485
203511 613321
203654 269542
203654 285972
203654 294555
203654 317250
203654 348263
203654 380788
203654 384208
203654 394030
203654 417374
203654 589848
203654 704013
203654 920298
203654 1161270
203654 1462491
203668 280761
203668 339400
203668 344293
203668 348259
203668 348263
203668 380933
203668 381970
203668 393568
203668 393569
203668 393607
203668 394006
203668 396352
203668 431710
203668 535075
203668 549623
203668 563711
203668 584517
203668 585296
203668 585324
203668 585325
203668 585789
203668 586387
203668 586389
203668 586764
203668 586766
203668 586768
203668 586821
203668 586897
203668 587700
203668 588596
203668 588610
203668 591961
203668 592322
203668 593303
203668 599144
203668 848577
203668 912487
203681 287932
203681 392848
203681 393075
203681 599843
203681 623224
203681 925709
203681 1987756
203758 204282
203758 456474
203854 204282
203854 204300
203854 618661
203870 382671
203870 597489
203870 597524
203870 597531
203870 1057325
203870 1678362
203928 314109
203928 318930
203928 370268
203928 380209
203928 380984
203939 346687
203939 383918
203939 406571
203939 450100
203939 472528
203939 490269
203939 706809
203949 208374
203949 272387
203949 317827
203949 328386
203949 345907
203949 381435
203949 381477
203949 382092
203949 382100
203949 382146
203949 382181
203949 382622
203949 382675
203949 382987
203949 383032
203949 383336
203949 383338
203949 383383
203949 383533
203949 383684
203949 383686
203949 384015
203949 384237
203949 384299
203949 384300
203949 440536
203949 444100
203949 586126
203949 591433
203949 594988
203949 969396
203958 391420
203958 447356
203958 463671
203958 486148
203958 680901
203958 706648
203958 808508
203958 815530
203958 845441
203998 211240
203998 292528
203998 1143420
204044 318930
204044 341693
204044 353446
204044 381104
204044 382215
204044 439731
204044 960950
204046 595975
204046 646829
204046 845282
204046 1071798
204078 320805
204078 377487
204078 454189
204078 486791
204078 499393
204078 2072220
204154 333980
204154 377502
204154 377911
204154 378445
204154 378584
204154 378618
204154 378860
204277 204282
204277 204300
204277 286388
204277 585726
204277 618661
204282 204300
204282 433348
204282 618661
204300 486483
204300 618661
204379 248852
204379 305841
204379 390982
204379 585982
204379 587553
204379 600049
204382 474177
204382 595958
204382 910717
204430 221810
204430 287710
204430 287777
204430 288199
204430 311452
204430 317815
204430 318035
204430 318089
204430 354524
204430 380765
204430 381260
204430 382527
204430 383427
204430 406672
204430 420935
204430 441662
204430 445046
204430 463273
204430 463671
204430 471564
204430 486161
204430 591160
204430 689804
204430 739927
204519 383312
204519 384444
204519 391988
204519 463141
204519 859665
204531 294209
204531 380890
204531 383461
204562 215016
204562 280678
204562 346602
204562 381100
204562 381295
204562 381389
204562 381814
204562 382102
204562 382384
204562 382391
204562 382622
204562 382671
204562 384161
204562 406485
204562 594805
204562 597505
204670 473419
204670 541002
204670 571145
204671 312786
204671 473419
204671 571145
204748 315575
204748 383313
204748 383317
204748 657032
204748 840255
204748 843906
204748 1295174
204748 2844923
204802 379375
204888 267321
204888 280761
204888 288193
204888 317817
204888 348255
204888 368408
204888 370268
204888 372135
204888 381066
204888 381600
204888 381968
204888 381970
204888 382098
204888 382146
204888 382198
204888 382208
204888 383315
204888 383336
204888 383352
204888 383458
204888 384300
204888 384726
204888 384733
204888 433912
204888 442932
204888 455728
204888 459293
204888 539596
204888 584263
204888 584517
204888 584554
204888 586048
204888 586785
204888 586821
204888 586898
204888 620496
204888 1112533
205185 341673
205185 341676
205185 341681
205185 376827
205185 380476
205185 382967
205185 383684
205185 440536
205185 442997
205185 466858
205185 489176
205185 489182
205185 584262
205185 584971
205185 585703
205185 595335
205185 595458
205185 845970
205185 1112326
205280 255907
205280 1142328
205406 1336680
205440 249095
205440 293641
205599 205606
205599 1046320
205606 1046320
205686 778710
205686 778739
206225 320731
206225 421079
206225 421106
206225 421109
206234 272296
206234 316643
206234 317255
206285 395664
206290 367068
206290 565921
206290 1338223
206319 495603
206402 280306
206402 287768
206402 293403
206402 437771
206402 439856
206485 614392
206485 2049670
206585 429756
206585 471409
206585 1107586
206761 371955
206761 419963
206761 540609
206761 540913
206817 379382
206924 312786
206924 383003
206924 383302
206924 454894
206924 463279
206924 1151921
206924 1202469
206924 2569984
206924 3673434
206947 217507
206947 242296
206947 255907
206947 291962
206947 298334
206947 319217
206947 338020
206947 346083
206947 422755
207067 332668
207067 333636
207067 348576
207067 458621
207067 458630
207067 636795
207067 1045307
207067 1291309
207131 494304
207131 848251
207131 950342
207229 207244
207229 207269
207229 211894
207229 212874
207229 217907
207229 363662
207229 368592
207229 379670
207229 379693
207229 384561
207229 384799
207229 384827
207229 441840
207229 442503
207229 442635
207229 442656
207229 443341
207229 556602
207229 584630
207229 585830
207229 596767
207229 733425
207229 947156
207229 1053207
207230 207235
207230 207251
207230 210866
207230 212388
207230 217873
207230 217906
207230 217931
207230 217945
207230 217961
207230 218745
207230 219683
207230 334034
207230 390941
207230 391420
207230 396142
207230 403806
207230 406748
207230 428866
207230 442537
207230 442981
207230 591158
207230 641544
207230 914462
207235 207251
207235 217873
207235 217945
207235 287768
207235 379702
207235 385770
207235 390944
207235 391420
207235 396130
207235 416637
207235 442569
207235 442981
207235 443042
207235 443641
207235 585583
207235 586179
207235 701654
207235 884697
207242 211894
207242 217926
207242 221811
207242 253467
207242 292256
207242 293410
207242 338186
207242 345430
207242 382113
207242 396170
207242 405032
207242 412763
207242 423138
207242 429545
207242 439754
207242 439866
207242 441646
207242 442555
207242 465765
207242 584725
207242 584947
207242 585726
207242 586687
207242 590106
207242 590553
207242 595958
207242 598070
207242 921517
207243 207244
207243 207269
207243 211894
207243 217873
207243 217886
207243 217905
207243 217928
207243 217945
207243 368592
207243 380992
207243 416608
207243 420265
207243 440601
207243 441646
207243 442569
207243 565545
207243 587191
207243 589041
207243 589399
207243 589609
207243 1164935
207244 207269
207244 211894
207244 212874
207244 215176
207244 217873
207244 217890
207244 217905
207244 217907
207244 266185
207244 291853
207244 354024
207244 358234
207244 363662
207244 368592
207244 380133
207244 380250
207244 380312
207244 381844
207244 384561
207244 384799
207244 435262
207244 439731
207244 439856
207244 441840
207244 442635
207244 442656
207244 443012
207244 443341
207244 443881
207244 472707
207244 524470
207244 524471
207244 556602
207244 565545
207244 584304
207244 584762
207244 585830
207244 586018
207244 587485
207244 587514
207244 587892
207244 589041
207244 589376
207244 589557
207244 596972
207244 733425
207244 1119040
207251 217873
207251 217951
207251 380133
207251 381443
207251 381446
207251 391420
207251 416628
207251 416637
207251 442569
207251 443641
207251 471993
207251 474177
207251 486067
207251 486172
207251 495286
207251 549703
207251 584725
207251 584731
207251 590110
207251 596512
207251 701654
207269 212874
207269 217873
207269 217907
207269 217952
207269 294634
207269 380133
207269 380139
207269 380144
207269 380190
207269 380240
207269 381443
207269 442917
207269 443260
207269 587395
207269 589041
207269 589549
207420 212294
207420 213494
207420 275235
207420 277251
207420 277486
207420 316713
207420 548384
207420 885744
207420 1468184
207420 2358938
207420 2358939
207420 2358940
207463 471521
207463 472614
207463 558675
207463 584727
207463 792308
207619 216588
207619 270376
207619 280761
207619 280851
207619 316643
207619 573036
207619 645480
207619 645505
207651 215294
207651 311076
207651 382766
207651 691602
207674 287901
207674 317619
207674 347546
207674 380477
207674 382278
207674 382279
207674 382282
207674 382284
207674 382285
207674 382293
207674 383013
207674 535123
207674 980290
207674 1056033
207676 382275
207676 382276
207676 382278
207676 382288
207676 980290
207676 1056033
207688 337048
207706 207828
207706 217392
207706 269180
207706 638671
207706 638705
207758 273162
207758 278062
207758 317817
207758 368408
207758 380623
207758 382098
207758 382178
207758 382215
207758 382562
207758 383428
207758 384128
207758 411036
207758 417145
207758 440273
207758 442897
207758 460897
207758 471105
207758 494918
207758 495091
207758 585854
207758 586607
207758 589048
207758 591518
207758 693496
207758 791700
207758 1056484
207758 1361780
207765 377469
207765 378359
207765 378431
207765 378578
207765 383293
207765 384679
207765 384938
207765 514731
207765 814187
207828 217392
207828 638671
207828 638705
207869 1909694
207892 291888
207892 377840
207892 471564
207892 587206
207892 587269
207892 692024
207971 210866
207971 217276
207971 289141
207971 289152
207971 289169
207971 289173
207971 289243
207971 289245
207971 293773
207971 403806
207971 896338
207971 1006273
207971 1007598
207971 1853072
208180 531917
208180 1446714
208184 411976
208184 1446714
208267 217895
208267 217927
208267 253467
208267 273384
208267 293434
208267 319020
208267 319046
208267 347258
208267 385770
208267 408097
208267 443924
208267 523479
208267 546219
208267 666913
208336 214565
208336 217874
208336 217886
208336 217891
208336 217895
208336 217901
208336 217927
208336 217971
208336 217972
208336 218661
208336 218684
208336 218745
208336 224456
208336 246220
208336 248852
208336 249192
208336 253467
208336 261281
208336 269692
208336 281169
208336 287777
208336 290427
208336 290896
208336 292197
208336 294223
208336 294738
208336 315662
208336 318985
208336 336670
208336 341172
208336 341701
208336 342295
208336 345491
208336 347280
208336 355447
208336 356772
208336 356954
208336 380623
208336 380658
208336 381552
208336 381566
208336 382165
208336 383227
208336 383250
208336 383456
208336 384852
208336 385241
208336 390917
208336 390920
208336 390959
208336 391776
208336 391985
208336 392313
208336 393727
208336 393741
208336 393754
208336 393765
208336 393790
208336 393791
208336 393810
208336 394523
208336 396136
208336 396145
208336 396163
208336 396166
208336 396182
208336 396184
208336 396234
208336 396251
208336 396273
208336 396275
208336 396318
208336 405032
208336 406748
208336 416240
208336 416641
208336 417161
208336 429638
208336 439765
208336 439864
208336 439865
208336 441351
208336 441412
208336 442958
208336 443007
208336 443017
208336 443021
208336 443780
208336 443924
208336 444800
208336 463511
208336 463634
208336 466169
208336 466532
208336 470591
208336 486033
208336 495091
208336 523479
208336 546219
208336 546232
208336 546276
208336 548624
208336 549865
208336 553549
208336 556783
208336 560043
208336 572996
208336 578536
208336 584725
208336 585989
208336 586018
208336 586160
208336 586679
208336 586689
208336 586712
208336 587191
208336 588860
208336 589176
208336 589399
208336 589420
208336 589989
208336 590018
208336 590029
208336 590214
208336 590306
208336 590542
208336 590634
208336 590662
208336 590747
208336 590751
208336 590810
208336 591040
208336 591168
208336 591280
208336 591527
208336 591955
208336 592633
208336 592838
208336 594151
208336 594374
208336 594998
208336 595462
208336 596252
208336 596293
208336 598035
208336 598328
208336 598901
208336 612686
208336 617699
208336 647912
208336 663404
208336 663702
208336 663719
208336 663723
208336 663737
208336 664359
208336 666925
208336 669756
208336 675422
208336 676107
208336 683795
208336 690583
208336 690938
208336 694994
208336 705778
208336 707012
208336 787817
208336 815170
208336 817703
208336 818935
208336 818936
208336 880456
208336 883005
208336 901889
208336 901917
208336 910869
208336 921514
208336 921517
208336 924035
208336 924713
208336 927459
208336 948016
208336 948103
208336 955693
208336 982151
208336 1035290
208336 1119038
208336 1120034
208336 1165290
208336 1166960
208336 1167224
208336 1275400
208336 1463914
208336 1615663
208336 2153288
208336 2827239
208336 3574328
208374 287768
208374 314109
208374 314161
208374 317825
208374 370383
208374 379689
208374 381070
208374 382096
208374 382102
208374 382215
208374 382224
208374 382378
208374 383315
208374 383336
208374 384560
208374 421946
208374 444294
208374 468779
208374 584342
208374 585324
208374 585835
208374 585851
208374 587931
208374 589045
208374 589110
208571 209818
208571 218713
208571 290900
208571 364743
208571 397034
208571 610455
208579 209247
208579 251252
208579 314508
208579 456427
208579 669612
208579 669619
208579 669625
208585 611936
208585 698434
208803 318989
208803 380650
208803 381133
208803 381833
208803 417145
208803 418236
208803 435767
208803 441337
208803 441760
208803 442241
208803 443012
208803 443248
208803 471991
208803 471993
208803 472926
208803 542365
208803 585163
208803 585171
208803 585202
208803 585232
208803 586179
208803 586377
208803 587268
208803 589131
208803 590407
208803 593342
208843 269416
208843 322903
208843 347849
208843 519629
208893 208908
208893 212920
208893 213774
208893 214192
208893 214565
208893 215103
208893 215242
208893 216703
208893 217130
208893 217219
208893 219670
208893 279873
208893 290157
208893 292424
208893 329393
208893 425061
208893 451434
208893 523696
208893 588360
208893 589078
208893 606762
208893 724829
208893 998599
208893 1222942
208908 210372
208908 212781
208908 212923
208908 214968
208908 217219
208908 218667
208908 243106
208908 249192
208908 254562
208908 276335
208908 283510
208908 289423
208908 292015
208908 292130
208908 293641
208908 322341
208908 343873
208908 345222
208908 352530
208908 355552
208908 361579
208908 361836
208908 394006
208908 405199
208908 414192
208908 415360
208908 523696
208908 526977
208908 555011
208908 565558
208908 592363
208908 600088
208908 662521
208908 687595
208908 687620
208908 689984
208908 697637
208908 698391
208908 719501
208908 796816
208908 883005
208908 910637
208908 1176482
208959 212636
208959 254451
208959 269443
208959 320356
208959 443275
208959 456375
208959 563850
209173 212920
209173 280458
209247 294212
209247 316713
209247 563709
209247 669612
209247 725676
209382 519629
209382 529756
209397 215672
209397 345483
209397 436356
209417 209887
209417 277032
209417 340124
209417 542324
209549 217625
209549 218713
209549 289314
209549 290446
209549 338709
209549 400149
209549 401720
209549 409644
209549 428616
209549 428645
209549 428653
209549 428680
209708 210427
209708 340115
209708 536999
209708 598394
209744 359438
209760 212781
209760 212920
209760 213494
209760 321035
209780 260917
209780 272390
209780 382264
209780 384128
209780 384561
209780 670381
209780 1936934
209798 209816
209798 209822
209798 216703
209798 285972
209798 292646
209798 396131
209798 416609
209798 416644
209798 444415
209798 444462
209798 473109
209798 523696
209798 589999
209798 591092
209798 1476427
209816 213774
209816 214565
209816 214629
209816 215661
209816 216142
209816 217333
209816 217878
209816 283621
209816 292265
209816 416132
209816 423746
209816 442241
209816 473697
209816 484098
209816 565543
209818 213480
209818 213993
209818 214600
209818 214629
209818 215672
209818 215686
209822 213622
209822 279106
209822 345472
209822 381441
209822 396155
209830 277032
209830 336688
209830 340115
209887 360257
209887 563740
209887 915798
209887 1159583
209902 209906
209902 209909
209902 210036
209902 210047
209902 210285
209902 210619
209902 211062
209902 211603
209902 211607
209902 211609
209902 211610
209902 211612
209902 211613
209902 211618
209902 211621
209902 212281
209902 212367
209902 212758
209906 209909
209906 210036
209906 210047
209906 210285
209906 211062
209906 212224
209906 212353
209906 212354
209906 212367
209909 210036
209909 210047
209909 210285
209909 210663
209909 211062
209909 211562
209909 212294
209909 212325
209909 212367
209917 216197
209917 277181
209917 311252
209917 316642
209917 316707
209917 316776
209917 527289
209930 560595
209930 617329
209938 245797
209938 261281
209938 336670
209938 381552
209938 406655
209938 414650
209938 441351
209938 442474
209938 443007
209938 597671
209938 818935
209938 818936
209938 818938
210004 230942
210036 210285
210036 211062
210036 212254
210036 212255
210036 212260
210036 212261
210036 212262
210036 212263
210036 212367
210047 210285
210047 211062
210047 212367
210118 223952
210147 213127
210147 216127
210147 218692
210147 443512
210147 482226
210147 548643
210147 584239
210147 595215
210147 648640
210258 900813
210258 1203287
210258 2372773
210258 2372774
210285 211062
210285 211562
210285 212224
210285 212353
210285 212354
210285 212367
210358 255529
210358 276315
210358 321035
210358 423305
210358 433379
210358 642359
210358 702414
210372 343187
210372 343220
210372 347100
210372 349401
210372 380237
210372 600404
210372 601488
210372 855707
210372 1398873
210427 210634
210427 279398
210427 284741
210427 290157
210427 315326
210427 340115
210427 345634
210427 355544
210427 598730
210427 644275
210427 906499
210427 998148
210433 823239
210433 860384
210433 1993943
210583 212376
210583 293127
210583 293930
210583 405279
210583 415190
210583 442147
210583 1315059
210583 1315068
210595 287737
210595 390847
210595 390850
210595 416697
210595 417729
210595 441630
210595 443248
210595 465699
210595 471991
210595 471994
210595 585171
210595 597516
210595 1330586
210614 210619
210614 210620
210614 210621
210614 210625
210614 210634
210614 210635
210614 210636
210614 210663
210614 210684
210614 210686
210614 218642
210614 218649
210614 218654
210614 218657
210614 218665
210614 218673
210614 218679
210614 218689
210614 218693
210614 218695
210614 218747
210614 314584
210614 520086
210619 210620
210619 210625
210619 210632
210619 210634
210619 210663
210619 211603
210619 211610
210619 211612
210619 212281
210619 212756
210619 213774
210619 214565
210619 214968
210619 215462
210619 216974
210619 216979
210619 218656
210619 218667
210619 218673
210619 218684
210619 218708
210619 218726
210619 248852
210619 254451
210619 267710
210619 268028
210619 273384
210619 279106
210619 290157
210619 314108
210619 359407
210619 380209
210619 405806
210619 420265
210619 429318
210619 429556
210619 429638
210619 432577
210619 436316
210619 439734
210619 442247
210619 443231
210619 443275
210619 520088
210619 529127
210619 539672
210619 589399
210619 593585
210619 642209
210619 649753
210619 744637
210619 1254155
210619 1439108
210619 3740923
210620 210621
210620 210625
210620 210632
210620 210634
210620 210635
210620 210636
210620 210642
210620 210663
210620 210684
210620 210686
210620 212692
210620 218642
210620 218649
210620 218654
210620 218656
210620 218657
210620 218661
210620 218662
210620 218665
210620 218667
210620 218670
210620 218673
210620 218689
210620 218692
210620 218693
210620 218695
210620 218706
210620 218713
210620 218718
210620 218726
210620 218747
210620 243102
210620 243104
210620 243105
210620 243106
210620 253556
210620 267804
210620 277251
210620 314584
210620 321042
210620 348125
210620 381446
210620 390951
210620 408087
210620 417161
210620 418858
210620 441350
210620 481954
210620 520086
210620 520787
210620 546155
210620 546156
210620 546158
210620 546159
210620 546162
210620 546172
210620 546175
210620 546176
210620 563105
210620 563110
210620 563122
210620 563126
210620 563140
210620 563150
210620 565543
210620 565545
210620 565558
210620 565569
210620 565594
210620 588860
210620 595723
210620 596396
210620 1240346
210620 1270097
210620 3740923
210621 210625
210621 210632
210621 210634
210621 210635
210621 210636
210621 210642
210621 210684
210621 210686
210621 212420
210621 212692
210621 218642
210621 218649
210621 218654
210621 218657
210621 218661
210621 218662
210621 218665
210621 218667
210621 218670
210621 218672
210621 218673
210621 218679
210621 218681
210621 218689
210621 218692
210621 218695
210621 218706
210621 218714
210621 218718
210621 218726
210621 218743
210621 218747
210621 243102
210621 243106
210621 267804
210621 309914
210621 418858
210621 520086
210621 546155
210621 546159
210621 546162
210621 546172
210621 546176
210621 563110
210621 563126
210621 563129
210621 563150
210621 744637
210621 1270097
210621 3740923
210625 210635
210625 210642
210625 210663
210625 210686
210625 212420
210625 218642
210625 218656
210625 218667
210625 218671
210625 218673
210625 218679
210625 218681
210625 218684
210625 218689
210625 218692
210625 218693
210625 218695
210625 218718
210625 218721
210625 218726
210625 243106
210625 254451
210625 291183
210625 312022
210625 314584
210625 430257
210625 725878
210625 744637
210625 1164532
210625 1240346
210632 210634
210632 210635
210632 210636
210632 210642
210632 210663
210632 210684
210632 210686
210632 213764
210632 214361
210632 217878
210632 218642
210632 218656
210632 218661
210632 218665
210632 218667
210632 218670
210632 218673
210632 218681
210632 218684
210632 218693
210632 218704
210632 218706
210632 218714
210632 218718
210632 218726
210632 218747
210632 246238
210632 291224
210632 293425
210632 314096
210632 322341
210632 354086
210632 390951
210632 390970
210632 404654
210632 415174
210632 415226
210632 439915
210632 441689
210632 441826
210632 442241
210632 565543
210632 584630
210632 584763
210632 585041
210632 585163
210632 588860
210632 589852
210632 590434
210632 595908
210632 596396
210632 598129
210632 3740923
210634 210635
210634 210636
210634 210642
210634 210663
210634 210684
210634 210686
210634 212420
210634 217971
210634 218654
210634 218665
210634 218667
210634 218671
210634 218672
210634 218673
210634 218679
210634 218684
210634 218689
210634 218718
210634 218726
210634 284741
210634 520086
210634 598730
210634 644275
210634 1240346
210635 210636
210635 210663
210635 210684
210635 210686
210635 218642
210635 218649
210635 218654
210635 218656
210635 218665
210635 218667
210635 218670
210635 218673
210635 218679
210635 218689
210635 218693
210635 218695
210635 218713
210635 277251
210635 520086
210635 1240346
210635 3740923
210636 210642
210636 210684
210636 210686
210636 218642
210636 218649
210636 218657
210636 218662
210636 218665
210636 218667
210636 218670
210636 218672
210636 218673
210636 218679
210636 218689
210636 218695
210636 218704
210636 218706
210636 218726
210636 243104
210636 243106
210636 267804
210636 520086
210636 3740923
210642 212420
210642 217378
210642 218642
210642 218650
210642 218665
210642 218667
210642 218670
210642 218672
210642 218673
210642 218683
210642 218684
210642 218704
210642 218706
210642 218708
210642 218714
210642 218718
210642 218721
210642 218726
210642 218747
210642 288476
210642 290157
210642 355678
210642 409515
210642 416300
210642 416893
210642 533546
210642 3740923
210663 210684
210663 210686
210663 211607
210663 211610
210663 211612
210663 211618
210663 212281
210663 212756
210663 212758
210663 212767
210663 217197
210663 218649
210663 218654
210663 218665
210663 218679
210663 218684
210663 218695
210663 218706
210663 243106
210663 252267
210663 254451
210663 267710
210663 267757
210663 273384
210663 276914
210663 290083
210663 319202
210663 335980
210663 341702
210663 371196
210663 380139
210663 380157
210663 381003
210663 381331
210663 381476
210663 411978
210663 416641
210663 441353
210663 441371
210663 441630
210663 441648
210663 442906
210663 520074
210663 520086
210663 520088
210663 520094
210663 520100
210663 520192
210663 3740923
210684 210686
210684 218642
210684 218649
210684 218654
210684 218657
210684 218665
210684 218670
210684 218673
210684 218679
210684 218689
210684 218695
210684 218706
210684 218713
210684 243106
210684 321042
210684 520086
210684 3740923
210686 213115
210686 218642
210686 218657
210686 218662
210686 218673
210686 218689
210686 218695
210686 218706
210686 218713
210686 292646
210686 320687
210686 3740923
210691 216327
210691 217270
210691 396412
210691 941189
210691 1551811
210789 213464
210789 216173
210789 217333
210789 230942
210789 253133
210789 266918
210789 266919
210789 274481
210789 339847
210789 413710
210789 423743
210857 213754
210857 216974
210857 217869
210857 260928
210857 269443
210857 338186
210857 423746
210857 442246
210857 443334
210857 443667
210857 552973
210857 595908
210857 823731
210857 823755
210857 845120
210857 910637
210857 1399562
210860 424718
210860 430383
210860 441662
210860 463671
210860 539769
210860 587553
210860 591160
210860 610426
210860 657321
210860 668818
210860 845441
210866 210903
210866 210914
210866 217276
210866 219676
210866 245756
210866 289141
210866 289152
210866 289169
210866 289173
210866 289243
210866 289245
210866 290474
210866 291261
210866 293773
210866 403806
210866 547660
210866 896338
210898 210903
210898 289300
210898 294190
210903 210914
210903 211255
210903 211751
210903 218671
210903 294209
210903 444997
210903 547660
210903 552699
210903 593539
210903 907252
210914 211240
210914 217231
211062 212224
211062 212367
211173 269599
211173 277043
211173 409324
211173 472614
211255 211751
211255 213805
211255 253467
211255 290682
211255 396136
211255 548979
211255 585891
211255 1164532
211308 230942
211308 289845
211308 289864
211308 289866
211308 421156
211308 1781122
211316 218661
211316 287737
211316 287881
211316 294745
211316 329393
211316 348271
211316 362625
211316 382950
211316 383345
211316 388946
211316 406733
211316 420935
211316 486263
211316 535047
211316 590549
211316 591349
211316 895986
211372 291183
211372 388946
211372 393739
211372 435949
211372 594350
211372 707030
211445 474029
211445 913130
211475 291321
211475 401720
211475 532812
211475 697311
211475 1387679
211524 428851
211524 537054
211524 658542
211524 1164174
211562 211901
211603 211607
211603 211610
211603 212281
211603 212367
211603 212756
211603 213774
211603 216979
211603 383501
211603 593585
211603 595466
211607 211610
211607 211612
211607 211613
211607 211621
211607 212281
211607 212367
211607 212756
211607 212758
211607 212767
211607 214044
211607 216979
211607 276914
211607 290157
211607 292265
211607 342383
211607 347771
211607 371194
211607 371196
211607 388509
211607 392991
211607 430824
211607 457199
211607 462691
211607 520088
211607 585295
211607 593585
211607 1648907
211609 251100
211610 211613
211610 211621
211610 212281
211610 212367
211610 212756
211610 212758
211610 212767
211610 214044
211610 214968
211610 216979
211610 254451
211610 276914
211610 342383
211610 347771
211610 371193
211610 371196
211610 388509
211610 392991
211610 429318
211610 520088
211610 593585
211610 1039205
211610 1208980
211610 1648907
211612 211613
211612 212281
211612 212756
211612 212767
211612 254451
211612 273951
211612 276914
211612 520088
211613 212281
211613 212367
211613 214044
211613 216979
211613 273470
211613 277077
211613 520088
211618 211621
211618 212281
211618 216979
211618 342383
211621 212281
211621 212367
211621 212758
211621 251100
211621 466831
211635 392489
211635 406575
211635 690299
211746 289837
211746 290682
211746 290790
211751 898119
211894 213764
211894 214212
211894 217875
211894 217890
211894 217928
211894 217961
211894 218661
211894 218662
211894 219676
211894 219683
211894 245764
211894 274968
211894 289354
211894 291030
211894 291224
211894 292360
211894 293410
211894 293411
211894 293760
211894 304032
211894 314096
211894 318052
211894 318989
211894 349422
211894 355447
211894 366539
211894 366570
211894 377829
211894 380130
211894 380133
211894 380147
211894 380150
211894 380155
211894 380162
211894 380191
211894 380312
211894 380650
211894 380995
211894 381443
211894 381446
211894 381470
211894 381480
211894 382955
211894 382959
211894 383383
211894 391367
211894 392100
211894 396145
211894 396158
211894 405032
211894 415174
211894 415226
211894 415441
211894 416609
211894 416628
211894 416636
211894 416644
211894 416671
211894 417394
211894 418235
211894 418241
211894 418279
211894 418335
211894 423138
211894 428616
211894 428836
211894 429545
211894 431779
211894 439865
211894 439915
211894 440730
211894 440731
211894 440778
211894 441350
211894 441353
211894 441356
211894 441371
211894 441639
211894 441760
211894 441795
211894 441826
211894 441840
211894 442474
211894 442569
211894 442794
211894 442803
211894 442917
211894 442953
211894 443906
211894 445023
211894 452143
211894 471906
211894 471993
211894 472014
211894 472044
211894 474154
211894 508009
211894 543505
211894 584067
211894 584120
211894 584129
211894 584623
211894 584629
211894 584725
211894 584731
211894 584947
211894 585012
211894 585580
211894 585835
211894 586126
211894 586486
211894 586683
211894 586976
211894 587087
211894 587470
211894 587693
211894 589093
211894 589130
211894 589131
211894 589132
211894 589138
211894 589140
211894 589150
211894 589191
211894 589566
211894 589583
211894 589609
211894 589633
211894 589653
211894 589654
211894 589993
211894 590106
211894 590110
211894 590306
211894 591168
211894 591564
211894 591566
211894 591836
211894 591944
211894 592263
211894 593342
211894 593866
211894 594325
211894 596396
211894 596972
211894 599721
211894 681106
211894 682856
211894 706857
211894 843091
211894 910730
211894 934830
211894 934839
211894 934865
211894 948103
211894 2385533
211897 217133
211897 217878
211897 266185
211897 291224
211897 363662
211897 383319
211897 415360
211897 416609
211897 418235
211897 418241
211897 428616
211897 439865
211897 439881
211897 439898
211897 440730
211897 441350
211897 443906
211897 471928
211897 548635
211897 585012
211897 586179
211897 586639
211897 588866
211897 589130
211897 589131
211897 598035
211897 598061
211897 910730
211897 924830
211898 273423
211898 292355
211898 314096
211898 314098
211898 318989
211898 341702
211898 380956
211898 381061
211898 384237
211898 415174
211898 415258
211898 417424
211898 418279
211898 418533
211898 524470
211898 549710
211898 549711
211898 584043
211898 584044
211898 584120
211898 584125
211898 584129
211898 584141
211898 584145
211898 584157
211898 584159
211898 584273
211898 584298
211898 584630
211898 589588
211901 212008
211901 212043
211901 362550
211901 715486
211907 215575
211907 383319
211907 442561
211907 443228
211907 594848
211907 844742
211907 849623
211908 273423
211908 317619
211908 344839
211908 383333
211908 383379
211908 383380
211908 384118
211908 384126
211908 415258
211908 416697
211908 417424
211908 441356
211908 457501
211908 549700
211908 549703
211908 583908
211908 584044
211908 584120
211908 584128
211908 584130
211908 584139
211908 584141
211908 584161
211908 584298
211908 584313
211908 584318
211908 584413
211908 584465
211908 584525
211908 584529
211908 584555
211908 586260
211908 586793
211908 586912
211933 213754
211933 218684
211933 270558
211933 441414
211933 1016836
211999 409515
211999 587463
211999 600310
211999 745699
212008 212043
212008 420646
212008 536202
212008 715486
212008 916210
212254 212255
212254 212263
212254 585041
212254 1592821
212255 212261
212255 212263
212255 471717
212255 585041
212255 585984
212255 597346
212255 947197
212255 1592821
212255 1592826
212260 212261
212260 254571
212260 608701
212260 1969564
212260 1969568
212260 3107945
212261 254571
212261 552179
212261 662521
212261 1969564
212262 674558
212262 1592817
212263 674534
212263 674558
212263 879107
212263 1592815
212263 1592817
212263 1592820
212263 1592821
212263 1592826
212263 1969567
212263 1996178
212281 212367
212281 212756
212281 212758
212281 212767
212281 214044
212281 216979
212281 251100
212281 254451
212281 276914
212281 285398
212281 347771
212281 371196
212281 388509
212281 392991
212281 405806
212281 420265
212281 429318
212281 462691
212281 506037
212281 520088
212281 593585
212281 651449
212281 660449
212281 892989
212281 1039205
212281 1208980
212281 1648907
212294 213011
212294 215175
212294 367636
212294 661660
212294 986277
212325 213470
212325 213993
212325 214565
212325 737124
212332 896105
212332 1396311
212353 212354
212367 212756
212367 212758
212367 212767
212376 213774
212376 216974
212376 217878
212376 290157
212376 316751
212376 415248
212376 416300
212376 546276
212376 646402
212376 823456
212376 910839
212388 215462
212388 216705
212388 355821
212388 356245
212388 409962
212388 418286
212388 425328
212388 434443
212388 443512
212388 642359
212388 652202
212388 658120
212388 861283
212388 900009
212388 940233
212388 1038123
212420 218642
212420 218667
212420 218670
212420 218671
212420 218672
212420 218673
212420 218684
212420 218708
212420 218714
212420 218718
212420 218721
212420 218747
212420 1240346
212505 458996
212505 532812
212505 532815
212505 572994
212505 626871
212505 697311
212505 697317
212551 393615
212551 604206
212551 609565
212551 609577
212551 651978
212551 845962
212551 2122158
212636 275521
212636 345568
212636 382392
212636 442590
212636 442626
212636 443360
212636 480933
212636 815530
212636 1597825
212684 221826
212684 311076
212684 368408
212684 381331
212684 382327
212684 382559
212684 382933
212684 382987
212684 383567
212684 384237
212684 417433
212684 423746
212684 441375
212684 460897
212684 463141
212684 585808
212684 585819
212684 585822
212684 585854
212684 586377
212684 588971
212684 589048
212684 591501
212684 725171
212684 972108
212692 218649
212692 244763
212692 253556
212692 267804
212692 348125
212692 418858
212692 520787
212692 546156
212692 546159
212692 546162
212692 546172
212692 563105
212692 563106
212692 563122
212692 563124
212692 563126
212692 563129
212692 563140
212692 962954
212692 963090
212692 963140
212714 282225
212714 311252
212714 316679
212714 478947
212714 529909
212714 573028
212714 573036
212714 576258
212714 722928
212714 722930
212714 742907
212714 742913
212714 2740882
212756 212767
212756 593585
212758 212767
212758 214044
212758 216979
212758 251100
212758 254451
212758 276914
212758 279398
212758 285398
212758 312022
212758 347771
212758 353253
212758 371194
212758 371196
212758 416300
212758 424795
212758 429197
212758 471163
212758 520088
212758 1345247
212758 1345248
212767 216979
212767 254451
212767 371196
212767 381277
212767 593585
212767 1648907
212781 214968
212781 218667
212781 361836
212781 414192
212781 584285
212781 598959
212781 687595
212874 212922
212874 217886
212874 217890
212874 217891
212874 217905
212874 217906
212874 217907
212874 217928
212874 217945
212874 217951
212874 218662
212874 260946
212874 266185
212874 292360
212874 293403
212874 293407
212874 293760
212874 314096
212874 314127
212874 319245
212874 345689
212874 354024
212874 363662
212874 380130
212874 380133
212874 380149
212874 380150
212874 380240
212874 380250
212874 380312
212874 381465
212874 381844
212874 382916
212874 384161
212874 384827
212874 393745
212874 393809
212874 396134
212874 415174
212874 415360
212874 415441
212874 416240
212874 416739
212874 428616
212874 435262
212874 439844
212874 439856
212874 439864
212874 439869
212874 439877
212874 439915
212874 441350
212874 441353
212874 441375
212874 441642
212874 441648
212874 441840
212874 442909
212874 443012
212874 443881
212874 465728
212874 466158
212874 466169
212874 485005
212874 486172
212874 495584
212874 496454
212874 524470
212874 524471
212874 524474
212874 547364
212874 548620
212874 548624
212874 549711
212874 549719
212874 565543
212874 584304
212874 584623
212874 584725
212874 585583
212874 585703
212874 585728
212874 585821
212874 585833
212874 585835
212874 586643
212874 586687
212874 587255
212874 587514
212874 588301
212874 588572
212874 588860
212874 589039
212874 589130
212874 589148
212874 589176
212874 589420
212874 589549
212874 589774
212874 590106
212874 590110
212874 590306
212874 591168
212874 591836
212874 591869
212874 663723
212874 681106
212874 934865
212874 941085
212920 213162
212920 213494
212920 213622
212920 213774
212920 214968
212920 215462
212920 216327
212920 218684
212920 219710
212920 222862
212920 267392
212920 272387
212920 279873
212920 285972
212920 290463
212920 290896
212920 292015
212920 292567
212920 318342
212920 339166
212920 341673
212920 347786
212920 355654
212920 363306
212920 381513
212920 385315
212920 405032
212920 414192
212920 415441
212920 417387
212920 429556
212920 439731
212920 441475
212920 443037
212920 528485
212920 552918
212920 553506
212920 586179
212920 589989
212920 591048
212920 591373
212920 591955
212920 594314
212920 600061
212920 608701
212920 725033
212920 738886
212920 891847
212920 910375
212920 911599
212920 921998
212920 934865
212920 1119630
212920 1167222
212920 1453133
212922 214969
212922 215065
212922 217890
212922 239440
212922 248852
212922 380130
212922 380147
212922 380162
212922 381441
212922 381443
212922 381446
212922 381456
212922 381475
212922 381476
212922 381480
212922 381491
212922 416585
212922 441642
212922 442906
212922 442909
212922 544681
212922 548611
212922 548624
212922 584239
212922 584967
212922 587487
212922 589071
212922 591944
212923 212930
212923 212931
212923 213095
212923 216703
212923 361579
212923 413195
212923 532815
212923 532825
212923 697311
212923 697317
212923 792579
212923 1254110
212930 212931
212930 213095
212930 599825
212930 792579
212931 213095
212931 792579
212990 291165
212990 291224
212990 291290
212990 312022
212990 406655
212990 416541
212990 449675
212990 702184
212990 787821
212990 924834
213011 430855
213013 401095
213013 1400725
213013 2265181
213013 2446543
213095 532657
213095 599825
213095 792579
213115 213127
213115 213162
213115 261540
213115 292740
213115 294596
213115 321035
213115 360999
213115 364749
213115 381441
213115 413513
213115 415198
213115 418922
213115 441646
213115 598129
213115 887376
213127 213162
213127 214968
213127 292740
213127 1271057
213162 230942
213162 292204
213162 292740
213162 343851
213162 415287
213377 217878
213377 260917
213377 315781
213377 347201
213377 353821
213377 380460
213377 380827
213377 380904
213377 382559
213377 383342
213377 383356
213377 383383
213377 417727
213377 441825
213377 442897
213377 452104
213377 460897
213377 494918
213377 584342
213377 584343
213377 584382
213377 586379
213377 594674
213385 217507
213385 739084
213464 216335
213464 217127
213464 217130
213464 217133
213464 217136
213464 217143
213464 217161
213464 217169
213464 217196
213464 217197
213464 217219
213464 217225
213464 217231
213464 217251
213464 217254
213464 217270
213464 217272
213464 217276
213464 217279
213464 217280
213464 368870
213470 213993
213470 214009
213470 214044
213470 214081
213470 214715
213480 214009
213480 214048
213480 214051
213480 214192
213480 214218
213480 214416
213480 214629
213480 215103
213480 215661
213480 215667
213480 215671
213480 215672
213480 215686
213480 283621
213494 215103
213494 215109
213494 215128
213494 215175
213494 215176
213555 213558
213555 275308
213555 276952
213555 291821
213555 292650
213555 414192
213555 592363
213555 592366
213555 705788
213555 1164532
213558 215462
213558 275308
213558 291821
213558 292645
213558 584639
213558 592363
213558 592366
213558 705788
213616 280678
213616 371223
213616 600310
213616 959435
213622 213754
213622 214968
213622 216031
213622 291261
213622 291321
213622 293830
213622 294037
213622 339200
213622 430565
213622 524772
213622 725033
213622 823477
213684 213993
213684 214009
213684 214044
213684 214048
213684 214081
213684 214192
213684 214416
213684 214715
213684 214881
213684 363566
213684 416132
213684 556314
213684 705981
213684 725878
213684 725880
213684 725886
213684 1468119
213754 216703
213754 217378
213754 218662
213754 245756
213754 254451
213754 289816
213754 290896
213754 291261
213754 292015
213754 293830
213754 347731
213754 347733
213754 347771
213754 347778
213754 347780
213754 347786
213754 347802
213754 347838
213754 347849
213754 347854
213754 347897
213754 358613
213754 434597
213764 214212
213764 217133
213764 217931
213764 251955
213764 266021
213764 286914
213764 291224
213764 294014
213764 312541
213764 318989
213764 345430
213764 380150
213764 380260
213764 381443
213764 404163
213764 415226
213764 415360
213764 416609
213764 416628
213764 418235
213764 425061
213764 426298
213764 439865
213764 441371
213764 441642
213764 486067
213764 556314
213764 584623
213764 584630
213764 584763
213764 584947
213764 585012
213764 585202
213764 586976
213764 588499
213764 588860
213764 589093
213764 589148
213764 589442
213764 589588
213764 589685
213764 589993
213764 592455
213764 596396
213764 598067
213764 725878
213764 725886
213764 788035
213764 950060
213764 3740923
213774 214565
213774 214566
213774 254451
213774 261280
213774 261281
213774 273384
213774 312981
213774 326442
213774 345430
213774 382955
213774 396131
213774 396278
213774 416240
213774 416637
213774 416797
213774 425061
213774 425370
213774 471977
213774 535047
213774 550153
213774 587178
213774 593717
213774 595723
213774 611207
213774 3574328
213805 213875
213805 218692
213805 290639
213805 290682
213805 1271057
213875 217886
213875 269443
213875 289310
213875 289354
213875 290639
213875 291571
213875 291853
213875 292195
213875 362101
213875 362106
213875 396131
213875 415279
213875 441646
213875 441726
213875 443042
213875 447385
213875 452104
213875 548629
213875 549893
213875 558712
213875 586061
213875 587084
213875 589442
213993 214051
213993 214192
213993 214416
213993 214629
213993 215103
213993 215672
213993 215686
213993 216703
213993 525027
214009 214218
214009 214881
214044 214749
214044 273470
214044 293830
214048 214051
214048 247198
214048 273199
214048 403632
214048 524645
214051 214142
214051 215671
214051 216197
214051 266952
214051 273177
214051 273199
214051 524645
214051 1177390
214081 267338
214081 289122
214087 216335
214087 536911
214106 593342
214106 662521
214106 1051549
214106 1931628
214131 292263
214131 429380
214192 215103
214192 215661
214192 215672
214192 216345
214192 217349
214192 292646
214192 294596
214192 316642
214192 328323
214192 388648
214192 398864
214192 417145
214192 429380
214192 523682
214192 544289
214192 546997
214192 606762
214192 606768
214192 659788
214192 724433
214192 724817
214192 724825
214192 724828
214192 724829
214192 724830
214192 986301
214208 282149
214208 377825
214208 380626
214208 449675
214208 552882
214208 586683
214208 597594
214208 694149
214212 217133
214212 217878
214212 217890
214212 218662
214212 266185
214212 270552
214212 285398
214212 289310
214212 294634
214212 314096
214212 359590
214212 360604
214212 370952
214212 380139
214212 380310
214212 380956
214212 383342
214212 390805
214212 415179
214212 415202
214212 415226
214212 439844
214212 439865
214212 439898
214212 440485
214212 441342
214212 441350
214212 441648
214212 442306
214212 442932
214212 471405
214212 584154
214212 584285
214212 584286
214212 584370
214212 584488
214212 585429
214212 587652
214212 592210
214212 592455
214212 597801
214216 230939
214218 214416
214218 214600
214218 216327
214218 367195
214218 429112
214225 249095
214225 346704
214225 367267
214225 589374
214225 659131
214286 230939
214286 274835
214286 312022
214361 217878
214361 217951
214361 217971
214361 217972
214361 266021
214361 273423
214361 289310
214361 290511
214361 292194
214361 292256
214361 294014
214361 316642
214361 318342
214361 318989
214361 345430
214361 380191
214361 383342
214361 390936
214361 396184
214361 416609
214361 416621
214361 442474
214361 472965
214361 548643
214361 565545
214361 584942
214361 585165
214361 585935
214361 596396
214361 658542
214361 3740923
214416 215103
214416 215661
214416 215672
214416 216142
214416 216703
214416 316642
214416 398864
214416 459350
214416 461217
214416 611168
214565 214566
214565 215242
214565 217886
214565 218661
214565 246720
214565 248852
214565 252403
214565 253467
214565 254451
214565 261280
214565 267321
214565 271072
214565 289354
214565 290427
214565 290519
214565 290900
214565 291165
214565 291224
214565 291261
214565 293425
214565 318146
214565 319000
214565 336670
214565 380255
214565 381476
214565 381552
214565 382955
214565 383110
214565 391801
214565 393149
214565 393745
214565 393763
214565 393791
214565 396130
214565 396131
214565 396135
214565 396155
214565 396156
214565 396273
214565 396332
214565 404653
214565 405279
214565 416609
214565 416636
214565 416637
214565 416642
214565 417394
214565 441351
214565 442241
214565 442247
214565 443007
214565 443037
214565 443667
214565 448615
214565 471928
214565 480718
214565 517393
214565 552882
214565 553549
214565 584947
214565 584963
214565 588218
214565 589148
214565 589374
214565 589376
214565 589399
214565 589405
214565 593585
214565 595252
214565 595462
214565 596252
214565 598129
214565 599721
214565 599919
214565 612194
214565 620568
214565 636895
214565 641544
214565 666907
214565 675422
214565 690938
214565 694076
214565 823755
214565 843057
214565 924041
214565 948103
214565 1239506
214565 1580754
214565 2827239
214565 3574328
214566 217886
214566 217890
214566 217963
214566 246720
214566 253467
214566 260928
214566 273384
214566 280286
214566 289354
214566 290427
214566 291224
214566 293420
214566 293425
214566 318146
214566 318985
214566 319000
214566 344303
214566 360604
214566 380139
214566 380147
214566 380255
214566 381446
214566 381552
214566 383360
214566 393739
214566 396130
214566 396131
214566 396133
214566 396135
214566 396156
214566 396184
214566 396266
214566 404653
214566 405279
214566 410331
214566 416620
214566 416637
214566 416642
214566 416664
214566 416665
214566 416712
214566 417394
214566 440619
214566 440731
214566 442951
214566 442957
214566 443007
214566 443037
214566 472305
214566 480718
214566 485005
214566 538797
214566 542284
214566 548616
214566 552882
214566 553549
214566 584725
214566 587931
214566 589399
214566 589405
214566 589908
214566 593683
214566 595252
214566 595462
214566 596252
214566 598129
214566 666913
214566 666969
214566 690938
214566 901929
214566 947347
214566 2827239
214600 216327
214600 274835
214600 824484
214600 1841434
214629 215103
214629 215661
214629 216142
214629 416132
214715 214938
214749 216480
214749 232385
214749 315650
214749 398217
214749 643129
214749 643967
214749 701761
214881 216142
214881 291183
214881 363566
214881 705981
214881 725991
214938 274197
214968 218684
214968 238762
214968 252267
214968 254451
214968 266649
214968 318985
214968 336539
214968 343856
214968 363306
214968 406582
214968 520088
214968 551019
214969 215016
214969 217890
214969 218662
214969 239440
214969 260928
214969 314101
214969 344303
214969 359295
214969 380130
214969 380139
214969 380147
214969 380149
214969 380150
214969 380162
214969 380186
214969 380235
214969 380260
214969 380263
214969 380992
214969 381441
214969 381443
214969 381446
214969 381458
214969 381469
214969 381470
214969 381476
214969 381477
214969 381478
214969 381479
214969 381480
214969 381491
214969 381494
214969 381521
214969 381525
214969 382955
214969 383383
214969 384216
214969 390971
214969 413152
214969 416641
214969 417164
214969 418279
214969 418335
214969 439869
214969 441630
214969 441646
214969 441647
214969 442495
214969 442709
214969 442906
214969 442907
214969 442908
214969 442917
214969 443188
214969 443881
214969 466790
214969 468779
214969 486060
214969 520094
214969 548611
214969 548617
214969 548620
214969 548624
214969 548628
214969 548631
214969 548637
214969 548641
214969 548645
214969 548653
214969 555100
214969 564349
214969 584298
214969 584540
214969 584623
214969 584967
214969 584971
214969 584974
214969 584976
214969 584997
214969 584998
214969 584999
214969 585000
214969 585080
214969 585201
214969 585835
214969 585839
214969 586059
214969 586639
214969 586643
214969 587207
214969 587255
214969 587487
214969 587649
214969 587695
214969 587856
214969 588215
214969 589130
214969 589549
214969 589589
214969 590831
214969 591836
214969 591840
214969 591851
214969 591869
214969 591874
214969 591899
214969 591944
214969 591988
214969 592330
214969 592947
214969 596302
214969 597853
214969 598070
214969 725657
214969 816827
214969 816863
214969 911105
214969 948103
215016 229154
215016 287718
215016 380186
215016 380235
215016 380270
215016 381070
215016 381441
215016 381446
215016 381455
215016 381458
215016 381460
215016 381469
215016 381470
215016 381475
215016 382102
215016 382391
215016 383383
215016 384216
215016 406485
215016 413152
215016 442906
215016 584974
215016 584997
215016 584998
215016 584999
215016 585000
215016 588215
215016 589130
215016 1256891
215022 217378
215022 254451
215022 267392
215022 271018
215022 271039
215022 289122
215022 292015
215022 428616
215022 528485
215022 584275
215044 292204
215044 349330
215044 430257
215064 294584
215064 294590
215064 294592
215064 294596
215064 398864
215064 411033
215064 423746
215064 526617
215064 553200
215064 590402
215064 725171
215064 819695
215064 823731
215064 864101
215064 864102
215064 864343
215064 887376
215064 887377
215064 887381
215064 887385
215064 887387
215064 937319
215064 946515
215064 986277
215064 986361
215064 986378
215065 217952
215065 219676
215065 249192
215065 289314
215065 293420
215065 416585
215065 429197
215065 442474
215065 556602
215065 950072
215103 216345
215103 217349
215103 233712
215103 292646
215103 294592
215103 398864
215103 411033
215103 415248
215103 423746
215103 439915
215103 523696
215103 525027
215103 606762
215103 606768
215103 724825
215103 724828
215103 724829
215103 724830
215103 998599
215103 1723960
215109 290427
215109 294014
215109 939940
215128 215462
215128 216974
215128 217869
215128 219696
215128 269443
215128 292567
215128 312278
215128 355250
215128 355552
215128 415174
215128 415198
215128 423766
215128 443227
215128 552901
215128 552911
215128 552921
215128 552973
215128 598595
215128 823755
215128 3638339
215176 217907
215176 291888
215176 294037
215176 304032
215176 314098
215176 314106
215176 314167
215176 317760
215176 318930
215176 339932
215176 344293
215176 380442
215176 380458
215176 381446
215176 381833
215176 383918
215176 415258
215176 416637
215176 417387
215176 429556
215176 439734
215176 441337
215176 441356
215176 443685
215176 466158
215176 524470
215176 535066
215176 584120
215176 584731
215176 586486
215176 592322
215176 592818
215191 270070
215191 317960
215191 494223
215204 217333
215204 269896
215204 339847
215240 215294
215240 215301
215240 269180
215240 316334
215240 382029
215240 691602
215240 699823
215240 2666982
215240 2666983
215242 267918
215242 289122
215242 425995
215242 523696
215242 1226195
215242 1547328
215253 220643
215253 339584
215253 417946
215259 414650
215281 1539224
215281 1539225
215294 215301
215294 691602
215382 370383
215382 606768
215461 216974
215461 310704
215461 312261
215461 312278
215461 312289
215461 321634
215461 355544
215461 371785
215461 390846
215461 392360
215461 392430
215461 392435
215461 392489
215461 392546
215461 403762
215461 410331
215461 434759
215461 443692
215461 450069
215461 479764
215461 519237
215461 542023
215461 552901
215461 552911
215461 553752
215461 566899
215461 607348
215461 608231
215461 705290
215461 763263
215461 763270
215461 763273
215461 763275
215461 763278
215461 876015
215461 878523
215462 217378
215462 217869
215462 338186
215462 345010
215462 347778
215462 389007
215462 434597
215462 443334
215462 645265
215462 674534
215492 471296
215492 557686
215492 675746
215528 215661
215528 415323
215528 785305
215528 792308
215573 215579
215573 271018
215573 272371
215573 542325
215573 594439
215575 217963
215575 245764
215575 260941
215575 379689
215575 382329
215575 442498
215575 442503
215575 442512
215575 442537
215575 442561
215575 442583
215575 442590
215575 442611
215575 442698
215575 443228
215575 443233
215575 443311
215575 443360
215575 444997
215575 448615
215575 456149
215575 585674
215575 585835
215575 591280
215575 592375
215575 594846
215575 594848
215575 597350
215575 598323
215575 673730
215575 814751
215575 815231
215575 844742
215575 849623
215575 849624
215575 906562
215575 915396
215575 930821
215575 1111540
215575 1112239
215575 1113037
215575 1113051
215575 1113053
215579 271018
215579 432886
215579 542325
215579 594439
215579 598394
215579 664733
215661 215671
215661 216142
215661 216197
215661 217333
215661 266952
215661 272371
215661 294590
215661 347838
215661 402244
215661 415323
215661 416132
215661 416139
215661 416300
215661 423746
215661 426186
215661 430565
215661 443804
215661 450747
215661 459350
215661 471521
215661 472836
215661 535071
215661 546997
215661 565136
215661 584727
215661 606338
215661 658210
215661 663188
215661 674983
215661 724825
215661 725171
215661 1095509
215661 1095901
215661 1571287
215661 1738022
215667 217136
215667 273757
215667 423746
215667 725171
215667 737124
215667 896926
215671 216197
215671 1000611
215672 360999
215672 606768
215686 216327
215686 216335
215686 354090
215686 751120
215686 1666917
215686 3006793
215728 329410
215728 451434
215728 523486
215728 873629
215728 1019276
215728 1159470
215728 1231190
215764 215776
215764 280458
215764 290896
215764 400390
215764 520905
215764 527757
215764 531625
215764 888107
215764 1487348
215776 400390
215776 520905
215776 527757
215776 531625
215776 583566
215788 336539
215788 400390
215788 520905
215788 527435
215788 527736
215788 527757
215788 531611
215788 531625
215788 1487348
215991 896799
215991 900023
215991 2442275
216019 246720
216019 293832
216019 419357
216019 420182
216019 584628
216031 505111
216031 522719
216031 524772
216075 217931
216075 248852
216075 260929
216075 279106
216075 345430
216075 396313
216075 538797
216075 586179
216075 590882
216075 790513
216127 310000
216127 337116
216142 416132
216142 606338
216173 377886
216197 217169
216197 273951
216197 361415
216224 428826
216224 593359
216290 242296
216290 348279
216290 383468
216290 384279
216290 396278
216290 437131
216290 437203
216290 437216
216290 437296
216290 437325
216290 437347
216290 471521
216327 217270
216327 233712
216327 253133
216327 284015
216327 401721
216327 423746
216327 725117
216327 725171
216335 217251
216335 218747
216335 367195
216335 402856
216335 415991
216335 668090
216335 1062155
216335 1105916
216335 1208980
216345 398864
216345 606762
216345 724825
216345 724829
216345 724830
216419 254912
216419 265547
216419 281195
216419 312277
216419 312283
216419 326096
216419 355544
216419 366179
216419 371753
216419 371785
216419 384041
216419 384208
216419 384323
216419 403762
216419 403788
216419 419265
216419 433112
216419 433360
216419 434759
216419 465546
216419 534318
216419 554719
216419 572855
216419 588309
216419 595747
216419 599054
216419 599421
216419 604301
216419 604310
216419 604319
216419 604322
216419 604385
216419 604390
216419 604419
216419 604422
216419 604425
216419 604429
216419 604432
216419 901914
216480 428826
216480 678013
216480 1062614
216496 245936
216496 292424
216496 312981
216496 383356
216496 591549
216516 407709
216516 410154
216516 588299
216516 694145
216516 738886
216588 216636
216588 294903
216588 319210
216588 319237
216588 319251
216588 319252
216588 319259
216588 353049
216588 364841
216588 547459
216600 272390
216600 313687
216600 347354
216600 347546
216600 380785
216600 430028
216600 433046
216600 444632
216600 468032
216600 471657
216600 597807
216600 797524
216600 814997
216600 817341
216608 286114
216608 303050
216608 317650
216608 317690
216608 317782
216608 345873
216608 355447
216608 380522
216608 380811
216608 381024
216608 383890
216608 383895
216608 383897
216608 383918
216608 383927
216608 383933
216608 383935
216608 383940
216608 383945
216608 383954
216608 383979
216608 383998
216608 384004
216608 384015
216608 384028
216608 384030
216608 384041
216608 384066
216611 276484
216611 308131
216611 341650
216611 342709
216611 343220
216611 345873
216611 349322
216611 349325
216611 349330
216611 349382
216611 349383
216611 349389
216611 349401
216611 349405
216611 349422
216611 349462
216611 349483
216611 349488
216636 294903
216636 319205
216636 319209
216636 319210
216636 319237
216636 319250
216636 319251
216636 319252
216636 319255
216636 319259
216636 319266
216636 319268
216636 319340
216636 335154
216636 353049
216636 413707
216636 542756
216636 2439418
216642 353253
216642 2242045
216695 218675
216695 292256
216695 336670
216695 345491
216695 382264
216695 383110
216695 393841
216695 396188
216695 396234
216695 396248
216695 396267
216695 443780
216695 444773
216695 564749
216695 586679
216695 588306
216695 590542
216695 590553
216695 591192
216695 591552
216695 690583
216695 694994
216695 707186
216695 792621
216695 910869
216695 914462
216695 925168
216695 1713051
216703 217130
216703 276952
216703 292015
216703 292130
216703 355250
216703 358613
216703 367232
216703 585674
216703 664733
216705 217197
216705 223952
216705 277043
216705 277059
216705 284267
216705 312944
216705 347780
216705 361579
216705 381833
216705 404654
216705 427861
216705 466831
216705 665333
216705 665367
216705 665390
216705 665429
216714 357140
216714 393567
216714 393569
216714 404654
216714 441689
216714 1471611
216890 1271057
216894 233712
216894 472246
216894 482699
216894 986320
216957 381637
216957 392654
216957 393607
216974 312261
216974 312278
216974 339400
216974 343851
216974 355250
216974 355544
216974 355552
216974 397100
216974 398577
216974 403761
216974 408142
216974 417149
216974 448322
216974 472901
216974 535287
216974 550144
216974 552882
216974 552901
216974 552902
216974 552906
216974 552911
216974 552917
216974 552918
216974 552921
216974 552925
216974 552929
216974 552932
216974 552933
216974 552952
216974 552953
216974 552971
216974 552973
216974 598595
216974 608549
216979 217392
216979 254451
216979 312022
216979 342383
216979 371193
216979 371196
216979 381081
216979 430824
216979 442152
216979 442531
216979 558203
216979 642209
216979 892989
216979 1034943
216979 1039205
216999 217017
216999 442928
217017 289858
217017 312039
217017 321042
217017 347849
217017 486791
217017 612292
217017 803759
217017 1264448
217127 217197
217127 668175
217130 218662
217130 254451
217130 292015
217130 292130
217130 292646
217130 314096
217130 365473
217130 380312
217130 441350
217130 1476427
217133 217878
217133 217886
217133 217890
217133 217928
217133 218662
217133 260929
217133 291224
217133 293407
217133 293410
217133 293413
217133 294634
217133 314096
217133 318989
217133 352047
217133 366570
217133 370952
217133 377829
217133 380147
217133 380150
217133 380263
217133 380310
217133 380623
217133 380650
217133 381066
217133 391367
217133 415179
217133 415226
217133 416609
217133 416628
217133 418235
217133 425061
217133 426298
217133 429638
217133 439865
217133 441337
217133 441353
217133 441356
217133 441371
217133 441375
217133 441642
217133 441646
217133 441648
217133 441840
217133 442495
217133 442498
217133 442803
217133 443230
217133 443906
217133 472001
217133 486054
217133 524474
217133 543505
217133 548631
217133 584461
217133 584947
217133 585012
217133 585821
217133 586107
217133 586179
217133 586689
217133 588860
217133 589039
217133 589131
217133 589148
217133 589149
217133 589442
217133 589549
217133 589566
217133 589588
217133 589653
217133 589654
217133 589685
217133 590306
217133 590882
217133 596293
217133 596302
217133 788625
217133 912645
217133 934949
217133 947900
217133 948103
217136 345717
217136 423244
217136 441633
217136 608372
217136 898930
217143 1669532
217143 1865899
217161 292195
217161 672648
217161 694839
217169 275027
217169 347780
217196 218684
217196 346192
217196 368295
217196 443223
217196 823041
217197 218684
217197 266918
217197 283621
217197 347080
217197 409962
217197 413710
217197 643967
217197 664915
217197 664966
217219 425061
217219 429197
217219 598595
217225 309653
217231 217254
217231 289323
217251 285398
217254 238762
217254 290463
217254 292885
217254 429556
217270 297205
217270 401721
217270 941189
217272 560593
217276 289141
217276 289152
217276 289169
217276 289173
217276 289243
217276 289245
217276 293773
217276 403806
217276 406686
217276 896338
217279 280343
217279 524539
217280 270712
217280 273487
217280 283930
217280 424390
217280 506346
217280 643249
217280 738961
217280 936174
217280 1105251
217280 1142318
217333 415323
217333 472836
217333 532349
217349 294037
217349 398864
217349 593342
217349 606762
217349 659788
217349 724825
217378 218662
217378 285056
217378 290896
217378 314552
217378 338186
217378 345221
217378 345222
217378 443334
217378 587665
217378 594314
217378 1399562
217383 294209
217383 314101
217383 368594
217383 383248
217383 383775
217383 393739
217383 405279
217383 444997
217383 535441
217383 538797
217383 645319
217383 683697
217383 905460
217383 928169
217392 438772
217392 459350
217500 281494
217500 378853
217500 473445
217507 287682
217507 288103
217507 357140
217507 357908
217507 362583
217625 396202
217625 428645
217668 336581
217747 412763
217747 883084
217750 217784
217750 280474
217750 309208
217750 311843
217750 319237
217750 411125
217750 435341
217750 510506
217750 613517
217750 721938
217784 2622392
217869 217878
217869 217906
217869 217931
217869 217961
217869 217963
217869 217994
217869 218713
217869 266018
217869 266185
217869 280469
217869 290519
217869 293403
217869 293439
217869 293744
217869 293830
217869 294212
217869 317881
217869 318985
217869 338186
217869 343851
217869 377825
217869 410331
217869 418922
217869 428866
217869 442635
217869 443227
217869 443334
217869 444989
217869 470740
217869 470742
217869 521349
217869 563850
217869 577021
217869 584688
217869 584690
217869 584694
217869 586444
217869 589148
217869 589203
217869 589595
217869 589699
217869 589774
217869 596302
217869 598595
217869 607690
217869 733425
217869 922035
217869 945686
217869 1015210
217869 3574328
217873 217906
217873 217907
217873 217928
217873 217945
217873 217952
217873 380133
217873 380292
217873 381133
217873 381264
217873 435767
217873 443260
217873 563850
217873 586437
217873 587395
217873 589041
217873 596512
217873 701654
217873 845166
217874 217886
217874 217895
217874 217901
217874 217906
217874 217927
217874 217971
217874 217972
217874 218692
217874 218745
217874 276952
217874 281169
217874 287738
217874 289337
217874 289620
217874 290586
217874 293658
217874 294190
217874 336670
217874 408706
217874 411025
217874 441412
217874 443007
217874 443017
217874 443924
217874 546219
217874 546232
217874 548977
217874 586679
217874 590751
217874 663723
217874 707186
217874 792621
217874 818935
217874 818936
217874 1713051
217875 217886
217875 217891
217875 217895
217875 217901
217875 217971
217875 217972
217875 218661
217875 221818
217875 246352
217875 248852
217875 253467
217875 292256
217875 318989
217875 336670
217875 370952
217875 382165
217875 390936
217875 390959
217875 393762
217875 393777
217875 393789
217875 393791
217875 393841
217875 393896
217875 396135
217875 396145
217875 396156
217875 396163
217875 396172
217875 396176
217875 405268
217875 408087
217875 416641
217875 416665
217875 418591
217875 425995
217875 429197
217875 435767
217875 443037
217875 484072
217875 514957
217875 517387
217875 546219
217875 546232
217875 547256
217875 586679
217875 588309
217875 590553
217875 590634
217875 590662
217875 590751
217875 590753
217875 591048
217875 594907
217875 595723
217875 596415
217875 596689
217875 597133
217875 598030
217875 599711
217875 599953
217875 617207
217875 617211
217875 718072
217875 845120
217875 1045004
217878 217906
217878 217951
217878 218662
217878 246238
217878 260917
217878 260929
217878 266185
217878 273423
217878 274968
217878 280469
217878 290519
217878 292195
217878 293403
217878 314096
217878 317817
217878 339932
217878 368592
217878 370952
217878 377825
217878 380186
217878 381081
217878 381462
217878 381476
217878 382689
217878 383342
217878 383366
217878 383375
217878 383446
217878 384118
217878 390970
217878 393840
217878 396165
217878 415174
217878 415360
217878 416671
217878 417729
217878 418236
217878 418241
217878 418279
217878 439856
217878 439864
217878 439866
217878 440619
217878 440703
217878 441350
217878 441365
217878 441630
217878 441840
217878 441875
217878 442241
217878 442341
217878 442635
217878 442803
217878 442897
217878 442932
217878 443012
217878 452104
217878 471919
217878 476318
217878 486054
217878 496454
217878 539672
217878 548635
217878 548643
217878 549703
217878 549707
217878 549710
217878 558712
217878 573511
217878 574011
217878 577021
217878 583908
217878 584120
217878 584129
217878 584133
217878 584139
217878 584260
217878 584286
217878 584309
217878 584342
217878 584372
217878 584378
217878 584382
217878 584413
217878 584495
217878 584514
217878 584621
217878 584630
217878 584942
217878 584947
217878 585235
217878 586179
217878 586444
217878 586632
217878 587268
217878 587269
217878 587554
217878 589093
217878 589130
217878 589131
217878 589132
217878 589138
217878 589140
217878 589148
217878 589149
217878 589150
217878 589171
217878 589176
217878 589191
217878 589203
217878 948103
217878 3740923
217886 217895
217886 217901
217886 217906
217886 217971
217886 217972
217886 218661
217886 253467
217886 273423
217886 281169
217886 287768
217886 289354
217886 290427
217886 293425
217886 314096
217886 318989
217886 353831
217886 359295
217886 380135
217886 380650
217886 381061
217886 390917
217886 393777
217886 393810
217886 396136
217886 396163
217886 415179
217886 415257
217886 415441
217886 416628
217886 416641
217886 416642
217886 416708
217886 416739
217886 425995
217886 428836
217886 439864
217886 441337
217886 441351
217886 441353
217886 441375
217886 442241
217886 442803
217886 442951
217886 442981
217886 443007
217886 466532
217886 486033
217886 514957
217886 546219
217886 546232
217886 549711
217886 556783
217886 584734
217886 586102
217886 588218
217886 589148
217886 589405
217886 589420
217886 589566
217886 589860
217886 590110
217886 590306
217886 590634
217886 590747
217886 590751
217886 590753
217886 591065
217886 591373
217886 599721
217886 663723
217886 924032
217886 924713
217886 948103
217890 217907
217890 217951
217890 221811
217890 260928
217890 266185
217890 270552
217890 291888
217890 344303
217890 362072
217890 380130
217890 380133
217890 380144
217890 380147
217890 380148
217890 380149
217890 380150
217890 380162
217890 380176
217890 380190
217890 380191
217890 380255
217890 380260
217890 380262
217890 380263
217890 380312
217890 380623
217890 380650
217890 380658
217890 380992
217890 381441
217890 381443
217890 381446
217890 381455
217890 381456
217890 381458
217890 381460
217890 381462
217890 381465
217890 381469
217890 381470
217890 381475
217890 381476
217890 381477
217890 381478
217890 381479
217890 381480
217890 381491
217890 381494
217890 381521
217890 381522
217890 381844
217890 382959
217890 383383
217890 384216
217890 384221
217890 390971
217890 391367
217890 392080
217890 406728
217890 416641
217890 416715
217890 417394
217890 417419
217890 417424
217890 418335
217890 424515
217890 426298
217890 439865
217890 439869
217890 440554
217890 440735
217890 441646
217890 441647
217890 441760
217890 442474
217890 442495
217890 442512
217890 442635
217890 442709
217890 442906
217890 442908
217890 442909
217890 442917
217890 443881
217890 443906
217890 444800
217890 447364
217890 465536
217890 466854
217890 486060
217890 524470
217890 535441
217890 548611
217890 548616
217890 548617
217890 548620
217890 548624
217890 548628
217890 548631
217890 548637
217890 548645
217890 548647
217890 562909
217890 584067
217890 584129
217890 584623
217890 584629
217890 584866
217890 584947
217890 584971
217890 584976
217890 584981
217890 585201
217890 585835
217890 585839
217890 585848
217890 586059
217890 586639
217890 586948
217890 586976
217890 587255
217890 587695
217890 588215
217890 588216
217890 588499
217890 588860
217890 589093
217890 589549
217890 589557
217890 589583
217890 589589
217890 590030
217890 590214
217890 590810
217890 590831
217890 591431
217890 591833
217890 591836
217890 591840
217890 591849
217890 591869
217890 591873
217890 591874
217890 591875
217890 591877
217890 591921
217890 591944
217890 596293
217890 596302
217890 596972
217890 597480
217890 598070
217890 649921
217890 671151
217890 815170
217890 816361
217890 816802
217890 816827
217890 816863
217890 818387
217890 864527
217890 934839
217890 948103
217890 1047871
217890 1080945
217890 1169272
217890 1360361
217891 217926
217891 217928
217891 217945
217891 217951
217891 217972
217891 266185
217891 293760
217891 339920
217891 380150
217891 380956
217891 383383
217891 385770
217891 393810
217891 396172
217891 415360
217891 416641
217891 416739
217891 439765
217891 439865
217891 441350
217891 442555
217891 546219
217891 585814
217891 586689
217891 589420
217891 590214
217891 590751
217891 591065
217891 596293
217891 641632
217891 707568
217891 818386
217891 880456
217891 914462
217891 924713
217891 3574328
217895 217901
217895 217927
217895 217951
217895 217963
217895 217971
217895 217972
217895 218675
217895 218745
217895 248852
217895 292256
217895 336670
217895 341716
217895 345491
217895 355447
217895 368356
217895 382165
217895 382264
217895 390917
217895 390959
217895 393741
217895 393791
217895 393841
217895 393852
217895 396131
217895 396135
217895 396136
217895 396156
217895 396163
217895 396172
217895 396188
217895 396234
217895 396267
217895 406748
217895 406764
217895 416637
217895 416642
217895 439865
217895 441412
217895 443007
217895 443008
217895 443924
217895 463511
217895 517387
217895 523479
217895 546219
217895 546232
217895 546276
217895 586018
217895 586679
217895 589399
217895 590306
217895 590542
217895 590549
217895 590553
217895 590747
217895 590751
217895 594350
217895 594374
217895 595239
217895 595462
217895 596415
217895 600310
217895 663702
217895 663723
217895 665018
217895 669756
217895 684061
217895 707012
217895 707030
217895 707186
217895 788485
217895 818935
217895 818936
217895 901889
217895 914462
217895 918282
217895 1119038
217895 1463914
217895 2827239
217895 3574328
217901 217971
217901 217972
217901 218661
217901 218745
217901 248852
217901 289354
217901 293403
217901 320356
217901 336670
217901 345430
217901 368356
217901 380190
217901 381552
217901 385770
217901 390917
217901 390944
217901 393791
217901 393849
217901 396136
217901 396156
217901 396275
217901 405268
217901 406728
217901 406748
217901 415218
217901 416608
217901 416642
217901 423284
217901 440601
217901 441809
217901 442709
217901 442981
217901 443007
217901 443012
217901 443924
217901 463634
217901 466158
217901 517387
217901 523479
217901 525318
217901 546219
217901 546232
217901 586018
217901 586679
217901 589774
217901 589778
217901 590542
217901 590634
217901 590662
217901 590747
217901 590751
217901 591527
217901 592971
217901 593076
217901 595462
217901 598030
217901 598730
217901 638169
217901 706874
217901 788485
217901 792621
217901 901889
217901 906499
217901 1713051
217901 3574328
217905 217907
217905 217945
217905 368592
217905 380133
217905 380623
217905 442626
217905 524470
217905 565545
217905 585726
217905 596767
217905 844418
217905 844887
217906 217931
217906 217945
217906 217952
217906 217961
217906 217963
217906 217986
217906 217994
217906 266185
217906 277338
217906 281169
217906 312263
217906 318985
217906 339400
217906 344303
217906 381264
217906 396136
217906 429197
217906 438460
217906 439866
217906 442635
217906 442991
217906 443881
217906 444533
217906 546232
217906 577021
217906 586435
217906 586436
217906 586437
217906 586442
217906 586443
217906 586444
217906 589191
217906 589203
217906 655228
217906 690482
217906 690483
217906 786416
217906 844567
217906 845147
217906 927448
217906 1118713
217906 1149781
217906 1175908
217907 217919
217907 217928
217907 217952
217907 272387
217907 289354
217907 363662
217907 380133
217907 380312
217907 380875
217907 382967
217907 383360
217907 383383
217907 384161
217907 391801
217907 393745
217907 412763
217907 415258
217907 423746
217907 439885
217907 442341
217907 442555
217907 443341
217907 466158
217907 466169
217907 466785
217907 555098
217907 565238
217907 565543
217907 585726
217907 586160
217907 586179
217907 587485
217907 589150
217907 589191
217907 589609
217907 589774
217907 590110
217907 591168
217907 596767
217907 607690
217907 786416
217907 845147
217907 845153
217907 868982
217919 217931
217919 217943
217919 217945
217919 217963
217919 219683
217919 260937
217919 289354
217919 291564
217919 292194
217919 292195
217919 356974
217919 377886
217919 380133
217919 380658
217919 381443
217919 381446
217919 393745
217919 396165
217919 416240
217919 416608
217919 416658
217919 418533
217919 422919
217919 424718
217919 426298
217919 439731
217919 439885
217919 440735
217919 441356
217919 441646
217919 441662
217919 442341
217919 442474
217919 442555
217919 442626
217919 443260
217919 463671
217919 466158
217919 514957
217919 565545
217919 565569
217919 584623
217919 584731
217919 584966
217919 585012
217919 585314
217919 585726
217919 585984
217919 587395
217919 587555
217919 587828
217919 590110
217919 590111
217919 592200
217919 594128
217919 595911
217919 595958
217919 596512
217919 598061
217919 813624
217919 815527
217919 844887
217919 845153
217919 845166
217919 845441
217919 864527
217926 239440
217926 381443
217926 439885
217926 442537
217926 442569
217926 442917
217926 548643
217926 588866
217926 589071
217927 217971
217927 217972
217927 218675
217927 218745
217927 248852
217927 281169
217927 287768
217927 294223
217927 336670
217927 344303
217927 345491
217927 354086
217927 382165
217927 382264
217927 390917
217927 393791
217927 393841
217927 396170
217927 396234
217927 439765
217927 443007
217927 486207
217927 517387
217927 523479
217927 526977
217927 546232
217927 546276
217927 572994
217927 586679
217927 590542
217927 590553
217927 590747
217927 590751
217927 594374
217927 594924
217927 595462
217927 663723
217927 707186
217927 707209
217927 786165
217927 788485
217927 792621
217927 901889
217927 1713051
217928 217945
217928 217951
217928 217952
217928 217971
217928 217972
217928 219676
217928 248852
217928 266918
217928 273384
217928 274968
217928 292360
217928 293403
217928 293407
217928 293410
217928 293413
217928 293414
217928 293760
217928 304032
217928 314096
217928 318052
217928 336670
217928 345430
217928 345689
217928 380130
217928 380133
217928 381552
217928 393739
217928 393745
217928 393777
217928 393809
217928 393840
217928 396131
217928 396145
217928 405032
217928 408097
217928 415226
217928 416641
217928 416797
217928 435301
217928 439885
217928 440601
217928 485005
217928 486080
217928 565545
217928 584461
217928 584725
217928 585583
217928 586689
217928 588301
217928 588306
217928 589041
217928 589130
217928 589549
217928 589774
217928 590110
217928 590214
217928 591955
217928 594330
217928 596293
217928 597013
217928 599953
217928 607690
217928 639720
217928 788477
217928 842040
217928 848111
217928 921889
217928 934949
217928 3574328
217929 217931
217929 217945
217929 217963
217929 293773
217929 420935
217929 429197
217929 442635
217929 444989
217929 470742
217929 539672
217929 590227
217931 217943
217931 217945
217931 217952
217931 217961
217931 217963
217931 217972
217931 217985
217931 217986
217931 217994
217931 245764
217931 339931
217931 355447
217931 380694
217931 381133
217931 381441
217931 390951
217931 390970
217931 393192
217931 410208
217931 428866
217931 429197
217931 439731
217931 442474
217931 442583
217931 442611
217931 442656
217931 442709
217931 444421
217931 471977
217931 472707
217931 528638
217931 544451
217931 584727
217931 584743
217931 585163
217931 585232
217931 586179
217931 586435
217931 589077
217931 589078
217931 589148
217931 589609
217931 590227
217931 590434
217931 595911
217931 596972
217931 598432
217931 608628
217931 814751
217931 814752
217931 893455
217931 912996
217931 927448
217931 1149781
217931 1583316
217943 217945
217943 217963
217943 217985
217943 442474
217943 442537
217943 543505
217945 217952
217945 217961
217945 217963
217945 217985
217945 217986
217945 274968
217945 292360
217945 356974
217945 380133
217945 381133
217945 381355
217945 393745
217945 422919
217945 439885
217945 442341
217945 442569
217945 443260
217945 443341
217945 443881
217945 463671
217945 471919
217945 472766
217945 547413
217945 565545
217945 589041
217945 590111
217945 590121
217945 590227
217945 591158
217945 591767
217945 594128
217945 595911
217945 596512
217945 808493
217945 845147
217945 845153
217945 845166
217945 1149603
217951 218662
217951 253467
217951 266185
217951 270552
217951 291030
217951 293407
217951 293760
217951 336670
217951 339906
217951 354024
217951 380148
217951 380150
217951 380255
217951 380260
217951 380699
217951 381441
217951 381443
217951 381446
217951 381479
217951 393809
217951 416628
217951 431384
217951 439866
217951 441350
217951 442635
217951 442794
217951 442951
217951 443881
217951 486060
217951 584623
217951 585201
217951 585580
217951 586689
217951 588866
217951 589176
217951 589654
217951 589699
217951 590753
217951 590882
217951 591065
217951 591431
217951 591836
217951 596972
217951 598030
217951 598432
217951 663723
217951 910730
217952 380133
217952 381133
217952 416585
217952 439885
217952 586437
217952 586442
217952 586444
217952 591955
217952 594577
217952 845147
217961 217963
217961 217985
217961 217986
217961 217994
217961 292256
217961 312263
217961 314096
217961 382689
217961 415248
217961 428839
217961 428866
217961 442246
217961 532663
217961 584688
217961 586435
217961 586437
217961 586442
217961 586444
217961 586679
217961 589148
217961 589203
217961 591160
217961 733425
217961 835803
217961 844714
217961 893455
217961 1149781
217961 1175908
217963 217972
217963 217985
217963 217986
217963 253467
217963 292424
217963 336670
217963 339931
217963 355447
217963 380182
217963 381133
217963 381441
217963 390970
217963 393745
217963 396143
217963 396345
217963 404653
217963 416644
217963 429197
217963 442474
217963 442656
217963 443007
217963 443692
217963 444421
217963 471977
217963 517097
217963 528638
217963 539672
217963 546181
217963 574246
217963 586179
217963 586435
217963 586444
217963 589078
217963 589203
217963 590227
217963 598432
217963 600310
217963 3574328
217971 217972
217971 218745
217971 248852
217971 281169
217971 292256
217971 294223
217971 336670
217971 379909
217971 380147
217971 380260
217971 390917
217971 390936
217971 390941
217971 391776
217971 393762
217971 393777
217971 393791
217971 393841
217971 393844
217971 396136
217971 396163
217971 415441
217971 416708
217971 416739
217971 425995
217971 441412
217971 443007
217971 443008
217971 463660
217971 495169
217971 514957
217971 517387
217971 546219
217971 546232
217971 584725
217971 588866
217971 589420
217971 589860
217971 590634
217971 590747
217971 590751
217971 590753
217971 594374
217971 596689
217971 598030
217971 663723
217971 690938
217971 788524
217971 792621
217971 815058
217971 901889
217971 1165610
217971 1713051
217971 1713054
217972 218745
217972 248852
217972 253467
217972 261281
217972 292256
217972 336670
217972 390917
217972 390959
217972 393777
217972 393841
217972 396170
217972 415179
217972 417161
217972 425995
217972 439864
217972 441412
217972 443007
217972 444773
217972 463660
217972 546232
217972 546276
217972 589420
217972 590747
217972 590751
217972 590753
217972 590810
217972 596252
217972 663723
217972 792621
217972 921517
217972 924713
217972 948103
217972 1713051
217972 3230912
217985 217986
217985 257464
217985 381441
217985 391742
217985 486059
217985 584743
217985 589077
217985 590227
217985 596972
217985 946452
217986 294634
217986 294745
217986 312263
217986 347258
217986 381133
217986 443692
217986 539672
217986 589203
217986 596689
217986 941085
217994 428836
217994 428839
217994 428841
217994 428846
217994 428849
217994 428850
217994 428853
217994 428859
217994 428866
217994 428870
217994 428871
217994 428873
217994 428879
217994 428883
217994 442635
217994 444989
218471 385131
218471 441532
218471 1092495
218471 1271179
218512 381342
218512 507074
218515 1734441
218642 218649
218642 218654
218642 218657
218642 218662
218642 218665
218642 218667
218642 218670
218642 218672
218642 218673
218642 218684
218642 218689
218642 218693
218642 218695
218642 218704
218642 218706
218642 218714
218642 218718
218642 218726
218642 218747
218642 243102
218642 243106
218642 267804
218642 268208
218642 309653
218642 312022
218642 366380
218642 418858
218642 481954
218642 546155
218642 546156
218642 546172
218642 546175
218642 546176
218642 563105
218642 563110
218642 563117
218642 563126
218642 563140
218642 563150
218642 744637
218642 1240346
218642 1270097
218642 3740923
218649 218657
218649 218665
218649 218667
218649 218670
218649 218673
218649 218679
218649 218689
218649 218693
218649 218695
218649 218706
218649 218718
218649 243102
218649 243105
218649 243106
218649 253556
218649 267804
218649 345675
218649 348125
218649 418858
218649 481954
218649 520086
218649 520787
218649 546155
218649 546156
218649 546158
218649 546159
218649 546162
218649 546172
218649 546175
218649 546176
218649 563105
218649 563106
218649 563117
218649 563122
218649 563124
218649 563126
218654 218657
218654 218665
218654 218670
218654 218672
218654 218679
218654 218684
218654 218692
218654 218706
218654 272919
218654 520086
218654 607699
218656 218661
218656 218665
218656 218671
218656 218679
218656 218692
218656 218693
218656 218714
218656 276438
218656 294881
218656 418858
218656 520086
218656 3740923
218657 218665
218657 218679
218657 218689
218657 218693
218657 218695
218657 243102
218657 243106
218657 253556
218657 267804
218657 520086
218661 218665
218661 218675
218661 253467
218661 273384
218661 280678
218661 287768
218661 289354
218661 291853
218661 292256
218661 293403
218661 293410
218661 294634
218661 318122
218661 318989
218661 319020
218661 326442
218661 336670
218661 345430
218661 347201
218661 354086
218661 380155
218661 380263
218661 380650
218661 381968
218661 382955
218661 383135
218661 390917
218661 390944
218661 390949
218661 390970
218661 392651
218661 393149
218661 393524
218661 393739
218661 393790
218661 393791
218661 396131
218661 396135
218661 396153
218661 396163
218661 396174
218661 396230
218661 396264
218661 396273
218661 396332
218661 406728
218661 409059
218661 415257
218661 415441
218661 416609
218661 416664
218661 416712
218661 416739
218661 417394
218661 425375
218661 428836
218661 429197
218661 439755
218661 440601
218661 441337
218661 441351
218661 441412
218661 441639
218661 441646
218661 442635
218661 442951
218661 443007
218661 443012
218661 443780
218661 466784
218661 471906
218661 471919
218661 471996
218661 480718
218661 486036
218661 495286
218661 517387
218661 538797
218661 546232
218661 553549
218661 564749
218661 584725
218661 584743
218661 586119
218661 586156
218661 586712
218661 586976
218661 588299
218661 588866
218661 589399
218661 589420
218661 590542
218661 590549
218661 590553
218661 591949
218661 595462
218661 596252
218661 598826
218661 617192
218661 666913
218661 792621
218661 840698
218661 921517
218661 948103
218661 1713051
218661 3740923
218662 218670
218662 218673
218662 218689
218662 218706
218662 252267
218662 266185
218662 267804
218662 291030
218662 304032
218662 314127
218662 339906
218662 363662
218662 380144
218662 380148
218662 380150
218662 380186
218662 380190
218662 380191
218662 380235
218662 380240
218662 380260
218662 380263
218662 380677
218662 380699
218662 381441
218662 381443
218662 381446
218662 381478
218662 381479
218662 381494
218662 381525
218662 383824
218662 396165
218662 416609
218662 416628
218662 418235
218662 418241
218662 426298
218662 428616
218662 440730
218662 441350
218662 441356
218662 441371
218662 441646
218662 441647
218662 442569
218662 442709
218662 442803
218662 442917
218662 452143
218662 471996
218662 472014
218662 486067
218662 539672
218662 548611
218662 548616
218662 548617
218662 565569
218662 584731
218662 585012
218662 585144
218662 585201
218662 586244
218662 586976
218662 589376
218662 589699
218662 597056
218662 598061
218662 948103
218665 218667
218665 218670
218665 218671
218665 218672
218665 218673
218665 218679
218665 218681
218665 218689
218665 218692
218665 218693
218665 218695
218665 218704
218665 218706
218665 218714
218665 218718
218665 218726
218665 218747
218665 277251
218665 520086
218665 3740923
218667 218670
218667 218672
218667 218673
218667 218683
218667 218684
218667 218704
218667 218706
218667 218714
218667 218718
218667 218726
218667 218747
218667 267804
218667 312022
218667 366380
218667 418858
218667 744637
218667 3740923
218670 218671
218670 218672
218670 218673
218670 218681
218670 218683
218670 218689
218670 218695
218670 218704
218670 218706
218670 218718
218670 218726
218670 267804
218670 3740923
218671 218681
218671 218692
218671 218747
218671 289354
218671 290586
218671 294037
218671 694839
218672 218673
218672 218679
218672 218683
218672 218684
218672 218714
218672 218718
218672 218726
218672 744637
218672 1231190
218672 1240346
218673 218683
218673 218684
218673 218689
218673 218695
218673 218706
218673 218708
218673 218714
218673 218718
218673 218726
218673 218747
218673 267804
218673 312022
218673 418858
218673 744637
218675 218708
218675 218745
218675 253467
218675 292194
218675 314106
218675 336670
218675 336707
218675 345430
218675 345491
218675 349405
218675 362625
218675 380623
218675 380724
218675 380726
218675 380984
218675 382165
218675 382264
218675 385215
218675 390941
218675 390955
218675 392433
218675 393769
218675 393791
218675 393841
218675 393844
218675 393881
218675 396130
218675 396131
218675 396133
218675 396135
218675 396136
218675 396138
218675 396153
218675 396170
218675 396188
218675 396226
218675 396230
218675 396234
218675 396248
218675 396258
218675 396267
218675 415174
218675 416637
218675 416642
218675 416712
218675 439738
218675 439755
218675 441351
218675 441375
218675 442951
218675 443007
218675 443780
218675 443924
218675 466785
218675 495169
218675 517387
218675 564749
218675 572996
218675 584725
218675 585583
218675 586712
218675 588552
218675 590319
218675 590542
218675 590553
218675 590751
218675 591552
218675 591949
218675 595462
218675 598030
218675 663702
218675 665018
218675 666913
218675 669756
218675 786165
218675 788485
218675 915154
218675 925168
218679 218681
218679 218684
218679 218692
218679 218693
218679 218695
218679 218704
218679 218726
218679 243106
218679 277251
218679 283549
218679 443017
218679 520086
218679 1053249
218681 218692
218681 290586
218681 407031
218681 3740923
218683 218714
218684 218692
218684 218704
218684 218718
218684 218721
218684 218726
218684 254451
218684 289354
218684 293830
218684 312022
218684 354090
218684 366380
218684 425573
218684 462691
218684 520088
218684 528485
218684 563110
218684 634135
218684 656039
218684 744637
218684 823477
218684 1240346
218684 3740923
218689 218695
218689 218706
218689 218713
218689 246238
218689 267804
218692 277251
218692 289152
218692 290586
218692 290682
218692 293658
218692 338572
218692 520086
218692 548979
218692 656039
218693 218706
218693 218726
218693 277251
218693 3740923
218695 218706
218695 243105
218695 243106
218695 267804
218695 314584
218695 418858
218695 546162
218695 546176
218695 563126
218704 218718
218704 218726
218704 269599
218704 3740923
218706 218713
218706 218714
218706 218718
218706 218726
218706 238762
218706 267804
218706 292263
218706 355544
218706 815793
218706 3740923
218708 312022
218708 315326
218708 417164
218708 471994
218708 679038
218708 1240346
218708 1930407
218713 249192
218713 253467
218713 274352
218713 289354
218713 291900
218713 320192
218713 547232
218713 668090
218713 705620
218714 218718
218714 218721
218714 218747
218714 471867
218714 474918
218714 486213
218714 486219
218714 486220
218714 486221
218714 3740923
218718 218726
218718 218743
218718 312022
218718 1240346
218718 3740923
218721 218726
218721 592288
218726 721307
218726 3740923
218745 248852
218745 279106
218745 336670
218745 345491
218745 370952
218745 380147
218745 381443
218745 382165
218745 382264
218745 390917
218745 390936
218745 390941
218745 393754
218745 393791
218745 396131
218745 396136
218745 396142
218745 396156
218745 396176
218745 396267
218745 406748
218745 428394
218745 440554
218745 441412
218745 442981
218745 443007
218745 443780
218745 517387
218745 523479
218745 546219
218745 586011
218745 587387
218745 589399
218745 590214
218745 590747
218745 590751
218745 590831
218745 594374
218745 595462
218745 598328
218745 663702
218745 669756
218745 682867
218745 707186
218745 788485
218745 792621
218745 818935
218745 818936
218745 901889
218745 914462
218745 918282
218745 1045723
218745 1713051
218745 2827239
218747 366380
218747 3740923
218971 358613
219670 219682
219670 219696
219670 219710
219670 285398
219670 289354
219670 289826
219670 291853
219670 293410
219670 293411
219670 293425
219670 294037
219670 313687
219670 345907
219670 359295
219670 380149
219670 380157
219670 380995
219670 390971
219670 391366
219670 415441
219670 420071
219670 428826
219670 431779
219670 441353
219670 441840
219670 442803
219670 442853
219670 442951
219670 487666
219670 487668
219670 552973
219670 585202
219670 585585
219670 589148
219670 589600
219670 589850
219670 590569
219670 590882
219670 592263
219670 592330
219670 594555
219670 601462
219670 638173
219670 638225
219670 682856
219670 815856
219670 816179
219670 934605
219670 934606
219670 947104
219670 947111
219670 947112
219670 947114
219670 1107706
219670 1602102
219670 3638339
219676 289354
219676 290427
219676 290474
219676 293403
219676 293407
219676 293410
219676 293411
219676 293413
219676 293414
219676 293425
219676 293760
219676 314096
219676 380147
219676 380162
219676 381480
219676 383353
219676 391368
219676 391371
219676 408097
219676 410331
219676 415226
219676 549974
219676 584461
219676 584947
219676 584976
219676 587961
219676 588860
219676 589093
219676 589442
219676 589566
219676 590306
219676 592838
219676 596293
219676 639720
219676 842040
219676 948440
219676 951829
219676 1285408
219678 219688
219678 219710
219678 245797
219678 381434
219678 381844
219678 409644
219678 440735
219678 473083
219678 584869
219678 587689
219678 590621
219682 219696
219682 285398
219682 294037
219682 381443
219682 382077
219682 431779
219682 487666
219682 487668
219682 592267
219682 594555
219682 626452
219682 786058
219682 815856
219682 934605
219682 934606
219682 947104
219682 947111
219682 947112
219682 947114
219682 947522
219682 1107706
219683 219710
219683 260929
219683 291564
219683 292256
219683 356974
219683 380694
219683 400695
219683 417164
219683 439865
219683 442698
219683 463671
219683 467424
219683 471717
219683 474177
219683 585840
219683 586074
219683 586480
219683 589191
219683 590882
219683 594128
219683 595958
219683 596380
219683 596512
219683 601119
219683 808493
219683 813624
219683 815768
219683 844635
219683 910612
219683 1150379
219688 219710
219688 318989
219688 383319
219688 409429
219688 429236
219688 552929
219688 593076
219688 1015210
219696 269443
219696 292263
219696 293410
219696 359295
219696 415441
219696 440642
219696 487666
219696 487668
219696 532233
219696 592267
219696 592330
219696 594555
219696 601462
219696 681106
219696 786058
219696 934605
219696 934606
219696 945702
219696 947104
219696 947111
219696 947112
219696 947222
219696 947522
219696 1107706
219696 1255035
219696 1602102
219710 293410
219710 345430
219710 383319
219710 383453
219710 393741
219710 393791
219710 396131
219710 396170
219710 416609
219710 416620
219710 416636
219710 416797
219710 426298
219710 426915
219710 428394
219710 428616
219710 439992
219710 440735
219710 473083
219710 552882
219710 584495
219710 585202
219710 587689
219710 589376
219710 598061
219710 1045723
219710 3775415
220317 253467
220317 444462
220317 538797
220317 589399
220643 228657
220643 269399
220643 279011
220643 316708
220643 735264
221810 221841
221810 260946
221810 287777
221810 287857
221810 288065
221810 288193
221810 288199
221810 311452
221810 315662
221810 317619
221810 317815
221810 317821
221810 318032
221810 318035
221810 318056
221810 318078
221810 318084
221810 318089
221810 318117
221810 328386
221810 343499
221810 345761
221810 345870
221810 356954
221810 370952
221810 377840
221810 377870
221810 378388
221810 380209
221810 380474
221810 380571
221810 380623
221810 380732
221810 380765
221810 380827
221810 380872
221810 380898
221810 380929
221810 380984
221810 381139
221810 381260
221810 381434
221810 381469
221810 381544
221810 381566
221810 381844
221810 382123
221810 382159
221810 382200
221810 382527
221810 382742
221810 382930
221810 383227
221810 383295
221810 383338
221810 383427
221810 383775
221810 383778
221810 384679
221810 390837
221810 390949
221810 391988
221810 406657
221810 429638
221810 438772
221810 439731
221810 440588
221810 442913
221810 444751
221810 445011
221810 445019
221810 458498
221810 466158
221810 466169
221810 466175
221810 467225
221810 473704
221810 486161
221810 535111
221810 535200
221810 565238
221810 585839
221810 586470
221810 586488
221810 586567
221810 587485
221810 589042
221810 589045
221810 589778
221810 591158
221810 591168
221810 597217
221810 636895
221810 639815
221810 678904
221810 808509
221810 816495
221810 910495
221810 1016633
221810 1053207
221810 1628508
221810 2300735
221811 252733
221811 261281
221811 280286
221811 392313
221811 392398
221811 392451
221811 392453
221811 393310
221811 393326
221811 393480
221811 393763
221811 393916
221811 395039
221811 396244
221811 433360
221811 486148
221811 587301
221811 595239
221811 597013
221811 599656
221811 599764
221811 599776
221811 599801
221811 737124
221818 248852
221818 261281
221818 266185
221818 287737
221818 287768
221818 294634
221818 315106
221818 317311
221818 355447
221818 366535
221818 380414
221818 380623
221818 380663
221818 382113
221818 382200
221818 382215
221818 382301
221818 382481
221818 382934
221818 383428
221818 383775
221818 390936
221818 390937
221818 391776
221818 393739
221818 393745
221818 393777
221818 393790
221818 393881
221818 396130
221818 396131
221818 396184
221818 416641
221818 485005
221818 486172
221818 486312
221818 585851
221818 586160
221818 586689
221818 586884
221818 589989
221818 591040
221818 591935
221818 591955
221818 594330
221818 596252
221818 597013
221818 598405
221818 620568
221818 622737
221818 848111
221818 880456
221818 3230912
221818 3574328
221823 381110
221823 381781
221823 428797
221826 272387
221826 287718
221826 316608
221826 317817
221826 348259
221826 379693
221826 380237
221826 381066
221826 381970
221826 382098
221826 382159
221826 382181
221826 382437
221826 383336
221826 383371
221826 383373
221826 417433
221826 420071
221826 440703
221826 455728
221826 460897
221826 524471
221826 535088
221826 535117
221826 585789
221826 585854
221826 587404
221826 588693
221826 589110
221826 590110
221826 595054
221826 639815
221826 822196
221826 1053207
221826 1204735
221831 260936
221831 377959
221831 467424
221831 590118
221831 591158
221831 595091
221831 707430
221831 808508
221831 808509
221831 910726
221831 912996
221831 930820
221831 1113075
221831 1149840
221838 377886
221838 441350
221838 597146
221841 260946
221841 267710
221841 380765
221841 382916
221841 385770
221841 388946
221841 390919
221841 390936
221841 390937
221841 390941
221841 390944
221841 393739
221841 393763
221841 393783
221841 393789
221841 393791
221841 396155
221841 396156
221841 396170
221841 406728
221841 426915
221841 428394
221841 440601
221841 445046
221841 486058
221841 486244
221841 517387
221841 535440
221841 535484
221841 544451
221841 591094
221841 594330
221841 665276
221841 666925
221841 786161
221841 786165
222089 346693
222089 388977
222089 418774
222089 419783
222089 460577
222089 460579
222089 460585
222089 545355
222089 559523
222089 625828
222089 625829
222089 861709
222089 1032083
222089 1032104
222089 1401785
222862 426324
222862 443275
222862 472746
222862 558675
222862 560595
222862 617329
222864 469962
222864 609565
222864 609577
222864 1258347
223952 401721
224456 248852
224456 292195
224456 312786
224456 382481
224456 390920
224456 390936
224456 393739
224456 393743
224456 393810
224456 393881
224456 396135
224456 396147
224456 396156
224456 396218
224456 416620
224456 416621
224456 426915
224456 428394
224456 442951
224456 442981
224456 442991
224456 443641
224456 444997
224456 546232
224456 584266
224456 584725
224456 672648
224456 845444
224456 950072
224456 950079
224456 950083
224456 955169
224456 1045723
224466 312786
224466 379689
224466 380460
224466 382253
224466 382622
224466 382967
224466 383313
224466 383419
224466 383439
224466 441825
224466 441875
224466 585088
224466 586687
224466 888438
224466 906315
224466 909790
227566 239440
227901 245797
227901 275533
227901 383856
227901 443186
227901 443187
227901 443188
227901 443199
227901 443204
228340 291853
228340 391812
228340 392313
228340 406728
228340 441646
228340 448615
228340 471906
228340 471928
228340 471947
228340 535287
228340 548653
228340 552882
228340 592805
228340 791471
228340 848379
228657 266919
228657 279011
228657 316708
229154 270552
229154 314161
229154 317829
229154 328318
229154 341653
229154 341673
229154 341676
229154 341681
229154 360604
229154 379689
229154 380182
229154 380827
229154 380875
229154 381057
229154 381070
229154 381331
229154 381469
229154 381477
229154 381723
229154 382113
229154 382244
229154 382396
229154 382967
229154 383172
229154 383385
229154 384423
229154 384827
229154 384839
229154 393840
229154 428849
229154 430186
229154 440554
229154 441875
229154 466311
229154 466858
229154 486374
229154 489176
229154 517097
229154 524470
229154 584554
229154 586710
229154 586781
229154 587276
229154 587485
229154 590069
229154 591168
229154 593681
229154 594333
229154 595335
229154 595458
229154 595583
229154 681106
229154 681123
229154 815854
229154 906315
230939 269665
230939 283411
230942 275216
230942 290446
230942 339847
230942 885744
231049 650865
231049 730814
231591 592116
232385 232432
232385 232448
232385 253758
232385 282225
232385 284306
232385 311221
232385 398217
232385 398265
232385 402244
232385 402805
232385 1007598
232395 281718
232432 232448
232432 311221
232432 402034
232432 402561
232432 457775
232448 253758
232448 311221
232448 398217
232448 401259
232448 402034
233712 261540
233712 269399
233712 294590
233712 343660
233712 401095
233712 415248
233712 423746
233712 986320
234315 474050
236592 376728
236592 383313
236592 392398
236592 393044
236592 394000
236592 395029
236592 558548
237214 420333
237214 444542
238762 288191
238762 372135
238762 379689
238762 381412
238762 382159
238762 382200
238762 393036
238762 442650
238762 443037
238762 606766
238762 715125
238762 757813
238762 757904
238762 1047349
238898 423291
238898 443269
238898 815327
239440 260928
239440 260937
239440 341673
239440 381441
239440 381455
239440 381460
239440 381465
239440 381469
239440 381470
239440 381475
239440 381476
239440 381479
239440 381480
239440 381491
239440 381522
239440 407106
239440 416641
239440 418335
239440 424515
239440 426826
239440 442906
239440 442908
239440 466858
239440 472766
239440 548611
239440 548617
239440 548620
239440 548624
239440 548628
239440 564349
239440 584967
239440 584981
239440 585835
239440 586059
239440 587695
239440 589071
239440 589589
239440 590030
239440 591833
239440 591836
239440 597056
239440 597480
240913 317619
240913 317707
240913 382527
240913 597689
241209 385588
241209 395129
241209 558794
241209 591158
241209 930820
241974 241976
241974 241990
241974 284267
241974 371903
241974 381137
241974 381402
241974 382096
241974 382279
241974 382406
241974 382448
241974 383954
241974 468778
241974 520192
241974 544681
241974 558257
241974 587894
241974 698925
241974 729512
241974 791573
241974 910187
241974 912539
241974 912540
241974 1210663
241974 1256802
241974 1408397
241976 458659
241976 542779
241976 1256802
241976 1382850
241990 303061
241990 382402
241990 383954
241990 444097
241990 535063
241990 639805
241990 691905
241990 905115
241990 1092307
241990 1115760
241990 1115762
241990 1115763
241990 1115772
241990 1115776
242181 601932
242296 247198
242296 279474
242296 328323
242296 379909
242296 385131
242296 405199
242296 725657
242296 910839
242296 1095909
242296 1295271
242300 717110
242300 717126
242300 1400725
243102 243106
243102 253556
243102 267804
243102 348125
243102 418858
243102 520086
243102 520787
243102 546155
243102 546156
243102 546158
243102 546159
243102 546162
243102 546172
243102 546175
243102 546176
243102 563105
243102 563106
243102 563122
243102 563124
243102 563126
243102 563150
243102 596691
243102 1270097
243104 267804
243104 563110
243104 563126
243104 1270097
243105 253556
243105 267804
243105 520086
243105 520787
243105 546155
243105 546156
243105 546158
243105 546159
243105 546172
243105 546176
243105 563105
243105 563106
243105 563126
243105 1270097
243106 253556
243106 267804
243106 272371
243106 348125
243106 418858
243106 520086
243106 520787
243106 546155
243106 546156
243106 546158
243106 546159
243106 546162
243106 546172
243106 546175
243106 546176
243106 563105
243106 563126
243106 596691
243106 1270097
243106 1429990
244763 267804
244763 348125
244763 418858
244763 520787
244763 546155
244763 546156
244763 546158
244763 546159
244763 546162
244763 546172
244763 563105
244763 563106
244763 563110
244763 563122
244763 563126
244763 563129
244763 563150
244763 1270097
244987 280469
244987 289844
244987 290519
245756 278464
245756 292130
245756 292645
245756 363566
245756 365473
245756 589685
245756 725991
245764 362072
245764 380726
245764 415226
245764 418533
245764 442498
245764 442503
245764 442561
245764 442569
245764 442583
245764 442611
245764 442709
245764 442723
245764 495584
245764 549700
245764 586451
245764 587822
245764 591220
245764 594835
245764 594836
245764 594846
245764 594848
245764 595516
245764 815371
245764 815854
245764 1111540
245764 1111555
245784 339400
245784 346687
245784 383151
245784 406571
245784 406603
245784 486244
245784 552781
245797 257464
245797 275533
245797 281169
245797 293807
245797 294037
245797 380442
245797 380982
245797 381434
245797 381465
245797 381781
245797 382264
245797 383180
245797 383856
245797 383935
245797 393844
245797 396345
245797 406778
245797 415218
245797 423291
245797 432577
245797 435767
245797 442728
245797 442951
245797 443187
245797 443188
245797 443199
245797 443204
245797 443323
245797 466158
245797 471717
245797 471722
245797 486148
245797 517387
245797 573115
245797 594899
245797 597370
245797 665765
245797 682155
245797 694149
245797 706857
245797 739076
245797 817233
245797 875835
245797 906216
245797 918737
245797 955693
245797 1170723
245797 1283076
245797 1361107
245797 1361112
245825 383110
245825 445445
245825 643072
245825 657869
245825 662618
245825 663585
245825 671156
245841 419357
245841 1034993
245841 1094650
245878 418528
245878 567413
245878 694774
245878 947942
245936 312981
245936 403806
245936 479764
245936 877261
245968 503572
245968 570478
246041 317885
246041 321266
246041 1094462
246220 392974
246220 393606
246220 408142
246220 970128
246238 266185
246238 293407
246238 380162
246238 416671
246238 426298
246238 434285
246238 439856
246238 439866
246238 521349
246238 548643
246238 590147
246238 3740923
246352 253467
246352 285276
246352 291165
246352 293420
246352 336670
246352 431710
246352 586643
246352 590747
246352 597671
246352 607678
246352 947707
246352 950379
246352 3638339
246353 636539
246353 787545
246353 907252
246720 280668
246720 317885
246720 406677
246720 428851
246720 517393
246720 671159
247016 860207
247016 873540
247016 1408349
247198 401259
247198 402429
247198 1625517
248744 658210
248744 1145527
248744 2207889
248852 249192
248852 253467
248852 254912
248852 261280
248852 261281
248852 273384
248852 279106
248852 290896
248852 291853
248852 293410
248852 313687
248852 317311
248852 336670
248852 341653
248852 345430
248852 345432
248852 345689
248852 347280
248852 368592
248852 368594
248852 380623
248852 380658
248852 381480
248852 381548
248852 382165
248852 382264
248852 382951
248852 382955
248852 383345
248852 383653
248852 384423
248852 385723
248852 390917
248852 390919
248852 390920
248852 390936
248852 390937
248852 390941
248852 390969
248852 391610
248852 391742
248852 391776
248852 391837
248852 391985
248852 392080
248852 392406
248852 393192
248852 393727
248852 393739
248852 393741
248852 393745
248852 393752
248852 393754
248852 393760
248852 393762
248852 393763
248852 393765
248852 393769
248852 393777
248852 393783
248852 393790
248852 393791
248852 393809
248852 393810
248852 393841
248852 393849
248852 393852
248852 393881
248852 393895
248852 393912
248852 396130
248852 396131
248852 396135
248852 396145
248852 396147
248852 396153
248852 396155
248852 396156
248852 396163
248852 396166
248852 396172
248852 396176
248852 396313
248852 396345
248852 404653
248852 406748
248852 416306
248852 416620
248852 416637
248852 416641
248852 416681
248852 416700
248852 417424
248852 417477
248852 424515
248852 426298
248852 428394
248852 440295
248852 440601
248852 442981
248852 443699
248852 484162
248852 486058
248852 486090
248852 486305
248852 486312
248852 495571
248852 495829
248852 495833
248852 533250
248852 535440
248852 535441
248852 548624
248852 584465
248852 584743
248852 584963
248852 585583
248852 585839
248852 585989
248852 586179
248852 586681
248852 586688
248852 586689
248852 586884
248852 587301
248852 587387
248852 588301
248852 588306
248852 588409
248852 588499
248852 589077
248852 589931
248852 589989
248852 590018
248852 590029
248852 590214
248852 590751
248852 591040
248852 591092
248852 591168
248852 591935
248852 591936
248852 591955
248852 593717
248852 594330
248852 594529
248852 594896
248852 594998
248852 595239
248852 595481
248852 595654
248852 595723
248852 595907
248852 595909
248852 595911
248852 595912
248852 596252
248852 597013
248852 597132
248852 597524
248852 597671
248852 598328
248852 607678
248852 611207
248852 616491
248852 617699
248852 620568
248852 622737
248852 627827
248852 663702
248852 669756
248852 682853
248852 682856
248852 682867
248852 683741
248852 683743
248852 683783
248852 683794
248852 683796
248852 683827
248852 683854
248852 684056
248852 684116
248852 684126
248852 707031
248852 787817
248852 788472
248852 788477
248852 788496
248852 788658
248852 788723
248852 788832
248852 815565
248852 815961
248852 816361
248852 816367
248852 880456
248852 901929
248852 924032
248852 924035
248852 925713
248852 927107
248852 927459
248852 969396
248852 982151
248852 1045723
248852 1118610
248852 1118770
248852 1119133
248852 1165787
248852 1166960
248852 1533216
248852 3230912
248852 3574328
248852 3775415
248894 270052
248894 329414
248894 335947
248894 371052
248894 371787
248894 376728
248894 423317
248894 433821
248894 434663
248894 472746
248894 690299
248894 898688
248894 898699
248894 898703
249095 292617
249095 311268
249095 690400
249095 1006138
249192 281169
249192 293420
249192 355544
249192 390974
249192 425880
249192 429638
249192 439734
249192 439856
249192 441351
249192 441375
249192 441646
249192 556602
249192 585982
249192 589071
249192 590549
249192 595758
249192 600049
249611 261281
249611 287737
249611 393614
249611 393615
249611 393620
249611 393761
249611 740406
249611 841997
249611 922996
249611 927060
249611 1171188
250231 429169
250231 937082
250291 715486
250350 346693
250350 359839
250350 388977
250350 460577
250350 545355
250350 1032085
250366 281195
250404 380659
250682 284332
250682 334677
250682 334727
250682 605000
250682 607348
250682 608928
250682 643300
250682 707895
250682 839213
250682 883084
250682 947301
250682 950176
250682 955037
250682 1076110
250682 1231121
250682 1687189
250682 1687840
250682 1687841
250682 1687847
250682 1993756
251100 276914
251100 279398
251100 312022
251100 371196
251100 429318
251100 660086
251252 360886
251252 669612
251252 669619
251284 382092
251284 384444
251284 392651
251284 396352
251284 538810
251284 552379
251284 552952
251284 553744
251284 554719
251284 671258
251284 683959
251284 848574
251284 848577
251508 292224
251508 370952
251508 381970
251508 383032
251508 383567
251508 383762
251508 384145
251508 384726
251508 458541
251508 584504
251508 584508
251508 586609
251518 309008
251518 309024
251950 289324
251950 339400
251950 383110
251950 416703
251950 430186
251950 439992
251950 588664
251950 591658
251950 706647
251950 792621
251950 1713051
251955 253467
251955 289324
251955 289354
251955 291853
251955 313687
251955 381443
251955 416620
251955 416637
251955 442958
251955 443692
251955 471906
251955 471946
251955 471947
251955 495286
251955 584489
251955 584725
251955 588950
251955 589600
251955 590026
251955 646454
251959 322489
251959 382334
251959 382635
251959 383642
251959 383954
251959 384667
251959 1044639
251959 1049028
251959 1490215
252267 254451
252267 286079
252267 292015
252267 314584
252267 602446
252403 345430
252403 393524
252403 441760
252403 443231
252403 485005
252403 589399
252403 596252
252403 604319
252403 906326
252733 390919
252733 392398
252733 392539
252733 393118
252733 393314
252733 393480
252733 599764
253125 1150087
253133 409312
253133 532349
253467 261280
253467 261281
253467 266185
253467 267321
253467 273384
253467 274460
253467 280469
253467 285972
253467 289324
253467 290427
253467 290511
253467 290519
253467 291224
253467 291236
253467 292194
253467 292256
253467 293410
253467 293420
253467 293425
253467 293434
253467 294014
253467 294634
253467 315662
253467 318089
253467 318146
253467 318989
253467 319025
253467 319045
253467 319053
253467 336670
253467 339400
253467 341701
253467 345430
253467 345689
253467 346680
253467 348271
253467 356954
253467 364749
253467 368594
253467 380623
253467 380658
253467 380726
253467 381133
253467 381441
253467 381476
253467 382200
253467 382481
253467 382955
253467 383110
253467 383227
253467 383342
253467 383356
253467 383775
253467 384423
253467 390955
253467 390982
253467 391371
253467 391985
253467 393727
253467 393739
253467 393741
253467 393754
253467 393762
253467 393777
253467 393789
253467 393790
253467 393791
253467 393809
253467 393896
253467 396130
253467 396131
253467 396133
253467 396134
253467 396136
253467 396138
253467 396143
253467 396145
253467 396147
253467 396156
253467 396158
253467 396163
253467 396170
253467 396174
253467 396184
253467 396188
253467 396190
253467 396202
253467 396226
253467 396244
253467 396248
253467 396264
253467 396266
253467 396275
253467 396313
253467 396345
253467 405268
253467 405279
253467 406733
253467 408097
253467 415226
253467 415257
253467 416609
253467 416620
253467 416621
253467 416636
253467 416637
253467 416642
253467 416644
253467 416664
253467 416665
253467 416681
253467 416697
253467 416703
253467 416739
253467 417394
253467 418528
253467 435262
253467 435311
253467 439992
253467 440295
253467 440642
253467 441351
253467 441412
253467 442803
253467 442823
253467 442951
253467 442953
253467 442957
253467 443007
253467 443037
253467 443231
253467 443677
253467 443692
253467 443699
253467 444415
253467 444997
253467 452143
253467 473109
253467 486033
253467 486054
253467 486059
253467 486067
253467 486090
253467 486172
253467 490144
253467 517387
253467 517393
253467 532663
253467 538824
253467 550153
253467 552882
253467 558712
253467 564749
253467 566899
253467 572877
253467 572994
253467 584725
253467 584947
253467 584963
253467 585012
253467 585583
253467 586156
253467 586643
253467 586683
253467 586691
253467 586708
253467 586710
253467 586712
253467 587301
253467 588300
253467 588301
253467 588306
253467 588499
253467 588572
253467 588664
253467 588860
253467 589042
253467 589093
253467 589148
253467 589399
253467 589778
253467 589908
253467 590026
253467 590029
253467 590110
253467 590553
253467 590747
253467 590751
253467 591040
253467 591046
253467 593683
253467 594579
253467 595239
253467 595462
253467 595723
253467 596252
253467 596628
253467 596691
253467 598405
253467 599721
253467 611168
253467 611207
253467 663613
253467 663723
253467 666907
253467 666913
253467 666925
253467 683697
253467 683742
253467 694149
253467 694770
253467 694797
253467 706647
253467 707012
253467 707031
253467 751209
253467 788472
253467 788477
253467 788484
253467 788485
253467 788496
253467 788498
253467 815058
253467 817703
253467 843057
253467 901917
253467 901929
253467 921514
253467 924032
253467 924041
253467 947353
253467 947511
253467 948103
253467 982151
253467 1118770
253467 1165290
253467 3230912
253467 3574328
253467 3775415
253470 721345
253470 1240346
253556 267804
253556 418858
253556 520787
253556 546155
253556 546158
253556 546159
253556 563105
253556 563106
253556 563110
253556 563126
253758 311221
253758 398265
253758 402429
253758 724720
254078 380414
254078 382186
254078 382215
254078 548594
254078 584159
254311 281159
254311 539882
254311 596387
254311 633989
254311 808998
254311 1113405
254311 1578546
254311 2100682
254451 273470
254451 276914
254451 290900
254451 291261
254451 292130
254451 292645
254451 292646
254451 293407
254451 319085
254451 366380
254451 368356
254451 388509
254451 405806
254451 414192
254451 423948
254451 462680
254451 471163
254451 520088
254451 546232
254451 593585
254451 660086
254451 705620
254451 1208980
254562 254571
254562 254577
254562 442803
254571 254577
254571 293641
254577 441646
254577 675220
254910 312261
254910 379901
254910 390919
254910 391027
254910 392427
254910 392453
254910 393896
254910 396135
254910 396139
254910 396251
254910 437203
254910 558731
254910 586160
254910 586691
254910 596406
254910 597013
254910 598826
254910 599804
254910 599922
254910 846803
254910 926024
254911 349405
254911 390920
254911 391826
254911 425375
254911 442803
254911 444780
254911 471905
254911 547520
254911 694732
254912 310759
254912 339166
254912 390970
254912 393852
254912 418241
254912 428394
254912 434285
254912 542604
254912 597141
254912 598143
254912 598902
254912 599286
254912 848329
254912 848471
254912 987661
255087 393511
255087 393567
255087 394006
255087 584437
255087 592628
255087 592633
255087 597802
255087 618154
255087 671258
255087 691304
255087 701830
255513 255552
255513 321706
255513 433379
255513 448233
255513 612323
255529 433575
255529 433821
255529 595113
255529 604385
255529 663413
255529 669590
255529 702414
255529 970530
255552 433379
255552 612323
255561 428394
255561 552882
255561 592690
255561 599953
255561 611894
255561 661806
255561 671156
255907 269399
255907 317373
255907 321599
255907 322172
255907 453068
255907 453072
255907 453078
256903 279398
256903 287134
256903 294634
256903 383371
256903 671209
257464 322341
257464 339931
257464 353916
257464 381844
257464 390951
257464 391420
257464 391742
257464 393192
257464 410208
257464 415441
257464 442537
257464 443230
257464 443323
257464 444050
257464 444189
257464 584628
257464 584743
257464 584963
257464 585163
257464 586179
257464 586687
257464 589077
257464 589078
257464 589931
257464 589993
257464 595907
257464 595909
257464 595912
257464 595924
257464 596972
257464 597370
257464 627827
257464 671151
257464 706857
257464 790513
257464 816361
257464 844616
257464 910730
257464 947707
257464 1144874
257464 1583316
257684 384145
258987 286388
258987 380476
258987 381139
258987 381331
258987 381355
258987 381395
258987 382199
258987 384678
258987 469755
258987 478980
258987 495642
258987 985874
258987 1114334
259679 293747
259679 306391
259679 345428
259679 349051
259679 382223
259679 383642
259679 387305
259679 387306
259679 387308
259679 412763
259679 423075
259679 438120
259679 444132
259679 444201
259679 448990
259679 454281
259679 467376
259679 468838
259679 474947
259679 724943
259679 735699
259679 904967
259679 953917
259679 953918
259679 953926
259679 953927
259679 953942
259679 1558095
259679 2608107
260917 273423
260917 347201
260917 370952
260917 378445
260917 382041
260917 382178
260917 382264
260917 383342
260917 383653
260917 383686
260917 384128
260917 384561
260917 384827
260917 441365
260917 442803
260917 442897
260917 494918
260917 524470
260917 549691
260917 549710
260917 558712
260917 584139
260917 584305
260917 584309
260917 584342
260917 584343
260917 584346
260917 584347
260917 584357
260917 584359
260917 584363
260917 584367
260917 584370
260917 584372
260917 584376
260917 584378
260917 584382
260917 584397
260917 584405
260917 584413
260917 584428
260918 439992
260918 486161
260918 486380
260918 495642
260918 592838
260918 653071
260918 676105
260918 707003
260918 906678
260918 1248831
260928 272336
260928 287738
260928 318989
260928 341653
260928 341673
260928 341676
260928 341681
260928 347203
260928 380130
260928 380135
260928 380147
260928 380149
260928 380150
260928 380162
260928 380190
260928 380260
260928 381441
260928 381443
260928 381446
260928 381455
260928 381456
260928 381458
260928 381460
260928 381469
260928 381470
260928 381477
260928 381478
260928 381479
260928 381480
260928 381491
260928 381521
260928 382187
260928 382955
260928 385557
260928 390850
260928 390971
260928 396165
260928 404654
260928 416641
260928 418335
260928 424515
260928 441355
260928 441630
260928 441646
260928 441689
260928 441760
260928 441875
260928 442802
260928 442906
260928 442908
260928 442909
260928 443111
260928 443248
260928 443881
260928 466858
260928 489176
260928 520094
260928 535441
260928 548611
260928 548617
260928 548620
260928 548624
260928 548628
260928 548631
260928 562909
260928 584623
260928 584967
260928 584971
260928 584981
260928 585080
260928 585201
260928 585835
260928 586059
260928 586639
260928 587695
260928 588215
260928 589130
260928 589589
260928 590407
260928 590552
260928 590810
260928 590831
260928 591833
260928 591836
260928 591840
260928 591873
260928 591877
260928 594177
260928 595335
260928 595475
260928 597480
260928 597853
260928 789125
260928 791697
260928 816818
260928 910192
260928 911378
260929 291853
260929 293410
260929 318075
260929 345430
260929 377886
260929 381480
260929 396275
260929 416671
260929 423746
260929 426298
260929 441648
260929 441840
260929 442656
260929 442936
260929 443906
260929 444189
260929 471906
260929 471946
260929 471947
260929 472926
260929 486060
260929 486188
260929 495286
260929 585041
260929 586884
260929 588950
260929 589376
260929 589493
260929 590030
260929 590882
260929 591092
260929 595475
260929 595885
260929 673730
260929 724463
260929 791471
260929 815527
260929 910730
260936 260972
260936 261011
260936 495642
260936 815768
260937 377886
260937 381544
260937 447356
260937 496640
260937 596512
260937 663574
260937 680901
260937 815327
260937 815527
260937 815530
260937 831607
260937 844467
260937 844580
260937 844612
260937 1150154
260941 377886
260941 377959
260941 381355
260941 391420
260941 396156
260941 442498
260941 443228
260941 443260
260941 592818
260941 595091
260941 595958
260941 597350
260941 910730
260941 930821
260941 1047349
260946 286114
260946 287737
260946 314266
260946 318035
260946 318089
260946 339920
260946 342987
260946 344811
260946 345689
260946 366761
260946 378388
260946 380133
260946 380292
260946 380488
260946 380732
260946 380752
260946 381139
260946 381355
260946 381434
260946 381469
260946 382527
260946 382916
260946 383195
260946 383684
260946 383686
260946 383775
260946 391988
260946 412763
260946 417424
260946 429545
260946 441634
260946 442503
260946 442909
260946 443260
260946 443906
260946 473704
260946 473722
260946 474154
260946 474177
260946 495584
260946 524471
260946 565238
260946 585726
260946 585839
260946 586444
260946 586473
260946 587487
260946 587514
260946 588634
260946 590110
260946 591065
260946 591158
260946 591160
260946 591280
260946 595768
260946 596689
260946 596691
260946 601119
260946 619277
260946 792201
260946 808509
260946 819764
260946 844590
260946 906385
260946 948016
260946 972967
260946 1149603
260946 1150234
260946 3981024
260972 261011
260972 439992
260972 656493
260972 815854
260972 908731
261008 261011
261011 442652
261011 442709
261011 442723
261011 443228
261011 444421
261011 495642
261011 586179
261011 683791
261011 814752
261011 1111555
261280 273384
261280 290511
261280 292194
261280 293410
261280 345430
261280 345689
261280 346680
261280 370952
261280 380657
261280 380658
261280 380663
261280 380726
261280 381104
261280 383389
261280 385770
261280 388946
261280 390919
261280 390937
261280 390941
261280 390944
261280 390955
261280 391027
261280 393642
261280 393727
261280 393739
261280 393741
261280 393765
261280 393789
261280 393790
261280 393791
261280 393809
261280 393849
261280 393881
261280 393896
261280 394006
261280 396130
261280 396131
261280 396138
261280 396143
261280 396156
261280 396172
261280 396188
261280 405268
261280 413098
261280 416609
261280 416665
261280 426915
261280 437216
261280 439734
261280 439765
261280 440642
261280 442953
261280 443008
261280 444415
261280 475857
261280 486060
261280 486090
261280 517387
261280 532663
261280 584725
261280 585583
261280 586156
261280 586683
261280 588309
261280 589399
261280 589778
261280 590387
261280 591040
261280 594330
261280 596396
261280 600559
261280 616491
261280 666913
261280 666925
261280 694770
261280 707012
261280 787817
261280 788496
261280 815961
261280 818386
261280 3230912
261281 269542
261281 280286
261281 285972
261281 287768
261281 290427
261281 292197
261281 293510
261281 317311
261281 326442
261281 336707
261281 341650
261281 345430
261281 345432
261281 345549
261281 345675
261281 345761
261281 346680
261281 353916
261281 360604
261281 366570
261281 368594
261281 379527
261281 380237
261281 380659
261281 380660
261281 380663
261281 380726
261281 381476
261281 381548
261281 381566
261281 382951
261281 382955
261281 386920
261281 388946
261281 390919
261281 390920
261281 390936
261281 390941
261281 390955
261281 390967
261281 390982
261281 391027
261281 391610
261281 392406
261281 392430
261281 392433
261281 393727
261281 393739
261281 393741
261281 393754
261281 393760
261281 393791
261281 393810
261281 393849
261281 393896
261281 396131
261281 396134
261281 396135
261281 396145
261281 396155
261281 396156
261281 396166
261281 396170
261281 396172
261281 396176
261281 396190
261281 396313
261281 396345
261281 406592
261281 406657
261281 406662
261281 416306
261281 416608
261281 416637
261281 416656
261281 416665
261281 416671
261281 416697
261281 416703
261281 416752
261281 417394
261281 425061
261281 426298
261281 428394
261281 435262
261281 439734
261281 439992
261281 441375
261281 442997
261281 443008
261281 443245
261281 446043
261281 447364
261281 456262
261281 463628
261281 466532
261281 485005
261281 486033
261281 486058
261281 486220
261281 486303
261281 495169
261281 513524
261281 535440
261281 535441
261281 542284
261281 550153
261281 557372
261281 560075
261281 584725
261281 585158
261281 586688
261281 586689
261281 586733
261281 587296
261281 587301
261281 587822
261281 588664
261281 589376
261281 589989
261281 591935
261281 591955
261281 592690
261281 593611
261281 594151
261281 594531
261281 595582
261281 595654
261281 597013
261281 597133
261281 599919
261281 611207
261281 617699
261281 683697
261281 683779
261281 694222
261281 706874
261281 707012
261281 739927
261281 740406
261281 788488
261281 788702
261281 822821
261281 842812
261281 843013
261281 843091
261281 843290
261281 879087
261281 880024
261281 880456
261281 903237
261281 911599
261281 955693
261281 1010381
261281 1045723
261281 1111520
261281 1113932
261281 1118770
261281 1120021
261281 1166299
261281 1166349
261281 1166960
261281 1166992
261281 1167002
261529 261589
261540 353868
261540 401095
261540 408087
261540 434285
261540 434514
261540 546181
261540 595073
261540 623669
261540 876442
261540 897333
261541 436604
261562 349382
261865 275641
261865 462703
261865 704943
264047 317650
264047 357908
264047 480918
264047 1289071
264383 381029
264450 289826
264450 289875
264450 414650
264450 790120
265334 265351
265334 265361
265334 395312
265351 265361
265351 265703
265351 265922
265351 395312
265361 265703
265361 265922
265361 394341
265361 395312
265361 398775
265361 398978
265361 398982
265361 398991
265361 398993
265361 398996
265361 400647
265361 400651
265474 280678
265474 314097
265474 314118
265474 370205
265474 379670
265474 379702
265474 439724
265474 459014
265474 459928
265474 465446
265703 265922
265703 395312
265703 398978
265922 395312
265922 398978
265922 398982
265922 398991
265922 398993
265922 398996
266018 280469
266018 290519
266018 573511
266018 577021
266018 589699
266018 642151
266018 882934
266021 286914
266021 291183
266021 363566
266021 556314
266021 698391
266021 725880
266021 725886
266021 788035
266185 270376
266185 280469
266185 289354
266185 290519
266185 293403
266185 293439
266185 377825
266185 380139
266185 380650
266185 380956
266185 381443
266185 393809
266185 416240
266185 439844
266185 439856
266185 439864
266185 439865
266185 439866
266185 439881
266185 439898
266185 439915
266185 439932
266185 442246
266185 443881
266185 471919
266185 548643
266185 565569
266185 573511
266185 577021
266185 584725
266185 585012
266185 585703
266185 589176
266185 589191
266185 589494
266185 589595
266185 589699
266185 589774
266185 590106
266364 327459
266364 378291
266364 406485
266364 541520
266364 655884
266364 729361
266364 854609
266364 920271
266364 959556
266364 1364213
266364 1380861
266364 1587376
266574 279832
266574 279873
266649 272030
266676 364841
266676 630352
266803 284267
266803 284268
266803 284271
266803 284273
266814 283930
266814 424390
266918 267150
266918 267338
266918 283411
266918 283621
266918 314552
266918 365483
266918 428852
266918 442152
266918 598730
266918 882709
266919 274481
266919 316708
266919 537268
266921 268382
266921 311252
266921 316661
266921 321669
266921 338020
266921 365465
266921 500110
266921 529909
266921 723608
266929 407706
266952 273951
266952 405059
266972 290083
266972 297205
266972 319815
266972 359931
266972 365483
266972 558675
266972 560043
266972 723191
266972 1105916
267150 271632
267150 423746
267150 560043
267151 402429
267162 319815
267162 416300
267162 1387679
267162 2267936
267321 273384
267321 289354
267321 293410
267321 293420
267321 318146
267321 319019
267321 319020
267321 319025
267321 319039
267321 319045
267321 319046
267321 319085
267321 319095
267321 319245
267321 347258
267321 381552
267321 382810
267321 385770
267321 390901
267321 390919
267321 393789
267321 393849
267321 393881
267321 393896
267321 396130
267321 396131
267321 396184
267321 406728
267321 408097
267321 416608
267321 416620
267321 416637
267321 439734
267321 440642
267321 444978
267321 452143
267321 486090
267321 552882
267321 584725
267321 585583
267321 589374
267321 590531
267321 591091
267321 596433
267321 600049
267321 666913
267321 718072
267321 736894
267321 901929
267321 1118770
267321 3574328
267338 401721
267338 725201
267338 1105916
267338 2447359
267357 319868
267357 440023
267392 425573
267392 440049
267392 962778
267710 270376
267710 276915
267710 337048
267710 463631
267710 526106
267710 704943
267710 705778
267710 893133
267710 893139
267757 269665
267757 280458
267804 268208
267804 348125
267804 418858
267804 520787
267804 546155
267804 546156
267804 546158
267804 546159
267804 546162
267804 546172
267804 546175
267804 546176
267804 563105
267804 563106
267804 563110
267804 563122
267804 563124
267804 563126
267804 563140
267804 563143
267804 563150
267804 963090
267804 1270097
267970 287525
267970 349383
267970 420658
267970 725201
267970 882934
268028 319214
268028 319230
268028 319237
268028 319252
268028 319255
268028 319256
268028 319258
268028 319292
268028 319322
268028 319340
268028 323184
268028 328497
268028 353049
268028 407201
268028 415544
268028 421156
268028 453362
268028 789109
268049 276915
268067 292204
268067 2034933
268208 418858
268208 546156
268208 546172
268208 563110
268208 563117
268208 563150
268382 273757
268382 321669
268382 337086
268382 353871
268382 570478
268382 589595
268382 660449
268382 1157201
269097 273162
269097 383375
269097 393739
269097 441356
269097 441365
269097 457503
269097 466790
269097 549703
269097 584159
269097 584481
269097 593681
269180 284332
269180 335947
269180 388967
269180 401259
269180 471560
269180 638671
269180 676470
269180 1131715
269180 1925121
269186 299470
269186 349330
269186 435048
269186 446478
269186 1524589
269399 276315
269399 276319
269399 279338
269399 317885
269399 317985
269399 318801
269399 320805
269399 321599
269399 322224
269399 322421
269399 367544
269399 411976
269416 557443
269416 651635
269416 885979
269416 1080900
269416 1243171
269416 1614528
269422 292263
269422 347802
269422 379691
269422 510817
269422 845727
269443 287942
269443 345491
269443 380135
269443 381106
269443 404654
269443 406727
269443 406764
269443 432577
269443 439738
269443 440619
269443 441355
269443 441689
269443 442247
269443 442299
269443 443667
269443 444735
269443 445487
269443 447385
269443 471996
269443 471997
269443 587931
269443 589850
269443 590552
269443 590601
269443 595462
[truncated: 708,495 more chars]
