# Supplementary material for: Assessing Low-Intensity Relationships in Complex Networks
Source: PLoS One. 2016 Apr 20;11(4):e0152536. doi: 10.1371/journal.pone.0152536 (PMC4838277; doi:10.1371/journal.pone.0152536)
Supplement: S1 Data — (ZIP) [file pone.0152536.s005.zip › LinkAssessment2016_Data/LiveJournal/LiveJournalExtGT.txt]

id1 id2
694076 858560
587555 472003
442569 384827
254910 472819
321669 84404
383468 442046
815527 396145
23645 383383
588041 293127
311268 411978
702414 392455
384126 465334
587277 587272
88835 381479
246352 443780
482725 25204
254912 599638
254912 599633
88835 381478
313687 471867
391764 184916
12840 557741
379691 382178
653176 315326
381844 663030
587555 472027
482725 25209
436296 588040
385131 45507
88835 381441
391420 381470
383468 442063
408154 524470
345491 818936
408154 524471
587652 218675
442936 585703
574011 383309
366761 445011
471993 584731
272827 425721
572968 166004
385424 202250
594805 284271
147199 350914
558778 587485
588200 1228080
429638 362625
517387 43304
517387 43303
653176 315345
291183 432886
517387 43307
594805 406485
458931 359438
517387 43309
396130 346687
472746 10089
431710 519865
377469 317642
494061 10832
209708 531126
595215 210147
429638 292360
665018 587697
385424 202244
443641 383775
345873 467044
380933 417727
588309 552882
314158 202024
197219 270864
878617 371171
442498 586244
878617 371170
437325 396170
47992 215242
11710 960803
384183 333424
294209 201896
591082 792528
294209 201895
148710 99560
682853 596290
416306 342709
650728 257464
383117 586186
382253 382291
396130 346680
1120320 924041
385424 202219
482725 25261
381600 395571
437325 396158
638225 918309
437325 396153
596252 665018
322903 885979
15928 391801
197602 12203
441356 381333
535287 702027
417732 1307
261280 585583
586566 587269
586709 380293
947156 947143
517387 43340
382253 382264
739924 333814
38259 218662
671258 587182
23645 383315
517387 43335
318031 381477
382072 381781
269542 253467
214361 542365
925942 351088
48879 427794
217890 549691
314161 241974
381480 415991
1562152 77376
475006 557741
472883 9883
42802 200563
458931 359407
76374 294644
411025 345689
1086 384161
918655 378358
201806 202210
548384 1468184
791472 456868
528638 209798
428797 473078
383374 441760
312263 552973
442569 292194
316679 316826
382253 382215
384118 9641
1115653 1004147
586785 382972
2121817 897985
466169 93351
383293 380451
2121817 897984
115924 356974
13530 35113
384028 384208
382406 311452
815527 396176
123736 987838
13298 314097
588041 415190
382253 382224
462680 446265
212767 320687
445050 314264
1115653 1004138
466169 93369
294209 201806
380139 589493
380139 589494
496882 604301
38259 442569
23645 383356
272768 368977
441630 426324
555011 554012
216703 290900
287718 202334
466169 93336
588041 415198
45636 87510
294209 201814
617205 530725
586567 911378
318985 927059
196394 384300
411025 345634
591280 849624
591280 849623
383374 441791
382253 382202
316642 476318
401095 292265
586785 382987
425152 878594
390970 441365
79772 187423
590026 28079
676105 1168847
599531 392508
587553 214566
384279 293411
384279 293410
779400 426882
443199 665765
46301 711627
384279 293414
384279 293413
446478 201933
383427 203928
594907 282110
444773 1630906
384279 293416
509836 319217
382955 586059
587340 9884
293342 381833
339584 348912
598344 588572
50625 584154
393050 421511
423410 47445
312261 291224
292194 382955
384279 293425
911589 380933
691304 552902
382392 212636
590026 28083
993590 378328
707057 406655
993590 378329
380130 178212
707030 596691
293342 381865
345719 345430
702745 393075
585201 585848
382448 265474
202925 368592
46369 313886
368870 556088
380828 400171
216075 6990
478297 480794
588309 385215
270047 392654
439865 383453
439866 9540
1552222 513262
384800 378186
439856 641559
636895 843234
25494 25283
383293 380522
384279 416609
384279 293403
319095 788473
591091 517393
384279 293407
215022 209798
548171 3568128
107573 292740
590553 390919
425152 878617
382955 586011
163170 380984
590553 390917
2312506 2312475
443012 443231
843234 591192
2312506 2312472
44786 587931
115051 320356
2312506 2312473
15928 391837
349383 420838
393192 1583316
393852 406644
383293 380508
788658 787821
206319 36754
380135 585891
691304 552953
321824 463141
292256 590542
210860 439915
392857 252733
396318 353821
2312506 2312468
2312506 2312465
2312506 2312466
17833 345428
2312506 2312461
2312506 2312462
2312506 2312460
253758 401548
254910 382967
1283081 12897
443012 443248
572994 486374
2312506 2312496
440619 218675
618307 607215
590553 390937
2312506 2312498
2312506 2312499
422069 398217
590553 390936
43305 273384
2312506 2312490
382146 383293
599543 623730
210857 201972
393852 406662
752420 176699
348271 396332
584043 21980
611337 430062
369273 442656
217931 597349
426297 77364
382628 587279
153018 217945
2312506 2312487
391812 393745
1008349 202072
2312506 2312485
590553 390944
212636 13530
442341 843013
217931 597350
2312506 2312484
583908 586048
368594 405268
766215 384561
312282 846968
5 546172
5 546175
406778 597370
5 546176
396130 390837
217878 584481
494061 475494
18609 318377
553203 416621
216705 268049
471993 584792
101742 384176
385424 588716
1097931 1291657
312278 723975
147156 303050
433360 392652
433360 392651
595483 444667
588357 287718
560219 34005
5 546158
28079 219710
864841 33202
2312506 2312450
5 546159
43307 388651
291564 213875
2312506 2312455
5 546155
5 546156
2312506 2312459
2312506 2312456
920318 694693
384323 598718
382481 650728
588904 4185
590110 589493
93362 93468
442569 442512
287710 378860
618307 379925
597516 586119
5 546162
202219 382402
691304 552971
49436 458996
332893 1034787
383446 587255
392512 285972
93362 93464
281464 391856
305119 383317
390937 707031
379691 382098
209818 213162
379691 382097
390937 707030
217907 384799
208571 16130
11710 960799
381343 382327
379691 382096
380959 383339
305119 383313
9789 310704
572994 486312
202219 382419
123702 273721
93362 93451
495286 77522
207244 445023
291564 587363
383090 345907
597083 420241
448615 442958
608701 948781
380956 439806
682858 550153
472305 831607
123702 273714
377818 287718
115031 77477
383446 587272
289620 290586
586059 10127
354259 472572
41873 587894
645480 1226271
391039 476202
584725 184894
320687 707058
320687 707057
590432 347546
377818 287710
151509 1283081
383118 542701
595402 383100
553794 371785
10150 519542
864841 497922
380694 705436
840255 1324725
599468 275044
212874 135112
788347 702724
420265 425370
6990 360429
611337 808688
390935 388651
292204 218684
396156 261280
393809 293407
390943 433360
316608 287718
986448 791573
396156 261281
216480 1609327
385424 202154
385424 202150
586766 380956
788858 30267
1111540 915396
217219 587689
459807 390974
385588 590005
443042 285972
317624 467044
788488 15893
202244 385424
293439 9975
393762 911589
88841 25493
384686 485760
428797 382061
846978 599548
30536 266364
30102 385131
596691 600559
391027 599976
898280 599543
393789 406662
590531 406726
594330 368594
592714 9829
442152 1142328
261281 444997
48630 377346
480918 702753
382146 383315
592288 845444
553794 371753
443037 359717
535047 402413
594529 663702
214192 233712
1167302 345491
434759 115036
599295 716257
442555 808492
442555 808493
379375 690045
393050 9810
380726 413098
472766 595911
590531 406748
589014 484162
396170 585989
43337 391027
117133 103603
23936 564512
553203 393074
384852 384323
912588 446877
93362 93384
416306 584743
213377 216290
586238 381833
254910 115036
673222 591160
384309 429236
382159 587277
587463 440731
640103 391798
272768 312002
584725 184925
382159 587272
116050 289423
368408 383373
382253 382174
114956 1038123
587463 440730
294007 348255
2044848 839397
293439 9945
385424 202137
846978 599536
846978 599535
287710 378911
672117 664171
694222 224456
382253 382186
281464 959935
864240 1486878
218662 911589
584540 471991
1344 396352
382054 393511
443248 210595
426916 200563
3456872 556662
497592 207619
586733 15927
254912 599711
272336 416456
1408802 289141
574011 383446
489176 317707
846978 599531
318122 294787
391044 151579
437325 396248
451277 816818
548628 15877
588716 440588
382253 382114
948120 643082
382253 382110
41631 480794
592200 440731
275535 845444
287857 535111
146456 597533
486059 43304
486059 43305
415190 584947
486059 43303
382113 381003
486059 43308
903775 535063
486059 43309
486059 43306
486059 43307
1222172 392993
486059 43300
1222172 392991
486059 43301
429048 589130
550030 314584
668818 584378
552882 586898
1194943 391745
915769 1564
905460 391764
43308 585189
586119 444735
396166 641544
345432 443677
408154 442932
563089 426324
623730 846171
78019 277181
4225 216142
88882 18609
316718 112161
437325 396226
639860 905295
28081 393188
294881 404654
598320 584960
450100 348313
585583 684056
598320 584966
1222172 392999
293410 584141
441356 381441
384374 393270
382253 382146
345432 443699
293439 9921
393791 347258
584725 184905
201860 559290
368143 440049
402413 587822
612893 49436
287718 202211
589376 555011
417727 201860
656432 383439
287718 202219
417727 201861
486059 43345
594151 594374
2887873 972108
444751 599045
588309 552925
30102 385183
412846 217929
382146 383336
382682 270555
294209 201933
486374 547176
380235 341702
201972 39368
318032 258987
417732 1256
391087 590001
586444 690484
586444 690483
586444 690482
306200 538797
293411 441630
383374 441634
2610657 897985
656432 383453
2610657 897984
585201 585835
384800 378325
45824 666659
560058 486237
384194 393752
316679 316718
382253 382100
382113 381067
4098 94730
393762 420257
213480 266918
486059 43334
427794 289002
243105 49422
441361 454223
50536 148692
312981 560058
294209 201900
38276 45853
383762 440553
383762 440554
184921 383345
212922 585835
383172 587272
212922 585843
442932 410331
599675 394006
10832 494061
393763 48848
817233 317707
289173 896338
93389 326493
1086 384216
212922 585848
396318 353916
212922 585851
473078 585216
394004 393263
808493 471717
383762 440556
432357 422848
15928 391985
443012 443187
1086 384226
384279 593681
380898 694417
393741 589778
416664 391368
382955 586179
444421 317619
202209 547292
382682 270577
397034 394058
585819 380827
79772 496727
560058 486168
384673 471950
97588 242296
442569 442498
384028 384194
397034 394088
354524 202334
68472 6812
384374 393326
212922 585877
442802 287738
11710 151211
433360 392505
38467 595252
382072 381726
384553 381435
604319 384698
384423 202092
435179 604301
353971 550328
936718 462680
382072 381713
383315 382930
381480 596302
383315 382933
354024 216600
312308 394058
16227 459807
208893 45692
433360 392512
903775 535139
217972 345430
217878 584309
472099 365465
328386 587363
535441 591046
586244 439848
345522 869534
316679 316680
646704 386755
381480 1111340
384028 384176
383762 440573
411853 442698
392402 391027
486172 214566
393263 383023
81571 79855
458498 380508
217878 584310
384422 444996
9544 216075
381706 10438
312308 394030
88824 941085
384028 384183
383315 382916
382967 27232
393149 552379
392402 391039
81571 79862
933652 933649
903775 535117
868982 565079
285303 279778
382259 347201
704052 552932
291961 45733
382259 347207
201797 254910
382955 586119
270796 310000
590110 589374
93362 93355
93362 93356
383778 585726
217878 584342
393606 112217
439865 383501
217878 584346
2312506 2312566
218706 418858
482725 25058
574011 383371
339931 360604
599656 554235
9641 201786
3422883 599656
887609 646862
572855 913130
594757 135112
384833 147155
480246 442503
587698 380926
281464 391776
2312506 2312551
599675 394069
416712 391798
586821 382187
482725 25046
471722 561893
456558 465728
380956 439738
471510 384118
93362 93373
591955 586884
93362 93370
217878 584367
411856 416541
385424 202209
671186 255087
2312506 2312542
1112013 495584
594899 335036
554235 393044
93362 93369
93362 93367
384194 326096
93362 93364
393050 9789
202848 203407
905474 287768
597802 1016748
217878 584370
596415 391368
898554 38790
217878 584372
486058 514957
368975 13530
590531 406644
523276 397509
591168 588593
591168 588596
596252 16414
217878 584376
217878 584378
254910 472926
441646 690299
2312506 2312539
416715 293342
597013 441642
149318 293407
217878 584382
401867 353831
549707 217878
381343 382475
383110 293510
523682 200563
559290 588215
77456 212325
417729 473078
340546 617699
898280 599513
217931 472901
2312506 2312526
202209 381002
202219 382329
378186 382092
474001 702525
418241 383453
471510 384128
745699 547492
293411 588860
638225 596380
2312542 917290
93362 93336
382347 454894
2312506 2312514
383315 382992
202841 291687
903792 274638
473078 585275
378186 382063
418241 383446
548608 380250
396166 214361
592263 594579
396170 585935
9567 289354
446198 618932
384955 382885
290463 44157
780599 471163
364841 819677
486080 213764
43345 684056
317683 646425
382224 7043
993591 909975
587698 495091
25204 94603
587191 345441
382992 380732
555098 584690
720478 913570
555011 390920
458498 380186
15419 417433
28084 10150
202219 382259
448615 442656
417164 135128
384852 384684
846978 599633
339584 151761
463141 903775
394341 486148
384852 384667
382992 380752
114899 211607
7833 383427
461468 457775
210118 273714
668654 596433
217891 10132
339584 151750
441351 213764
1167935 217625
1387147 29499
380933 472923
347547 383998
1396313 592026
441648 549719
9567 643082
411025 473109
202219 382224
599286 430855
311843 424795
382146 383434
471993 584942
848702 368977
535603 562232
39437 284332
383778 445019
38539 217891
202219 382215
639860 905334
217945 381061
366159 1256
382559 4185
368408 383032
816426 12203
279398 317881
385796 638582
202219 382253
78137 209917
374058 371171
383127 465334
674983 266952
874300 1080550
210632 416715
598511 201896
471993 584960
584087 439869
428839 273423
535441 486220
671159 393149
549707 466790
381343 382146
471993 584966
792308 209816
408097 290474
440778 441646
591921 588876
595073 597699
815063 384226
383356 1113932
555098 584628
284267 441726
9789 617234
458498 9544
443692 463660
329388 497453
38259 442794
588860 548645
584630 1120369
379686 443066
429197 410331
441350 344303
572996 1086
586567 911589
347547 486207
370274 382562
214416 937521
38467 431384
479764 553752
347547 486210
472305 201786
382146 383456
382146 383458
656432 383317
545410 332893
49155 494373
656432 383313
656432 383312
659137 845282
588860 548629
38539 217886
598511 201860
443037 347258
542168 36020
57631 66173
545410 332885
572996 1069
318031 381295
341701 519865
2021770 351088
382253 382448
214565 596433
437325 396313
584128 294007
535440 413098
28084 201607
135115 903775
347547 486237
213013 1400725
210118 273721
283621 50809
321026 953519
1168847 921978
471163 40546
380182 417145
584405 292360
211255 430257
472707 215461
217927 349405
388946 319000
548620 3006
316679 316643
316679 316642
210620 244763
28079 600559
217891 439864
348912 177001
584382 213377
343499 9772
656432 383356
589039 445023
222089 861709
347547 486219
548635 914002
656432 383352
286388 377309
347547 486217
222089 861705
347547 486213
382253 382475
379691 382301
227901 946744
589420 572994
147149 382301
656432 383344
586444 381441
266676 3546
217972 345491
987690 38467
317683 646439
1362993 870024
612893 292265
385932 77184
347547 486226
347547 486234
442626 135128
535117 214566
254911 599837
442569 292360
864841 497691
194023 293410
9543 212767
587823 604429
383352 471977
326096 376728
433360 392848
1046918 1043242
382208 135136
417729 590434
246041 34683
553506 390951
323133 473589
921517 843057
355552 343851
9543 212756
3975338 23936
591040 391985
9543 212758
593926 380927
317821 286388
254912 364749
416703 807674
4185 584141
217891 439885
368356 414192
382955 586278
835210 557680
835210 557686
835210 557685
383352 471991
815331 588452
385006 12840
287881 390969
345719 345634
382208 135115
589420 589399
43305 287768
425167 959556
586781 587554
392313 379925
267710 294190
439731 547413
383319 587689
270047 392456
293420 359295
163170 380711
437816 342709
428464 24815
382200 594330
384284 381704
1140 115191
319025 320356
13298 441356
384604 202294
993590 378578
391688 417149
318031 381190
1140 115190
385424 588552
597802 788347
604640 1137277
775004 782185
586976 596396
383366 589860
381390 216075
443012 443042
1283076 918736
382092 800222
627981 595908
277181 68472
384423 202150
391367 47304
290452 949350
1283076 918737
656432 383419
290452 949353
656432 383414
441356 381061
586976 596380
572994 486188
217133 10127
456868 550153
587334 495091
443012 443036
443012 443037
383446 587074
33731 211255
433360 392823
382253 382403
382253 382406
472602 216974
418241 383309
36754 494061
345719 345675
409059 77346
383446 587087
270047 392402
206947 29793
763275 566899
238762 213754
151248 81219
421511 403751
554719 703131
1410090 584437
590110 589637
596604 9382
585235 442932
9920 462680
703234 702352
280467 1135554
671209 382933
671209 382934
381478 272336
347271 430062
217878 584286
342586 463648
683743 287881
289864 413707
217869 15927
162915 294881
217878 584297
418241 383319
640117 371787
597516 586379
538910 308475
313687 471717
418241 383344
550328 694708
174535 384334
217878 584262
443685 382123
217878 584260
588866 380724
1928031 570220
535441 486303
9902 217928
359438 347993
587931 441365
456472 445556
418241 383342
15418 926271
382987 593659
921517 843007
319095 221841
202219 382208
202219 382205
584310 346704
766199 135115
634135 334870
381343 382114
671159 393118
587931 441353
585891 380135
11527 115014
202848 203758
914465 901929
925790 26421
947760 149318
1302 466169
598798 848689
458931 43897
349325 45454
910869 456379
398577 561893
418241 383356
77211 50809
659874 34735
552933 323
437325 43335
597056 408097
586741 594762
287710 378602
683743 287857
599528 425721
433575 390943
384328 147199
584329 293342
590429 210595
9902 217971
796011 288197
437325 43305
590531 675985
725886 312541
437325 43308
558712 211898
610899 382200
599531 392360
293411 588904
212767 212990
1088963 178950
38653 229154
3422869 379901
930316 807674
586488 393786
433912 591585
418241 383371
318117 354641
114663 216979
201345 586179
382955 586244
869534 486060
598485 555098
791573 246353
571923 377886
382253 382396
364743 45701
278939 41264
43305 439992
396184 336670
355447 174575
326493 373975
970530 433575
584513 520094
383127 586630
379691 382227
23965 383778
364088 425328
257464 517097
345761 587822
275027 752264
381784 347205
349488 1142701
571923 377870
390919 594998
864101 292646
294590 201972
416621 441840
341676 472463
217161 674897
623730 333424
396130 390901
441647 339301
441647 339300
465699 542365
260941 725657
682852 589132
396130 390919
293342 381491
604310 9810
598826 433360
472305 201814
705706 318985
539596 303050
270558 396266
379691 382262
443780 393524
444997 428394
380260 381441
588349 586976
472926 597516
495584 381139
380260 381446
556560 742907
556560 742910
458498 9641
201873 209938
29476 385006
196394 293747
196394 293748
330482 30536
381343 382271
217130 1085
839803 986448
202219 382113
166004 259679
948285 592628
347993 390083
276315 703242
588452 584067
642949 544993
380260 381462
591092 620568
393511 43143
393314 472239
115049 605000
443780 393511
380148 212922
202219 382100
392430 553773
9804 218662
284267 441875
442652 548620
705706 391118
381343 382253
23965 383765
588716 440703
590429 1311388
343187 210372
1051240 1588918
390919 594907
39249 152993
384284 381713
380260 381491
442498 586179
293425 565545
379327 843906
788872 357908
381295 451650
23645 383458
39249 152987
1235000 514291
552925 702027
93451 382187
380260 381479
380260 381477
382146 383567
380260 381476
445050 314161
383312 391367
380260 381470
440536 370205
215462 563850
380260 381480
158854 355238
666659 409318
93343 15729
393074 763273
391367 788347
911082 625389
415190 584727
381498 590106
114932 898190
457440 417418
596433 441475
457440 417419
218642 659012
466854 391367
390935 451277
206761 738169
206761 738168
396267 441412
380260 381494
384604 202137
384028 384334
382198 10127
288011 439801
312263 1149781
844635 884697
586689 207251
623730 321824
326096 607691
384028 384328
392313 228340
38539 217971
584126 415258
9564 520088
439640 297205
391366 441353
318056 345568
11614 379686
384028 384323
586691 211255
529401 46820
384379 346602
382105 584071
293342 381456
391366 441351
41130 471950
391366 441350
616132 383302
471867 329393
399819 383589
383312 347271
293342 381469
596691 442474
393074 763263
217928 922340
209417 209830
6041 206817
355030 359438
442802 287942
435311 877261
584621 592455
591558 443090
3847 443881
586119 444978
391366 441375
147149 382417
552917 393074
88799 406672
355030 359407
13990 434443
383250 439724
230939 312022
382253 382378
44786 388702
950570 442728
348263 595335
393809 174535
391366 441382
43309 528638
202219 382186
251950 792621
202219 382181
599531 392448
381446 1086
554012 438116
382224 314161
471947 594835
554012 438120
383328 555011
815854 586451
448615 200177
441826 472027
9544 495695
604206 203511
550328 694665
441375 560058
622737 406726
440703 294037
370274 382617
950570 442626
443641 396313
394004 393074
938376 668411
15300 198997
1035170 496025
396345 600559
563850 233712
314096 553503
284273 46369
411025 439877
1095909 38790
61790 509820
476318 615984
383053 589848
834554 9895
383053 589850
383053 589851
382072 381970
423075 347546
391366 441337
390941 472305
281185 486161
418922 441647
486312 380646
384423 202294
688865 393620
1167302 319053
384279 293760
586689 596396
557936 105236
557936 105235
1051240 1588953
215064 864102
215064 864101
494918 442897
382049 22923
688865 393615
382253 382301
1132004 396352
396130 288199
1167302 319020
688865 393614
384028 384374
416671 924836
354524 202150
416671 924830
3422883 599801
948414 445487
584763 426298
566240 28009
688865 393606
562909 214361
454906 698041
993590 378442
382987 593717
586567 360604
292567 383066
441342 9641
441791 211898
486374 393642
9567 202925
380508 345462
217895 9792
440703 294007
317125 669978
217878 584141
519770 584743
683743 287777
366798 474168
212930 599825
704688 1578546
217878 584140
269180 290463
592147 584363
434759 588300
381498 548617
314127 585283
33959 39249
366159 1318
384299 311452
213774 3674
217878 584139
317125 669980
413098 391368
289875 77056
592147 584376
383127 457440
207892 466175
21821 585296
495584 381057
270558 595215
434759 588309
390951 10150
379691 382181
475857 442474
379691 382186
585163 381037
428848 435311
592147 584346
211901 543117
433621 1195339
478297 480666
584963 592690
564512 641602
317529 379689
393881 380657
393554 9877
814752 915396
591558 443008
587555 472044
269422 557394
588452 584141
634287 1045307
463660 443007
242300 591949
634287 1045309
1452649 47340
959 202211
381600 442106
249611 358555
843906 638582
148698 401720
592375 215575
439856 844635
9804 391801
589420 589405
166004 453309
539882 473460
440553 1574949
411853 442803
382202 595054
383127 586710
383710 379686
599531 392472
376988 284268
443007 210663
384423 202211
178901 459293
472602 604425
403788 792143
292256 590621
599531 392460
529401 471494
599531 392461
217878 584118
270047 392398
39249 413707
273946 215253
47992 215103
598283 202334
43329 465512
552906 535287
403788 792137
463141 903813
217878 584130
9577 379686
396130 390944
9577 379689
217878 584129
599531 392455
599531 392456
599531 392453
202219 382061
382935 341693
912546 388702
428797 382562
391039 599656
15905 381968
380135 597056
585369 584140
292923 77339
418602 391837
599843 353868
1404573 883084
382935 341681
611158 431710
589039 238762
416703 429545
444462 684056
444735 445487
549707 442932
444735 445486
214565 319000
585369 584130
293420 207242
366109 273487
585369 584118
314096 201310
314096 213764
383935 1361107
585232 202209
429380 1095909
382935 341673
382935 341676
317858 444294
442569 519865
212923 114899
442755 535117
1383415 618405
211613 312022
31386 317707
408142 445134
585232 202210
218662 293760
29316 381984
878523 392546
1183634 590684
43331 38539
382935 341666
383372 291888
9577 408154
383935 1361111
93351 380765
590621 589589
214565 319025
405268 376540
495773 690298
25288 194010
84536 144890
593681 415226
383342 426298
318056 345432
384128 202294
420838 426640
381726 384145
379898 1362993
121389 183108
904056 440530
289141 216290
585232 441355
585232 441353
207619 316718
586567 360006
590227 584628
788473 382973
321067 318377
437430 314559
293410 267321
485343 510817
77371 366798
594896 418533
391039 599638
443248 586119
1196402 1466004
586607 348304
592363 6293
372135 459293
392254 36193
585369 584161
682853 596691
670559 218683
41176 594314
815231 33915
523276 50489
588309 385770
444737 587822
381277 328609
586764 549623
585808 45105
591065 287768
373975 1559757
384237 382942
392461 312261
380190 442909
393639 392360
380190 442908
592690 590025
442997 676724
433379 924593
383090 345545
392652 688865
905691 345873
326096 289314
587470 211908
592635 379693
564749 293410
380190 442917
550281 31151
598344 572996
592635 379691
471947 442241
471947 788625
366539 153681
380650 417419
1016748 701830
584310 382262
588918 443008
598485 587296
2545302 1120369
380251 607774
9567 694665
443311 211907
317821 346602
592635 379670
585232 441337
47061 430676
595278 357550
1087819 502140
591549 418357
429638 318989
598283 808493
381003 364539
383374 441342
1175908 927448
201900 671209
9792 595885
382935 341650
383374 441375
416621 594330
396313 788473
584367 510812
390951 10089
382935 341658
433360 433575
988606 687440
380626 319291
383372 21980
441809 279398
77184 443360
383374 441356
383374 441365
688406 281159
343856 346024
128488 177001
33959 39739
380663 391985
382942 383456
382942 383458
202543 424350
441795 11024
293342 381389
1026 380699
443248 9945
582360 543238
546155 95506
436321 210663
101708 254910
442498 586689
829030 294037
1061519 834748
202841 683499
586773 558712
384374 383897
383374 441382
584963 391764
1410090 592627
1410090 592628
416300 217333
214212 314096
418241 383053
378860 315575
585848 585080
383434 287710
669612 383642
315106 366535
596302 548645
395652 34735
383371 584145
45696 215667
196394 384800
372247 34904
384297 658122
10137 471497
380191 254910
596302 548637
383315 382671
254910 392398
287738 218684
174568 216974
383434 287718
384194 393385
382105 584540
218654 366380
290008 318342
442498 586710
383371 584157
41265 294223
9540 744976
557408 202219
604310 9921
380904 269097
440485 589150
383315 370205
84536 144926
382105 584513
396131 666925
45714 290900
460897 433912
214565 646454
273757 213115
465998 272827
905864 381981
418774 1032085
418774 1032083
37995 37931
213095 272753
383293 380900
3546 456152
524539 34770
393639 392398
203668 486555
396131 666907
486110 48848
440730 416240
261281 149318
18362 218471
214361 906499
219696 601462
594710 470591
4355 31184
247198 457775
219683 663574
314108 178918
596302 548624
844006 265474
384852 384839
530725 105236
147149 287718
530725 105235
411978 290639
442498 586722
864102 896926
38259 202209
596302 548617
905864 381968
596302 548611
1330 587334
444214 383292
398577 561678
4185 584309
538797 552925
486219 377859
30168 670381
588918 792528
418335 390971
383501 485760
442555 910717
585369 584096
270555 382682
878523 392489
396184 279398
217668 819835
555098 1408802
1566609 716257
203090 88799
585580 1311388
549700 548608
4185 584376
393762 293420
381544 184891
379909 420265
393881 380726
393762 293425
4185 584372
270577 384299
270577 384298
627981 16227
565079 260946
538797 552901
587363 441795
33870 381343
444743 594757
322489 420646
383315 382617
553506 597801
1756891 643373
381784 384286
201896 600180
415211 273423
947697 255087
1285407 254078
594571 291224
383292 201814
561678 475560
591549 383100
383439 112217
381784 384297
418396 840951
382055 112239
202150 381434
442555 910730
270699 193607
381726 384251
4185 584342
314118 423075
381784 384290
377870 384678
435312 596433
217890 442917
591347 442802
611168 217886
382527 43326
692261 437347
10137 382097
392435 408087
943287 2044848
10137 382098
415226 537054
618523 317831
381446 587487
266972 401720
355544 216974
355544 216957
377870 384684
286914 363566
378706 378380
293411 588349
445019 441662
1032104 665333
829030 343852
427510 405268
383468 147229
151761 510479
4185 584397
270555 382617
472301 663624
383371 584139
382682 9641
345545 280196
913570 8594
441795 439932
382186 280196
383468 442436
16227 443360
568144 202533
270555 382628
3456891 3456872
898280 599144
3456891 3456871
3456891 3456870
39255 148692
116285 116074
474249 495593
435098 318089
25283 89727
474249 495597
3456891 3456864
3456891 3456865
460897 524471
3456891 3456862
3456891 3456863
3456891 3456868
3456891 3456869
3456891 3456866
3456891 3456867
3456891 3456861
3456891 3456860
29299 354524
214212 287768
3456891 3456859
725201 317906
1263 597133
439865 383172
25283 89739
587182 791573
384604 202303
383855 458970
321042 78439
1142122 369334
396170 585583
586764 549707
245878 76815
25283 89749
382885 382114
382113 381498
903237 383100
3456891 3456888
318031 381110
345472 204562
3456891 3456889
585338 549700
586160 675422
388702 460501
76385 367544
585338 549707
439314 562991
414192 215022
442826 444996
384682 905115
293414 681106
392461 987440
3456891 3456877
3456891 3456878
589399 180800
3456891 3456879
3456891 3456873
11260 312278
385932 77056
3456891 3456876
584120 1841
585338 549719
585338 549710
381726 384299
30536 440831
440619 202244
1076421 919399
390971 584540
144890 314101
381441 598070
210663 216979
254912 599325
348313 415257
367824 47340
376988 535603
722506 147216
383352 112239
384145 417727
462994 345497
280343 588692
289243 896338
596370 390951
151750 95795
45466 218713
217945 381133
584540 293425
383389 584727
383927 360429
83366 200245
417374 329388
382960 412625
597088 553503
317529 539596
584157 383653
396352 701830
384374 383945
401867 435767
144890 314106
510812 381076
217878 584727
441826 412763
486054 441351
223952 276972
202209 947021
307197 247016
586708 471405
396130 43335
396130 43337
441647 817070
815327 10150
290074 355544
270661 93346
740406 486058
382527 217873
376988 535652
353049 407201
702745 393519
416656 43329
585843 344303
928170 681048
45466 218706
319340 85157
588300 594330
9567 394523
393263 661844
359472 217972
1464846 204078
443780 393769
359472 217971
584159 344839
583694 116026
88792 380659
796013 585835
284267 441630
816367 595483
585982 435097
411856 289323
416656 43334
471163 757210
43305 439738
416656 43340
558759 269180
47122 618932
414650 152993
416656 43345
77522 589493
380658 592200
846910 216608
416656 43348
740406 486067
549707 442897
309885 39437
381479 587487
88835 381106
626404 184905
495584 381355
103603 82006
394000 497453
612893 246041
201972 484098
417946 102954
383100 659418
289002 795133
796013 585856
357521 241974
599483 394039
589850 47304
380898 457747
584087 439932
384284 381566
495584 381343
382448 21966
646969 38077
382942 383336
444411 384833
381402 269443
317093 901778
417147 440273
383434 366535
108302 275205
339584 151632
439806 441361
495584 381331
223952 276915
589131 425061
393765 663702
433349 394643
294037 366535
938376 840951
598826 433112
380659 961333
586712 586160
599483 394058
441532 209816
77045 213622
584087 542365
392313 216974
1115653 15729
416656 43301
443780 393791
618154 848702
416656 43304
416656 43303
840049 398577
416656 43307
383315 382475
396264 586708
786165 585583
553549 840698
16227 211607
382113 381469
214361 201607
230939 266929
294223 588572
115031 471163
940586 16095
528607 1263
441648 442917
705082 627930
796013 585792
593618 354259
445134 3546
210914 217231
293425 290474
393149 13530
672002 446311
390850 589633
203354 706648
202209 381441
319291 622364
711627 395085
216600 388977
96271 79881
573027 742910
221826 589110
202848 203854
573027 742907
184894 43301
184894 43300
598730 315326
184894 43305
184894 43304
184894 43303
383315 382562
184894 43306
184894 43307
184894 43308
184894 43309
573036 311252
586130 586119
458498 380133
383293 380827
383293 380828
359438 359407
349483 533622
439806 441342
584087 815063
3546 514619
380660 341172
441648 442906
202209 381402
381061 408154
383293 380811
1256571 378910
408097 608628
287942 592330
383315 382545
384194 393262
586130 586126
384194 393263
442698 380682
442698 380685
791381 386920
281169 1630906
202209 381479
382955 586567
306554 22923
796013 585751
41934 529401
184894 43334
548617 10137
184894 43335
414650 152987
588876 452104
88846 438460
357550 378415
442698 380694
443042 588552
50767 274638
589130 218662
384251 808998
184894 43345
266918 269180
184894 43348
548617 10127
599675 429819
383338 406575
350916 663413
184894 43340
383338 406571
383371 584071
222089 861694
584542 574011
384682 382617
337870 48567
293807 406778
383371 584067
641441 272827
202162 211999
385583 357140
39825 287718
392991 433112
260928 472239
384237 382987
598485 587387
418533 15928
215064 864343
380646 442953
441795 439869
24962 633989
382205 489205
444189 480246
439865 383100
690333 591192
471991 384226
441795 439848
597516 586639
312981 405032
144926 203402
151687 212388
184905 452143
383293 380875
344839 471510
202219 650701
614400 994647
354637 381343
347778 276609
41415 318801
345430 610899
453240 16599
38309 593717
396206 471867
281169 344293
209818 213470
371785 86683
291659 22922
480718 604319
291659 22923
1084694 436768
896926 292646
45714 290896
406677 267710
201931 590306
457190 269422
442241 588218
396130 43302
396130 43305
211898 393745
279106 762350
441795 439877
209818 213480
53307 80057
39613 16227
660449 35863
315326 315345
383293 380898
815241 591552
323 840032
815241 591558
419514 209247
382061 458970
808688 843906
255552 176699
254912 599286
808688 843908
293832 675423
1145509 1094568
815241 591566
1396488 41176
594848 260941
584555 440703
927258 389221
382816 766199
323 840049
358234 383383
393881 201797
585680 442928
525027 11527
109083 738546
457199 230942
585189 591527
433575 599711
9810 596512
202150 381566
9902 184905
9875 440601
428797 382402
277077 77518
610899 382392
474249 495603
392426 381637
1032085 559523
384194 393620
393188 590199
436321 210857
9884 417147
646454 396202
589045 382992
432577 585171
212376 613321
292567 369334
441840 524470
416628 688851
321035 321042
441840 524474
441840 524471
443230 416671
451817 16952
584157 383309
1674299 657942
87482 62930
318075 914691
393263 371785
393263 371787
321035 321058
156593 272030
314096 10127
596604 392447
345545 270558
87482 78019
312261 592627
382396 381704
270864 550281
382396 381706
586479 391801
321035 321063
321035 321066
321035 321067
381566 10150
11233 178922
41475 440703
314096 10137
584514 486980
312261 592633
905334 380443
33959 46255
392079 219683
147156 22923
604640 394069
166029 41264
202024 584554
382146 383034
350629 312985
11960 383100
34005 273698
77371 366535
382157 535063
382157 535065
31184 273757
392489 312261
382396 381726
383195 202219
387308 637706
480885 445313
596604 392455
383461 318075
535139 473704
584157 383342
416621 594529
209818 213754
596604 392460
314158 202219
381081 288193
506037 392991
209816 471521
309653 212420
791697 245764
390971 584623
383180 13530
15905 381704
458630 45750
623730 472572
84404 320914
41631 480666
552901 627932
312022 218642
174575 344293
384194 393606
38309 547292
473445 623730
417424 428859
382181 384015
293407 10127
208908 425573
584486 291853
390805 201797
604640 394030
254910 554235
584623 673
256903 510810
383501 845727
314584 414192
356307 201456
972108 594696
584405 382987
408154 442803
384194 393611
384194 393614
384194 393615
584157 383371
584157 383372
417424 428848
662521 210620
202150 381704
219710 380293
788658 469770
452143 396147
396190 368594
2062831 9920
442474 15927
416621 594571
618937 317654
312022 218656
312022 218654
1086 384827
1674297 1928031
345432 443780
49436 420182
312022 218661
287718 202162
350684 376988
254910 392505
203248 305841
45714 26978
441634 589110
591336 466790
382113 381110
368408 383458
287718 202150
457440 417145
495584 381434
43340 425061
456450 456448
254910 392512
383761 447356
326797 459293
452143 396166
439885 51765
591552 390944
587363 393762
458541 586567
383315 370383
382100 467042
312022 218679
210620 563117
935059 33935
312022 218681
382253 382054
210620 563122
312022 218684
210620 563124
312022 218683
48879 47445
415226 922340
404653 77349
585219 270995
254562 1362
587363 393752
410331 214566
452143 396155
452143 396156
435048 284306
210620 563106
312022 218665
261280 211372
312022 218667
367195 216335
210620 563105
442498 586451
260972 366800
197219 307197
835789 9840
210620 563110
254910 392539
382942 383221
312022 218670
312022 218673
312022 218672
309208 25504
269180 290074
232448 461468
388967 358613
209818 123677
147156 22933
209818 123681
584152 524470
483535 489176
254910 392542
458385 1485681
25494 25504
269180 290008
210620 563140
7833 445487
589588 584125
682856 293410
210620 563129
210620 563126
669515 377179
588895 211908
317125 562991
641929 497691
41471 99099
452143 396184
384682 382259
740406 486188
9543 212281
101742 384323
217873 463671
312022 218693
618169 970128
393263 371753
591552 390901
598405 682856
387306 155781
381833 260917
439869 587252
468779 595390
43335 564749
439869 587255
382105 584363
381480 415360
382253 382098
384682 382224
380827 906315
590069 611337
472528 486374
380508 384145
382253 382077
474932 594352
40899 366535
381106 38467
382110 535117
552902 413513
1674289 898554
323184 294903
51775 24815
382105 584357
221841 15898
543505 212767
364539 381003
384237 382617
584087 693496
1086 384799
433360 392455
1085 589549
293403 285398
433360 392451
393607 698234
93343 694732
1011042 604322
349422 287737
2312466 532663
77349 660743
433360 392456
584313 442928
439869 587191
383034 649908
43348 393849
556088 557680
588309 424515
471384 419889
281185 676105
565157 663188
1112013 214969
114932 115031
385424 588907
472341 471409
584372 260917
55174 395039
433360 392472
76963 446311
289837 173979
77522 589600
959556 266364
417732 406571
196762 15891
556088 557686
380732 229154
382955 586683
556088 557685
587301 585218
362625 381106
383767 178914
382955 586689
589130 201909
290900 252267
971487 382987
439869 587178
597349 815231
535441 28079
416609 598328
467374 514619
441634 589048
362101 549707
270577 384444
9849 417732
934606 1107706
433360 392410
43348 393896
287710 470591
590634 552882
586632 588876
442823 1255035
556314 84729
535441 28084
380913 291853
12203 690333
217890 442709
341702 211898
1344 269542
38539 514957
381343 382527
433360 392402
416300 1923626
640103 22159
591158 594128
552882 691281
203758 29793
384237 382635
381600 442474
94086 289141
241974 471991
284267 441353
383374 592947
284267 441351
439915 589549
284267 441356
449179 45714
4185 584513
284267 441355
293410 592263
689982 591160
273423 548629
452143 396130
592147 584043
381479 587856
416715 293425
381343 382545
591936 911599
380190 442794
722506 539672
84858 1046320
590429 959
383371 584342
217349 11256
702745 393262
318032 345472
598826 391027
702745 393263
25283 89717
316826 213754
293680 589549
1156749 393607
381479 587828
444293 704138
357718 365002
342567 280761
913775 702724
608446 346024
598826 391039
807674 406728
738546 362858
694994 792621
548629 349422
435311 439738
217972 590634
36020 398217
354637 381478
788347 77346
463671 443012
417164 520094
76948 41265
355544 216703
479738 704138
594246 135115
416665 217901
480672 10238
377870 376844
396153 666925
9810 596401
472027 585163
383366 348255
383371 584382
2121810 3340821
9810 596406
2121810 3340824
212420 244763
411853 442318
393739 46138
584549 589850
88792 429197
345545 318122
441875 7833
215528 216979
9846 441648
87510 343187
586921 314127
210147 202841
201931 590434
584363 539596
393852 281494
396130 43419
590434 638969
217878 584630
202903 379689
450100 242296
219682 510817
563711 586897
94608 908226
383034 565079
293425 290511
209902 211062
383371 584313
383767 178959
406764 663723
584087 815331
217878 584621
384028 384041
584313 442936
178950 594246
180216 249095
589045 382930
309208 25494
398775 396063
909790 426298
368594 542365
591549 383344
586639 202776
715291 339300
715291 339301
591988 201860
349325 377825
611168 347258
303050 318032
380135 597351
380476 317707
595466 597013
382942 383172
3366466 3533558
878523 392453
312022 218714
273698 273958
312022 218718
114932 447185
391812 381029
472746 10150
384678 469755
590118 377886
625828 460579
625828 460577
406571 486244
625828 460585
303050 318075
312022 218704
625828 460580
428394 382955
382113 381295
312022 218708
312022 218706
206924 350658
446043 452137
690299 925790
682858 9792
108487 399819
364743 478297
878523 392435
135115 221823
584971 391367
891093 605000
434642 342987
588200 656493
270676 321706
552882 586679
383117 586238
270047 392752
303050 318089
384279 593350
361901 465709
135115 221810
384194 393519
682101 384328
382396 381814
335996 491238
815856 1609327
815058 584960
380139 589191
383053 210857
380811 588971
56856 616374
815058 584966
207619 316679
293407 10002
391039 842287
462680 217869
34770 316707
474283 413122
404679 47474
214009 148692
538988 2110092
441375 583908
312022 218747
381331 216075
451817 16864
905334 380534
384176 409059
79881 39739
442906 201896
486054 591092
312002 557936
572996 38520
586607 348255
85250 292923
382635 382271
586607 348259
1112013 239440
618154 848577
495571 280196
199946 841009
382181 384145
312022 218726
646454 396133
312022 218721
382955 586712
382955 586710
254910 392402
77344 201895
441375 420265
382955 586709
287718 441356
382617 1256
217875 426151
227901 432577
445486 339906
442906 201861
617699 15927
617699 15928
376988 29262
382253 457440
212684 382967
668820 25369
77948 284741
380682 705436
452143 396266
584681 728428
478947 576258
495584 381566
390937 766199
443008 718072
212684 382933
218681 293410
212684 382932
552932 617341
724817 546033
273946 544451
77344 201868
442635 292256
207619 316680
135112 559290
254910 392451
646454 228340
254910 392453
383372 396352
382935 341716
313687 471966
348912 160049
704008 392453
355544 216588
383336 594352
254910 392447
219710 219688
393156 1531451
293342 381066
43340 906498
472528 486258
475857 442953
408087 406575
352358 492377
382973 905861
443227 114932
382935 341701
289212 410058
433360 392398
260928 590831
382973 905864
683794 585583
392546 1410311
254910 392456
254910 392455
418774 1032104
675985 591082
382205 441840
384284 381390
219710 219670
41265 272390
704008 392430
380508 384015
444996 444294
442958 440619
382955 586733
416665 707012
9577 229154
471906 416665
202210 471991
546219 38539
406571 486258
202210 471997
254910 392427
202210 471994
202210 471993
288193 459293
219710 219682
219710 219683
591549 418254
1833 293832
212684 382987
384194 393554
384284 381378
219710 219678
445445 245825
317885 108302
634287 332668
293403 3670
878523 672393
355552 317683
590005 214566
821739 1232393
437203 384444
471946 646454
1240346 244763
442906 201900
439865 383304
280678 9577
380442 382208
254910 392489
281197 380785
390850 412625
847999 848002
461217 41944
634287 332673
396264 586884
416621 441475
366539 201310
738546 378905
707030 588309
604301 435179
465334 379605
465765 207244
587034 29290
589588 584043
383319 587387
816761 911589
663624 417149
725657 406778
586712 254910
406485 345907
595054 284267
396273 443780
381389 201860
423284 214565
214361 201310
293410 592330
909521 535772
254910 392472
428866 1175909
565545 596252
382417 347203
428866 1175908
317829 463141
546219 38467
688406 281185
592267 601462
613233 584141
49155 435048
472707 355544
38467 595462
383100 340546
369761 287710
599054 287932
217890 442802
584549 43308
43348 393789
392448 379898
423746 266918
317782 49000
702623 693277
479789 1564357
383338 406778
440657 280196
348263 317619
103603 82184
591951 542365
471922 584297
591160 657321
45589 304643
382159 587485
428826 1609327
587072 423291
347786 470804
946263 723091
385313 905691
444214 383589
212388 556119
201797 415218
474050 442803
383374 207758
452143 396226
585792 269097
79699 42207
548608 380442
396313 788832
43348 393760
392426 381845
465334 379670
217972 590751
552882 586741
617341 841841
416703 249192
1222172 392313
246041 246720
556560 529909
698332 586379
270555 382987
449675 592633
382146 383172
385131 362550
905460 901929
842040 290474
552882 586733
385131 362555
472027 585041
254912 599054
600085 586741
261281 796013
54438 89030
588309 43419
605000 293135
383356 705436
381343 382617
465334 379693
209818 213684
584157 383380
424390 447185
584157 383383
317707 417419
646454 706647
394058 558548
416628 417424
282149 214208
408912 216642
584157 383374
589420 589014
16227 443228
16227 443227
547387 465546
584157 383379
590118 377959
289324 443692
392539 604650
531414 480885
563711 586766
381713 6055
135136 395571
563711 586764
43308 292194
382935 586781
43308 292197
595723 184905
391352 584549
393777 381548
439865 383344
840402 526120
202095 547492
878523 392360
382159 587404
393567 456867
563711 586785
275205 49436
395039 377888
563711 586768
219710 380460
416621 261281
217878 584513
383333 385424
384279 408097
335947 202903
270796 346695
12840 197602
275205 446311
390970 441382
392539 604640
383686 287718
18619 9829
563711 586774
358234 383127
563711 586773
416665 368594
456426 383428
587894 317881
591873 468779
372135 318089
274968 217873
512969 382930
845347 535484
596370 439869
558712 587074
23645 442106
482725 1330738
381494 443007
433912 440553
548608 380959
290579 946405
460408 460437
558712 587087
383371 584555
433912 440556
114894 217136
441840 463141
382098 8670
586473 591158
588452 584630
23936 30903
482725 1330742
855589 1304413
2312475 312981
1159583 668411
383371 584542
62890 107159
39825 382622
202154 383824
377035 384990
439869 406727
404679 592026
1035366 457496
446281 287737
618746 315575
576258 556560
396251 1630906
392539 390846
384237 382448
364749 703234
381845 394058
151689 11136
584998 584974
395039 377502
675220 212930
317707 869534
444751 587652
675220 212931
442981 443245
433912 440588
586434 277338
588309 43309
384237 382437
586785 382114
591046 261281
406602 429631
694540 383100
269443 789737
597802 282149
112239 317642
548171 843702
591572 314127
588200 1410311
372135 318056
1453295 1564357
144926 203949
442503 442958
585674 589442
740406 486312
584087 815539
184916 393642
16545 705706
584275 43009
544681 417145
292195 584266
380811 215016
201860 383458
9884 417419
384237 382475
43337 391985
588309 43326
588309 43322
390846 816818
372135 318075
486312 594907
463585 15893
586074 587178
463585 15891
381845 394069
519865 591336
215461 413513
217130 216703
387306 290463
595378 384955
359438 35113
348125 243104
3339 642800
348125 243105
588309 43337
443641 517387
348125 243106
441634 441840
347201 384833
702184 592627
529909 212714
1040704 21152
549707 382215
879087 9829
1132004 919880
467044 788872
588907 382437
383315 382208
441791 381081
590531 610899
201879 317817
384237 382403
383315 382205
1120320 443231
436093 361293
380508 384300
372247 22922
218684 116159
443269 844580
843452 599339
439765 443685
415190 584263
383315 382224
212990 343852
201860 290519
212990 343851
383342 590552
585703 442936
213764 486067
13167 1012535
55313 70733
423746 266814
535603 562991
467044 788858
440847 345907
480718 248852
11517 429638
217945 217873
584743 385588
207244 257464
682867 43335
382403 596659
362072 572994
587296 353916
597801 21821
217945 217869
26978 77477
529401 46254
35863 994628
383336 594732
444168 383034
402324 524243
204802 372780
549707 382227
276914 214044
469755 345907
203511 426324
201877 706647
212636 590111
383315 382202
591874 816827
591874 816826
393040 423317
213764 486080
531105 523276
381041 384827
251950 443007
885979 560058
591564 293760
471994 135115
549707 382259
48785 1019276
382682 347201
549707 382262
472707 174535
445011 586691
321067 318801
319266 202068
586785 382186
22928 30102
408154 381061
382220 406485
442981 589549
474050 1112024
202137 201814
642949 544451
715291 381100
443228 592375
293428 595908
434759 617197
586785 382198
611168 78019
611168 16227
428841 584465
587255 586102
587255 586104
669612 537045
650728 317093
314264 589110
290157 212388
219696 251508
591658 293420
392453 1620256
591809 590621
443012 88824
354641 372135
1396488 546033
382396 381139
415190 584285
572994 211316
792518 147229
12840 639815
391366 592263
290157 212376
494373 518941
444415 471919
203668 563711
382223 535047
443269 844616
585751 588218
1013090 659167
658122 303050
380209 232385
591527 905861
383315 382181
383315 382186
647543 29280
584372 294007
463648 587050
585163 201806
910660 918309
671258 1016836
396156 572994
910660 918308
549707 382178
443269 844612
587652 441689
333814 877156
116288 383090
211898 586844
9549 15928
473083 600180
586785 382097
380913 381017
2963 335947
393791 548624
586976 584630
607788 1243171
704134 251284
378328 993589
77477 446311
345675 671141
77226 45714
948175 816365
543505 212990
380900 315575
586470 450100
384726 382559
43326 539459
486312 594896
2963 335936
291224 432874
441375 499472
584919 595908
88820 490269
378328 993590
378328 993591
217945 443881
23965 372780
757210 883314
392651 395668
245764 443228
222862 332578
130437 409429
318117 651433
589045 382396
383315 382159
586785 382096
470207 417374
443269 844635
116288 383095
384726 382562
293747 17833
417727 415287
217750 613517
911589 380150
565921 989667
382562 587485
586733 552882
380449 395571
383315 382146
523276 573036
416665 586722
21461 10243
471947 442656
589588 584346
439885 926024
561429 384423
379230 379382
486060 217890
379230 379375
416665 586733
116288 383032
396345 381476
588357 588895
845275 844635
870024 847999
9794 590001
383589 473704
57829 63646
201895 442802
463648 587034
711627 395664
383315 382123
286114 284268
587652 441639
286114 284267
586683 466175
393270 641441
9794 590005
382562 587491
843452 393074
906707 584096
212684 382810
380135 585088
203668 344293
383315 382105
383356 339906
383315 382114
93370 287861
212767 76458
26978 18619
845275 844612
523276 573028
284267 280761
395520 548171
723608 722950
523276 573027
270995 380458
383940 318985
587272 383458
595768 441826
405032 380694
595215 572996
382054 381295
584998 584999
377870 384299
911589 380190
587272 383456
587487 548611
338020 43086
418235 3673
586887 383653
585163 201896
345717 215462
379230 379332
405032 380685
405032 380682
390971 584866
587487 548628
10575 706368
586607 586773
586607 586774
209818 213993
587487 548624
416665 586709
144890 594732
382562 587463
904967 384749
587487 548617
535065 640028
254451 429318
691281 43337
33650 281718
586607 586766
517097 284267
586607 586764
215686 484098
584998 584997
416665 586712
586607 586768
406575 384183
379230 379354
11136 1875396
471405 329393
364749 691281
587487 548620
991462 3422875
991462 3422877
837182 598829
991462 3422878
829030 432886
586607 586797
991462 3422872
267321 472305
442063 694540
991462 3422873
991462 3422874
991462 3422879
288197 282110
380913 381078
377870 384251
991462 3422870
283592 666659
385770 586186
991462 3422866
991462 3422867
762350 608628
829030 432871
991462 3422864
991462 3422865
991462 3422862
991462 3422863
829030 432874
41265 362555
587487 548637
592375 584743
991462 3422868
50809 428851
991462 3422869
383118 382671
587487 548642
587487 548645
41265 362550
47444 77209
486374 115191
587487 1112013
486374 115190
784726 273379
444542 85225
253467 214566
43322 345634
409312 459350
618151 651043
13758 585189
395085 693277
529968 590415
906315 586238
2963 335996
587272 383434
549710 442897
28079 739076
786058 9940
991462 3422890
391985 396345
589113 465948
991462 3422892
991462 3422884
991462 3422885
382562 587404
559290 437472
991462 3422883
383315 382198
991462 3422888
381833 845727
991462 3422889
548608 380926
991462 3422887
547176 555965
587272 383446
991462 3422881
467044 535772
991462 3422880
366570 441840
393896 405268
563126 418858
272733 272768
905736 588200
423284 214361
463660 443692
584397 584630
266919 18609
84871 91021
383769 384423
109083 246720
383769 384422
377469 618623
380682 254078
11024 153681
201860 383309
486312 211316
214048 215671
344811 474177
366539 201909
1034382 657513
478980 251959
496640 598485
11024 153675
201860 383315
254912 213805
392999 684315
381041 442246
900009 658120
418533 77344
486312 392406
201345 586687
272733 272761
471997 251508
443042 465765
393745 274968
349401 37933
392546 15941
424795 728428
217169 536862
383769 384453
380534 454906
928169 590634
353946 459014
588716 382159
598283 610426
876 291888
475494 689651
452104 10127
691281 355260
384251 178914
558712 587172
584542 586898
382253 382972
201860 383342
656493 396352
345873 467725
382262 457440
317881 381137
490509 380152
585674 589588
495603 264383
922813 691281
317666 562909
238762 382930
595215 210914
201860 383352
382253 382967
386003 319245
302869 466169
382689 139672
584145 241974
1403917 589113
321067 599468
49070 354008
490509 380149
383371 584487
441337 22185
201860 383366
16227 443012
571923 438772
381295 408154
382253 382950
379670 584481
287710 378142
77226 45696
29290 445019
287942 548641
380162 673
217945 217994
270558 241209
588860 415193
549707 382114
549707 382113
382396 381295
638582 23965
221841 15941
595649 594246
382419 681106
617601 598959
217945 217985
589781 202250
217945 217986
914465 787821
536999 290291
415190 584120
382055 683268
591572 314264
410331 617329
293410 584947
393314 384561
584549 9846
547292 441793
586976 77226
382049 117232
546155 180802
10438 293425
383383 45105
221841 15928
221841 15927
316680 478947
415190 584140
217945 217961
207420 11710
217945 217963
212692 528485
4185 584630
739924 499476
166004 572968
10438 293416
1142122 420838
599533 552902
382617 586785
938371 896060
557079 946405
1287600 989667
45692 87547
428464 36754
443323 1170723
9892 607678
591949 356933
531105 523123
3675 6055
440703 41475
384423 588552
318032 345757
704688 453888
288476 1285365
472214 552781
266574 563699
314096 201909
43348 381525
439877 180800
681106 593681
384423 701756
608628 495879
660712 112217
380251 1508611
382253 260917
1092495 279338
393611 948285
439869 587296
417419 433912
694540 383296
287881 284267
266919 3892
287881 284268
423317 1011042
383292 201291
586775 381061
416665 586683
84247 540913
248852 405268
589113 1403917
439869 77344
591158 217919
587301 585583
584549 9829
443012 450679
1131985 403368
212920 213162
16164 661844
441382 549707
217927 517387
383315 382041
499472 89030
652651 245784
41415 318377
153018 217280
15905 416621
217890 472923
9567 214361
441382 549710
330862 317624
380508 384251
347802 320731
217945 217906
217945 217905
972108 816595
396318 201856
217945 217907
345675 591935
420403 16477
393912 394006
641441 599837
437203 815864
211898 586722
586059 9640
586059 9641
38584 210372
314320 380646
212684 382766
1753027 781518
378767 466938
8498 844616
392539 413513
44786 211901
641441 599849
202209 381833
214938 50809
207269 89749
702584 390920
641441 599843
345545 280678
43303 254910
383653 380476
345675 591955
382054 381100
294007 211908
116288 383195
417374 2823
386755 619277
596604 9840
383979 314101
330862 317650
438889 30310
586126 542365
586947 211908
382437 595335
366535 208579
282110 47379
108487 401867
217945 217943
655680 283140
554235 393916
336029 348216
218672 267804
590432 589848
43450 43998
217945 217951
38467 270070
116288 383172
217945 217952
691281 43419
217945 217919
41471 62930
379230 379490
598030 548624
587272 383371
587272 383374
587272 383373
294037 532663
549707 382098
587272 383375
93351 380209
589039 280761
587034 382671
690333 349422
390971 584947
590432 589851
443248 598283
217945 217928
587272 383383
471928 445023
587272 383380
217945 217926
383366 589048
216327 114932
691281 663585
1296 77364
84247 1098714
587272 383389
383118 382710
93362 237214
380508 384237
289354 588301
665333 418774
384422 444097
217945 217931
864102 725171
694708 174568
586607 586898
586238 585583
715291 381081
883407 386920
592690 590531
786058 9859
201860 383383
905474 792518
78547 429819
599638 599339
623659 355552
589045 382448
218706 77211
382327 182689
640117 383023
594200 317642
380135 585171
345634 486090
441562 381137
383195 260946
381041 384684
383458 445019
383292 201310
380711 319046
441355 590552
380135 585163
390971 584960
382172 1092307
589045 382437
584346 465334
595582 1113932
311843 367981
384682 382198
587272 383336
599801 294037
391985 396202
594571 291853
441375 420071
383824 548611
467044 535603
461468 214131
433360 584239
382054 381190
213470 824484
383895 392976
588357 588971
583908 586775
116288 383118
380135 585189
153018 217231
384682 382186
846637 379909
441355 590574
694774 1447406
846637 379901
683791 590018
585369 415198
845275 844568
393263 383895
786058 9816
587272 383315
22853 618154
617699 392081
372135 318117
384726 382496
589045 382403
339847 211562
232385 380209
440703 368408
322903 607788
591955 586059
587272 383312
585369 415190
385018 927997
85150 49155
552925 535287
78019 727938
906499 845946
241976 380443
34683 18364
428859 584465
34683 18362
343198 319207
383371 584517
845275 844580
486080 440731
384237 366535
383371 584513
245764 443311
391985 396230
153675 555100
380508 384297
440554 272336
383527 312786
314101 390850
552925 596606
428859 584481
391985 396248
383371 584529
396313 368594
588200 927232
21966 314161
704008 392651
704008 392652
720115 272296
545410 408469
383315 382097
585891 380959
584140 495091
786058 9829
837182 598959
552925 596604
393263 383890
43302 174535
592818 1113370
384682 382146
584542 586844
246352 293420
43322 345441
382745 382392
591158 217873
381041 442569
1195339 55375
384145 348255
202334 565238
384237 382208
107573 360999
598511 384224
384237 382205
598511 384221
384237 382202
213494 16492
914002 41565
50610 96271
586565 444294
383458 370205
294037 215109
590398 340796
383118 382384
694540 383344
439915 589191
383373 584118
213494 1182584
404653 315662
445487 587252
586785 382327
384237 382227
288197 735700
384237 382224
694540 383312
473083 594757
694540 383313
380861 29262
441791 381264
544289 24986
471928 694076
21729 286114
584542 586775
416681 390974
543505 381477
599325 600049
384237 382215
1045307 1021124
383458 182689
326080 383117
589549 416665
370205 381081
584542 586774
584542 586773
508782 1231190
384237 382253
379689 594246
444132 474947
317624 467725
543505 381469
586785 382301
393789 439877
380149 585201
383118 382357
416681 390949
380658 471993
21982 445483
380658 471991
3665 7833
586119 595768
383195 834554
1217834 509524
380658 471997
78439 5125
380135 585232
22928 30310
471994 370952
1410311 471722
416681 390919
23658 130428
393791 380724
393791 380726
383373 584130
452143 588309
383373 584128
287777 11235
38498 539768
716249 584919
38498 539769
345907 270552
687173 1434121
380135 585202
380135 585201
383427 43326
216894 201972
943287 599468
38498 539770
471928 354086
846462 712106
396130 598328
588452 584866
201746 673222
655884 330482
38498 539774
592690 380646
383373 584140
383373 584139
384237 382259
338186 293773
344293 587822
663404 409170
87547 45692
383769 384300
266185 428797
380135 585218
416681 390901
391985 380663
212684 382559
391985 471867
1447568 294881
726580 47970
338186 293743
436492 959
184894 676732
423284 214225
50489 672002
393789 390937
266918 482128
897335 342295
353916 407043
2545302 633872
384726 46369
212684 382562
519865 591157
383315 382417
381390 345907
393789 390944
382932 381165
437203 588040
588572 671141
785305 317829
47340 1507098
336670 443042
911599 380663
471405 739076
887385 526617
393789 390955
844749 293127
785305 317815
587337 280196
328318 383684
408154 381295
43308 585935
639815 868982
382396 381378
112239 317827
115036 423264
249192 38584
293410 584630
112239 317821
392472 600049
383315 382448
561429 38309
383427 452104
441875 585838
380508 384553
585751 3847
548647 587831
270558 663188
1046926 913368
596691 594529
339906 339931
321042 429236
383336 594976
441353 584942
441353 584947
393789 390901
362072 589191
393554 248894
10544 10089
971487 382562
694540 383352
294007 211898
18619 9543
210857 213754
1687841 608928
702590 2410697
459350 443227
313977 1011042
684061 346687
684061 346680
393789 390919
442341 585982
217878 543505
383315 382437
207243 344303
388702 76948
384733 800222
116285 322158
381165 346704
201873 592263
591220 585674
45105 317829
425370 462680
148692 157615
843057 293413
203511 471922
209816 471906
2635333 2635285
1677885 406582
585369 415211
912539 1409541
439314 438889
318032 444294
381833 202209
846637 705290
444737 135112
843057 293420
269542 517097
319230 289845
382437 372135
690299 546276
379296 379243
289354 588664
586884 903237
2635333 2635291
2635333 2635290
435341 510506
1060921 381602
203511 471939
910495 486385
197874 351362
846637 705296
681694 781856
382392 341506
556088 474097
319230 289858
379296 379234
593350 415991
681694 781859
379296 379230
590110 381106
382642 993590
439877 180767
380508 384560
117133 115950
625880 250350
394058 473445
457190 586921
428865 366535
681694 781860
1677885 406575
722950 365465
382562 587255
11517 396275
779261 779421
319230 289864
384955 178916
744467 681693
593926 392447
682101 384028
416712 1120320
549691 450679
744467 681694
2635333 2635247
144926 647543
596621 381100
464046 50149
319230 289875
394660 310704
237214 54438
591564 293425
1640907 1569482
9549 589132
203511 471974
681694 781849
486312 392081
15905 393791
443695 291659
203511 471972
9640 392651
383775 413098
779261 779400
254078 411853
336670 443021
212920 213494
346680 472305
18619 208180
382396 381333
319230 289899
591158 217905
216974 255087
439738 441689
328318 383767
16477 482128
333618 373807
210118 280467
694417 431487
707186 792621
495737 596252
588572 368594
788347 552902
593926 392455
590387 610455
380927 395668
586790 584727
251959 357521
346704 587087
454650 467038
336670 443007
15905 393777
366159 345426
471947 442474
381833 202212
1144758 910902
381833 202211
280297 586379
473445 383023
310305 385137
597351 474168
312289 2334484
428616 442803
72233 2963
1403917 1144796
379490 308410
293410 548616
346680 390919
344293 587931
9902 217133
586451 215575
416752 792528
673730 592375
469755 345757
530583 444132
393530 928030
585848 585201
391039 599849
381260 318035
384682 348313
123677 537045
382562 45105
380726 28079
435301 391389
178900 318122
79855 206761
383769 384299
380460 443012
589039 457440
887385 553200
411036 355447
704138 479738
933649 547387
380726 28084
48644 592147
380726 28082
380726 28083
471977 557394
210620 5
11517 86222
691304 449682
202208 408142
381498 269097
381260 318056
379925 553794
1403917 1144758
270995 380699
9577 260917
906315 586059
380724 663702
910495 592147
1283076 381434
380162 564349
62930 31151
396248 595885
381081 348339
317817 584363
950176 875802
282110 591349
460437 1285365
42824 1013090
441355 590429
589588 584513
728428 382098
381260 318078
218706 77339
418528 471867
671209 418241
238762 382987
589045 382562
209938 706647
589045 382559
366570 441648
395668 446043
589588 584529
218706 77343
383769 384251
814151 584960
381081 348313
584922 558712
317817 584342
609561 894768
549710 442928
347201 384722
261281 253467
495727 607691
368594 390955
317858 202150
381833 345907
382930 317829
382930 317825
586785 382202
586785 382205
382930 317821
151211 153273
586785 382208
393791 428394
611089 585202
368594 390967
317858 202162
50536 228657
93362 782185
43305 261281
382930 317817
9545 393188
585585 786058
529226 382187
549710 442932
586785 382215
368594 390936
846462 593618
383769 384237
694540 383453
384237 382327
586785 382224
586785 382227
321599 13803
382885 382253
41944 486168
1232393 791573
214566 840698
587931 466790
210635 1240346
585989 214208
382628 318122
378602 377469
586442 442531
368594 390941
587255 212922
368594 390944
459293 314127
378602 377471
378602 377470
848574 584437
7426 496882
378602 377479
39825 382720
378602 377478
694540 383468
292650 290085
378602 377475
383374 592630
384237 382396
584145 38653
383374 592635
368594 390919
371753 552902
49000 905691
459293 314118
368594 390920
382276 280196
490509 215462
1564361 808969
396264 1020138
391039 599801
384237 382378
294590 39368
293410 548624
459293 314108
353821 366539
382417 347629
381801 808704
210004 2236859
1564361 808998
322489 912546
444293 490509
213115 415991
382159 21966
891093 434443
391368 681106
441826 425061
383373 584043
584542 586632
382098 443248
332668 207067
203998 289323
382930 317832
293410 548641
377035 384655
591527 626452
591527 626451
393789 439734
690482 1118713
532815 987690
353821 366570
544681 417419
380144 382959
540913 1098714
443012 360604
254451 429197
584357 354524
345761 39825
441353 317680
382183 204888
441371 466854
216327 9543
31386 28976
1036 22185
270376 210898
416671 345430
214629 4521
705290 446043
623669 846171
214566 539672
552929 563850
273946 544993
294018 250366
523682 544289
421946 586473
204519 204430
520094 592330
319011 384299
214565 585218
384237 382301
617601 598718
319230 289826
395039 377487
214361 586059
586785 382259
380913 381412
418396 668411
552932 1263
349488 407089
382617 586567
494304 868680
62930 42900
274968 217945
586709 380726
582886 589778
248852 282110
147171 293135
349325 377309
383372 256903
245878 339400
383315 382327
587485 319000
815371 596767
3422877 392398
9794 590025
210632 77522
459293 314161
447385 562909
400651 201732
274968 217926
588218 586160
380508 384422
380149 585171
380508 384423
378142 439915
380861 430062
380508 384444
922035 293773
81219 216335
597132 368594
216979 462691
443269 844568
948296 587191
588200 927059
444411 443125
393149 552933
16079 471412
393149 552918
698332 280297
391366 219670
536002 178212
393912 382671
318032 345907
383315 382227
30176 47980
433112 617197
362625 456149
655228 1149781
584630 416609
380667 663719
382973 379909
391366 219676
844006 459928
382208 440703
494061 307115
382396 381435
77226 589999
692836 557741
669515 377478
1564361 505975
207229 447356
406733 681048
379230 379243
591955 586238
383315 382259
321372 42824
381491 468779
392427 418605
584727 380250
601932 350651
416609 390919
328323 396158
381081 348259
384726 382617
546232 591955
207619 292652
553794 383935
612194 43419
383765 379670
587272 383143
586238 585329
219710 441795
843906 11879
589588 584481
202294 76297
15921 318056
443233 380476
347227 910730
291224 444997
319202 445313
1259692 3975338
588860 565569
683783 368594
596691 594350
383315 444127
393568 396352
462680 458502
560058 178922
383315 382271
601932 350684
393841 901889
383769 391798
214565 184905
385770 586011
396138 590751
676105 921978
390970 441826
587652 441337
381041 384852
393149 552906
394004 393937
30176 47970
587272 383172
911589 380235
442498 317829
34005 273958
379230 379296
251508 420071
47304 441630
950574 471867
584630 416671
442728 348255
16095 384328
598035 442794
548628 584623
584866 470747
627827 252403
591955 586265
530583 444201
530583 444202
468652 1022133
93351 380474
218661 370383
543505 393762
444463 380182
611089 585171
383458 370274
30536 919776
216419 392427
611089 585163
597699 434285
9640 392546
587652 441353
1195816 780599
35646 550311
212920 16492
587652 441351
925649 601488
442826 444780
586018 815854
584342 417424
779261 779396
214938 214218
43308 10022
539768 633989
682148 819677
377394 207674
587277 321824
384030 599843
396248 704138
596691 473109
443012 443780
443012 443781
107159 273946
611089 585189
47474 821739
15921 318035
377346 458931
560058 178916
584342 417419
563709 217349
38467 443007
384216 588215
589045 382617
288459 689963
560058 178901
202211 440648
210621 5
108487 960803
34967 595336
471972 595654
586884 348259
587698 380250
383769 384145
383453 814151
586126 217919
391039 599764
382545 589132
587272 383127
595912 560203
549711 9883
427510 180802
549711 9884
382562 587334
391039 599776
379230 379234
443231 210619
276528 50767
596512 443341
148710 272919
368592 384323
722401 289002
584488 521349
368594 390982
45454 347546
526617 819695
471947 442503
383371 584727
291564 808492
211901 322489
584437 1471344
362625 456152
1403917 1144874
204671 388043
586238 585369
906263 383053
391366 219696
9867 587463
384827 489176
599528 878911
442917 10127
207869 3546
596512 443360
1603307 245968
416620 514957
694693 640117
34683 18609
380658 592971
443641 396266
948781 674534
582886 589637
377959 663574
382448 584359
428859 584958
585674 589039
285972 212758
382054 381734
394006 701830
486060 381475
84247 540609
486060 381476
486060 381470
380900 229154
245968 385898
722506 261562
707030 596290
383769 384955
619776 385408
194010 453888
1049917 570478
486060 381477
918309 315316
43323 911589
486060 381479
815565 586265
45714 252267
213558 275308
214600 725201
211907 815854
383769 384938
434663 403795
411853 442947
848702 1132004
659012 276952
554231 355250
662521 210036
147149 382092
585583 417394
147149 382097
428859 584942
594579 390982
388967 207706
380508 384748
9829 281169
382527 597533
381003 201860
590434 789737
212684 382327
270017 557936
618314 391118
33957 10575
382527 597524
382992 380474
596691 594330
422848 542023
382932 381390
47061 77339
876 354086
201856 595582
684315 443386
210686 49422
88799 673222
380752 585726
79881 209822
380508 384722
556314 449179
349322 45574
382054 381713
914466 201786
253467 28084
532612 311843
1471515 538810
434663 403751
385424 202776
442645 383356
93349 499472
466181 808493
381600 383501
253467 28079
380508 384733
415991 367195
219696 594555
466349 316674
594579 390944
589014 586479
349322 45589
591431 911570
214106 155595
660582 39357
393912 382818
599638 599633
466349 316661
293410 584458
214218 264450
646439 385558
206947 130493
1983241 328323
347207 779396
79881 209818
210427 906499
349422 390850
381475 465536
393118 702184
217972 345761
345432 443037
317829 463648
112231 214416
315106 380827
584513 584346
584513 584342
584513 584343
381801 178914
210632 77226
294037 441353
205599 197219
294037 441355
535067 410208
383373 584382
2236859 320731
383372 43305
45701 38584
441875 585216
439869 587828
116288 383533
383566 681106
597349 815854
383373 584370
584513 584326
584513 584329
691281 627932
380650 542365
210632 77204
382271 202334
845347 535047
584367 202211
41265 420646
347227 291564
380063 1756891
379670 584125
294037 441375
441875 585232
287768 766215
443641 396226
217906 292256
380250 358234
838296 562330
473460 9549
383373 584346
485760 11960
210632 77211
596401 651978
584688 115051
22917 442652
384749 808704
294037 441382
280761 417419
117232 382049
436604 613321
584513 584382
432068 21152
43326 393840
879107 293641
294634 214565
349422 345430
520192 443532
429197 471906
384726 382096
317881 241976
384726 382098
423075 467376
584513 584370
905334 347271
598730 588300
584513 584372
586976 584141
584513 584378
568144 1095909
202841 291962
584513 584376
217333 415323
595758 440023
596972 397034
382253 382622
396275 463671
28079 584963
443012 443692
510064 377517
254910 919945
384237 382096
919880 538810
384726 382146
571923 241209
383068 913570
815854 586018
585848 585877
441356 260928
314320 378445
441353 584286
207242 293410
443012 443685
392848 282804
287718 202776
684061 317774
384726 382159
43303 591083
335154 85157
384028 371753
383373 584310
596512 443228
370274 382378
318985 13530
381041 384323
292360 466158
54438 89737
383366 441375
54438 89739
211898 574011
382205 441355
595768 251508
43303 591092
43303 591094
217130 216345
335947 378302
383366 441365
541002 406933
792308 398864
314096 589093
973751 440847
558499 433112
572989 23625
54438 89727
202211 440554
640117 599528
443677 815607
9816 786058
640117 599533
594529 368594
276972 272919
215764 48567
290463 561678
608549 915903
584513 584309
491642 1592815
584513 584304
491642 1592813
491642 1592819
491642 1592818
116288 383434
491642 1592817
441365 383366
347201 384423
441365 383372
314096 589039
284267 593681
383855 384733
584513 584313
211999 312022
9640 392451
381331 510812
491642 1592820
316826 277181
439869 587831
491642 1592821
491642 1592826
393511 318985
933649 547176
384833 321824
77376 417424
43303 591046
497691 472099
43303 591040
383767 317815
147149 382114
584465 382617
840698 456427
596512 443260
315106 284703
554235 393639
549974 381017
596512 443269
565079 429236
844612 724463
384028 371785
539770 25369
392430 10089
260917 204888
317821 86222
3422885 818594
383356 909790
584998 584540
346693 359839
441365 383374
661806 655667
441365 383373
441365 383375
396313 9792
207242 293420
549974 381003
396266 144890
207242 293425
1159579 563740
584513 584303
644607 463634
587485 587931
406603 147171
306391 423075
384176 1296
441840 207229
584324 43139
202210 595768
449675 441646
587034 382100
693496 391367
383100 542365
345761 646454
623659 355250
565545 520094
147149 382157
619277 310305
359407 27946
1132447 665490
638388 28079
1132447 665485
471966 646454
396137 380724
215686 213993
1035170 496406
217869 431567
633989 453888
441365 383319
383767 317827
813624 135128
11517 380442
383456 913570
814187 287901
16079 471564
448615 442474
290074 367267
222089 152632
209902 211613
584126 415174
209902 211610
206290 526120
469858 214216
584630 789747
213774 254451
209902 211618
471993 207251
622737 345491
336670 443231
84871 428197
174568 442991
506677 499393
294037 425370
209902 211621
594910 209938
378910 375526
378910 375527
594914 383227
449675 441689
694540 371903
379296 379490
147149 382186
728428 382227
585848 585835
54438 89717
1559757 371171
1559757 371170
381600 383567
312283 312308
292130 47992
391032 16414
416628 293410
290074 367232
293342 348263
584363 269097
216894 233712
209902 211607
209902 211609
426324 617341
382992 380522
549711 115051
1092315 15729
426324 617329
584465 382682
420071 1112182
390919 582886
585848 585851
384673 344811
1549267 841009
216075 248852
85728 364539
441365 383309
383117 946744
241976 380953
591849 212922
486060 381498
49070 79881
486060 381491
50767 357908
584465 382675
383127 457501
1544455 293641
33957 216197
384176 1262
585848 585843
585848 585840
586681 437325
585848 585839
467376 196394
321273 702622
523781 721493
321273 702623
10137 217878
382682 347629
879087 9382
107573 430257
217270 46280
638969 417729
589549 178914
377035 350684
589549 178918
211907 591280
212684 382224
443641 396131
406351 384833
393259 550328
443641 396130
212684 382227
11710 151687
486980 440703
314127 457501
589549 178900
547387 933652
595924 384561
202468 441825
212684 382215
382406 903775
380971 1256
584513 584298
79881 269180
584513 584297
393791 380657
207765 317642
437347 474050
10137 217890
245841 425167
383345 248852
549707 382562
379296 379332
152993 152987
547387 933649
112161 211475
391776 591935
382406 903780
393791 380667
382932 381477
597533 382527
594325 959
608623 479839
78522 1562152
1232393 1158134
402413 587485
1485681 209887
405032 347568
123677 3961
217994 344303
584305 591951
384833 135115
182689 201797
843452 599638
383533 458970
443641 396166
290427 43348
815607 563850
688403 912997
379354 328240
607921 909763
472528 356954
377035 350651
5943 292360
294212 364539
443641 396156
290008 43322
443641 396155
593926 392651
4779 321790
381390 287718
415323 415198
586709 319095
214286 212990
383769 384852
473697 469487
596972 9567
542701 766199
289354 691281
366535 440703
608231 595723
9567 382934
384833 135136
442728 1361111
658122 377818
1620931 474939
442728 1361107
279218 197874
587279 400171
212684 382208
3422892 599801
429638 596433
77184 531126
292130 47916
426324 617197
359407 555011
426324 617192
290038 213013
585835 213805
903237 465512
381024 379686
209902 211562
393845 1140039
443641 396184
586639 202219
584981 381456
584981 381458
210632 77344
584981 381455
346687 380663
290427 43303
369273 442958
290427 43301
290427 43300
595907 353916
383373 584260
384237 382146
314320 380182
290427 43309
290427 43307
589860 472987
565569 586059
702584 927546
381734 22923
584981 381460
584981 381465
416139 209816
346687 380659
815058 595908
595239 383345
312283 312289
396218 707568
584981 381479
586785 382437
88882 230942
394079 9792
947697 538810
584981 381475
584981 381476
584981 381477
584981 381470
419783 478300
584981 381480
590387 248852
383373 584285
290427 43329
589549 416797
589860 472965
914889 12680
379670 584043
449682 947697
393480 1019726
586887 383380
204748 539852
115051 444533
210632 77371
338186 293428
319210 323184
584981 381491
317881 22185
10031 218675
290427 43331
290427 43334
214087 210789
290074 16045
443042 395029
553773 598829
783121 1640907
396345 486054
201895 442246
584513 584263
584513 584262
584513 584260
417149 479789
595239 383304
114986 47101
332885 37223
587823 589848
40546 312022
321706 22853
353971 480747
466349 316718
9829 293413
591157 442555
644011 380898
467044 535136
444415 214361
583908 586391
28084 465512
554235 393480
212684 382259
379901 443042
383110 868982
78475 408086
391032 28083
217906 292360
655680 305703
472926 407043
10127 178901
549707 382559
9829 293425
93343 15905
584513 584286
368977 946352
383023 623730
392991 585216
543505 381137
294037 215462
586709 214566
784727 1288156
1064 689982
592635 586639
288476 1142122
988606 290463
214938 214051
783121 1640954
584513 584275
671209 43322
584981 381443
584981 381441
383855 384698
380149 585369
815063 595366
384673 357521
238762 405199
584981 381446
584513 584273
366179 102140
553773 598866
1040704 791573
317838 1507098
441342 598283
1293837 208843
287942 914241
178918 550311
591158 335980
527648 1552222
555897 463491
381165 584681
586048 420071
896060 209887
383895 317707
633989 287861
910869 1167302
209247 428851
218693 210642
682856 485005
218693 210635
384015 9846
153273 558990
382932 349330
837182 322341
95795 348912
441353 392269
317619 303050
218693 210632
394058 321634
218693 210634
586278 270995
314100 292259
396188 174535
380685 705436
381041 384221
381041 384220
599843 9877
361579 212923
151211 18609
988410 1273669
218693 210663
214938 214009
319230 289122
294037 343852
315575 215240
565569 586119
211618 210625
585840 586480
476540 314773
218672 244763
595110 1620289
565569 586126
211618 210619
393565 534399
318032 584549
314100 292263
668820 38498
555098 747468
384118 442936
212008 385183
384237 382198
289152 207971
469858 273698
971487 816595
147149 382205
381165 584639
10137 217928
51554 165965
147149 382208
384749 17833
384237 382181
377886 86222
116288 383566
912669 43139
346083 30903
383769 903792
212008 385174
384237 382186
147149 382215
440847 450679
586709 701756
93419 203296
2462454 1603005
2462454 1603006
314320 378353
440485 589850
382973 380726
423776 682890
228340 394523
384118 442932
135115 472987
383895 392539
214600 725171
377471 369761
218693 210625
384237 382178
665018 382264
10438 287865
440778 425061
722400 707568
293425 693496
591048 416700
415190 584513
218693 210620
218693 210621
415190 584517
815854 586179
312283 312277
218693 210614
383895 392542
400712 433621
519865 591955
284524 916938
211618 210663
384237 382159
380144 382392
39825 439734
238762 382406
48879 47970
312283 312281
312283 312282
48879 47980
282110 591091
928169 393762
591873 1086
442569 442917
450100 439869
341702 592543
382671 815762
294967 202925
587034 382205
7833 383327
589191 560058
490269 24962
595958 184921
43334 585935
490269 24965
415190 584527
147149 382259
702352 618151
846350 843013
366570 441356
584382 213875
212008 385131
383979 29290
589860 591349
800222 378186
589191 560075
274487 354086
467912 467080
591192 690333
261281 392406
30102 863456
57631 66644
589493 135112
791697 33915
423317 11260
912784 486080
844568 844327
473083 586238
438772 495584
589014 586683
464050 381544
435312 294014
587695 149318
339584 61755
391812 393263
560698 584359
218693 210686
23913 376540
383453 466784
216480 954286
586767 585338
591518 588971
426324 617212
645372 1564357
879560 178914
599711 380191
380508 384682
426324 617205
379296 379354
391420 381133
345430 292194
383034 385020
345430 292197
585703 442569
542701 766215
241976 380861
442731 815854
442755 316608
383979 29224
393739 396345
383034 147928
426324 617234
523319 316751
224456 444997
9551 594836
9551 594835
217197 215686
586767 585325
426324 617231
383769 384801
586767 585329
383371 584922
472883 381331
383769 384800
598485 314266
623669 846462
626871 591192
135115 472923
542701 766221
1256571 1464846
184905 149318
89030 6041
379296 379382
379296 379375
85728 549974
155806 703170
393791 472305
394006 595908
211898 586311
591767 291853
584549 9945
350651 616132
586238 585835
439806 439724
597516 241990
597533 382671
439806 439738
89030 740014
921642 816141
587652 441809
380677 441840
532812 569135
584487 586773
368594 417477
486110 590018
466784 585202
3422877 322341
355674 549720
584542 586379
400171 280774
9382 293403
260941 584743
584542 586389
393999 413513
546276 572994
618154 671258
368592 384827
840032 251284
293413 391367
251950 443692
293413 391368
779400 819677
439806 439755
392999 429236
292645 550030
591955 586722
416620 390901
210857 610376
418979 486594
584542 586391
705706 290463
413098 391027
293413 391371
903780 544681
595402 383356
345761 23587
25261 84858
417145 495091
383769 384722
388702 460093
879560 380933
1477399 548641
214881 84729
379296 379694
291261 587255
289837 47061
595278 395129
523319 316707
584981 381521
392472 554719
9543 287525
598283 591158
394079 9840
584981 381522
43304 390919
212684 382114
218684 267804
589045 382098
93373 333814
572994 248852
416300 423746
589045 382096
346687 380711
1132240 394079
390943 433575
383778 585854
536202 382935
151741 77376
390919 535440
442241 439738
444168 807621
381106 318052
641519 371955
379296 379670
318075 378853
382253 382816
289837 47089
384423 260917
402429 402772
597516 241974
465334 332275
201814 383292
381070 42207
574246 469860
382960 400171
547660 213754
202219 201291
663404 665490
347271 377818
441356 381479
380209 535111
34683 18405
471497 9884
112239 800222
382092 213377
1115772 444097
442569 442794
261281 207242
594205 443066
393554 9584
380913 291030
428841 584639
704138 707196
380209 535117
214969 439869
384423 260928
391742 486059
384423 260929
21966 467042
34683 18415
543505 381031
346704 304032
466784 585283
390951 439856
293401 217926
472926 597141
589566 441353
384118 384128
294037 215579
584513 584154
396248 201856
153681 815607
17237 541002
584513 584139
391812 393524
384553 381343
906012 595366
457775 402772
211894 382689
10132 393844
584513 584141
584513 584140
586976 584397
584489 420071
584513 584145
384423 260946
50149 789348
747468 947143
384733 212684
584513 584128
584513 584129
442555 239440
549707 382437
28079 584725
316392 83366
584513 584130
184907 368594
381003 442341
396345 486188
208959 947112
384298 454906
372135 204888
747468 947156
584513 584133
584513 584118
584513 584120
584513 584126
587894 559290
1135887 1330742
29262 312786
184916 393895
584513 584125
441628 429197
382253 382885
378578 201814
596387 490269
1135887 1330738
595462 347258
687173 29299
383373 284267
84536 381343
815231 593681
655228 442531
174575 586781
279047 570478
212767 471163
443780 591046
11476 392254
383776 354524
594151 443008
382224 592147
663719 380667
1246508 382198
458931 390083
272371 385315
595462 392651
554235 393326
384686 423410
741809 585814
2410698 586643
1162664 292650
391745 596785
345545 46369
443677 15927
294967 440485
554235 393310
443480 41471
586681 9549
383453 284267
380508 384938
15917 486244
612893 246720
212684 382178
441365 293425
391985 396130
316751 316707
85150 335091
87482 320388
638225 442947
441562 381081
383373 584508
391985 396138
87482 209247
383373 584504
50536 123677
552882 9382
1234473 467080
584981 217890
207230 393791
383373 584517
46301 272761
383373 584513
50536 123681
212684 463141
643123 626955
443248 598320
598323 563850
471947 594571
391027 706874
309653 243105
309653 243104
905279 655625
93351 93464
584981 381494
646425 473445
392460 394030
8136 1246515
1592813 1544455
284349 266574
844568 844635
383895 317619
215686 365483
383373 584542
443292 1283076
270995 380235
317815 269443
586444 293773
707430 446281
393235 702027
1687841 1034946
418241 906012
420265 596370
473083 594325
473083 594323
418241 906016
43302 9792
43302 9794
248744 551580
539769 539768
384726 382396
844568 844612
584942 385557
383374 592147
22185 535067
471722 382329
586683 405268
392460 394058
383373 584529
651514 215462
415323 4327
539769 539774
539769 539770
343187 319207
947254 597346
385424 588041
381704 321824
353943 704688
451434 440730
486161 221810
589566 441350
349422 549710
384118 384237
213805 290639
347201 384237
422848 285972
216703 792308
420241 445023
380685 470747
688865 393156
598798 553752
1969568 1544455
442503 535071
585935 390919
682148 392426
3456873 1150279
471919 584489
392433 622963
382259 415190
215022 550030
381498 1086
840402 193607
349422 549707
385424 588052
548184 469796
585012 441646
214216 289844
393263 705290
585012 441642
216588 33947
378706 385770
21729 547364
11517 380255
646602 442556
406659 589420
43340 319019
254911 587823
214216 289858
468652 1022435
611076 61818
280007 140859
415174 439885
392254 2242077
584731 520094
330862 317782
590387 291290
653071 29299
444542 275514
421946 586898
396318 597013
682148 392430
925790 470207
640105 590542
406575 384323
598902 393149
535047 682856
391985 396170
410331 452137
383895 392453
215528 216142
380162 587487
272390 33947
443260 10127
415198 281464
433575 77364
641544 16503
722401 272296
39825 906315
338312 51549
393554 353946
584437 701830
406575 384328
391985 396176
441351 202210
486080 588904
682148 392455
377478 539025
589045 382146
215686 213754
382357 467044
486080 440642
382357 467042
281494 275535
463648 587296
406624 254911
439806 439801
706874 180800
586766 10127
346705 4521
682148 392460
456558 343187
46820 39946
552882 9325
589045 382159
285276 597671
599531 846978
391985 396155
548647 587463
391985 396156
587886 584263
379901 1344
270166 214968
416641 202554
383855 384938
382054 381477
448615 442241
910902 1144874
391985 396145
442569 442803
391985 396143
380162 383414
1046926 1043242
1592815 1592818
1592815 1592817
911589 380699
639805 993589
586679 550153
1592815 1592819
548629 439877
428197 211933
382437 595054
594846 673730
1592815 1592826
639805 993590
1592815 1592820
443008 444751
639805 993591
1592815 1592821
846171 394069
586238 585703
560219 156687
584513 584096
2635285 2312460
469770 415218
1592815 1592813
319020 252267
471906 471919
589045 382198
592635 586470
555100 29224
217219 201931
595402 383453
589045 382181
439885 391420
441353 584623
383345 48848
589045 382186
715291 322158
895604 536271
471906 471928
368592 560203
384179 669872
471906 471947
486220 5955
444201 293748
584542 586295
444201 293747
950328 394030
594914 383094
462680 1964757
846171 394058
552932 425440
599801 617341
202150 9867
442731 815527
348271 396273
471906 471959
911589 380658
875835 439731
379691 428848
380135 585726
442569 442656
396266 403788
848002 497453
469858 214286
586238 149318
388967 207828
398864 864102
547459 85157
442241 439869
471906 471966
368966 417374
379691 428839
549707 974988
406726 202025
419265 270047
626871 640105
390937 213774
471906 471974
626871 640103
598320 314266
584513 584087
426882 1013090
383769 384604
379670 6055
395039 377038
689982 406672
549707 382327
584542 586244
584513 584071
542701 328323
459014 384749
384799 562909
287735 240913
203668 337156
704012 368594
328386 587178
328386 587172
221841 267710
666913 329393
382955 598328
382114 366535
382396 381067
819677 440657
214938 50536
471722 561678
255513 61790
85728 216290
666925 456379
699534 1113932
539770 84864
787821 442474
284703 1118770
43302 9894
15932 707196
555965 75874
318032 584357
539770 84858
194023 293773
416621 10089
212920 213754
406659 572994
238762 201607
584458 425061
253758 18609
382291 1056033
383374 441809
317829 116288
588860 589093
564349 1283076
690483 184173
1841 472883
201806 202244
9551 817233
584513 584044
584513 584043
458996 377766
212684 382041
444997 285972
213774 393739
784727 360257
471867 454519
384726 382186
213774 393745
384726 382183
384726 382181
381476 289354
6041 474357
346687 380875
383373 584465
539770 84871
379694 328240
184916 393741
1588953 444561
456426 383501
595958 6055
618154 671186
3422892 599656
396136 201786
1291641 207067
355250 385558
396264 586011
582886 589376
380182 417424
439869 587931
790120 335996
348912 160974
380508 384801
380508 384800
381458 466854
383776 354637
15492 375527
383769 384667
41873 436492
184916 393790
584157 1841
444462 184894
439731 535512
380488 135115
396313 9902
379693 260917
85150 523319
472926 597083
180800 690482
586018 815371
180800 690483
471919 584623
366535 440588
353971 561678
380149 585585
707012 184907
590030 273384
317817 147156
471919 584628
396345 486263
317229 928748
383373 584488
535117 993590
345426 270017
543117 322489
906707 592123
213774 393777
595912 585163
345426 270019
471564 135115
214208 585989
591558 28084
442947 412763
153681 815539
584942 293407
1094568 936582
406764 75598
618314 9872
469858 273958
383769 384673
184916 393786
382253 202166
22185 535117
212684 382098
87482 725171
212684 382097
471947 442958
584465 382967
378325 439724
219710 441375
472358 2598628
846325 390944
472358 2598629
89717 452137
846325 390949
379230 379670
383374 441875
93351 93343
330862 317810
587087 444978
472358 2598622
586785 382617
472358 2598624
345432 443008
345432 443007
275533 682155
215686 213616
861286 597960
480918 384176
586884 584866
390850 1330
599919 587296
591083 594330
7833 383135
584465 382987
584346 6055
370274 382223
383653 380677
548608 558712
384298 454894
304032 346704
415323 4225
384726 382224
790120 335947
415226 344303
382271 202294
288193 321824
314534 314584
382054 381378
584465 382972
348339 290008
588860 589132
314534 314579
790120 335936
275820 270125
381133 254912
381133 254910
253758 401720
438889 30102
660743 425440
381465 10127
314534 314552
442794 913999
584437 538810
79699 562909
3630476 3630467
212922 393809
3630476 3630469
846325 390901
381637 371785
585235 408154
381637 371787
589045 382208
78137 216197
615984 465536
314534 314560
444462 184925
442953 415218
50625 47444
201806 354086
314534 314557
589045 382202
565079 396166
314534 314559
380694 918309
314534 314558
323128 905597
417161 312278
238762 382622
292652 497592
284703 380130
93351 93355
5 212692
381833 214969
9804 391371
343658 309914
379230 379694
722930 573028
9804 391367
9804 391366
722930 573027
116288 383353
584465 382932
659418 359407
722930 573036
116288 383342
116288 383345
381041 384453
591046 38641
317825 587277
184916 393809
383118 382979
279011 293832
693496 124855
39825 382392
843452 599922
586238 585792
586119 1307
416620 390982
383293 380176
77456 212990
553200 11527
591955 586689
591955 586688
437430 622487
591955 586681
380732 379689
948781 674558
366535 86222
555100 29290
353088 89717
595094 485005
147149 382063
589908 416664
416620 390974
147149 382055
623235 837182
591083 270052
486067 597671
383127 269097
290586 158269
682148 392546
279106 393881
215686 213684
589045 382215
439738 441361
22922 278062
439738 441355
147149 382068
589908 416637
444462 184916
212008 385313
393554 353868
381637 371753
682148 392533
3630476 3630471
682148 392539
3630476 3630473
589045 382224
3630476 3630472
3630476 3630475
333636 332673
3630476 3630474
3630476 3630477
157615 329393
554751 418564
444462 184905
333636 332668
11517 380133
591809 316608
356974 207230
439738 441342
88841 25283
403452 466790
690333 815327
611089 210595
319019 89717
217890 384827
416620 390949
416620 390944
416620 390941
37933 388702
598067 735700
21461 503572
440573 354637
560058 766199
591836 587034
441826 400171
88841 25288
558712 587894
1315059 716257
395664 702623
617207 845120
395664 702622
416620 390935
43304 390982
381781 370205
9829 281195
589045 382259
390920 16414
21461 503583
586488 382183
292650 290421
21461 503581
906622 901778
1086 671258
219710 441351
383414 959
109083 317885
586488 382178
415190 584313
591658 293127
272827 394058
43326 582802
1176441 429048
669612 16387
486312 594330
12705 692839
473704 904056
591836 587050
425995 792621
416620 390919
844568 844580
392406 178914
415190 584303
584129 444978
367068 556088
818708 383315
380312 212874
383769 383954
117232 381865
572996 441875
210620 396156
393156 384004
383100 383453
2062828 881373
381713 382072
382301 584465
379909 293425
687585 430855
691304 1016836
214938 213993
913570 694540
380933 552902
11710 355544
347546 317810
319210 216588
31386 10125
201797 740406
48848 396170
319560 276528
656493 380460
48848 396176
1132004 23736
381713 382054
584465 382327
217280 215253
644011 276564
289844 244987
215686 213470
591767 88824
467042 381706
465998 469824
467042 381704
392976 11260
215686 213464
276564 276536
381713 382063
379898 703075
598829 598826
242296 4418
393156 314106
361836 687585
77690 408469
471658 702027
520532 50489
381600 382559
381704 9544
371761 623235
586488 381081
48848 396155
861286 431231
48848 396156
590434 815238
276564 276528
660743 16227
572996 441825
380933 552932
385419 77948
48848 396153
497691 332885
584465 382301
543123 383927
84729 286914
443199 1283076
267321 416703
228340 471966
209816 217333
587690 418241
472923 562909
180802 380623
414510 896105
383292 259679
319560 276536
210620 396188
497691 332893
382392 595885
393570 597802
393570 597801
558548 913775
319560 276564
384224 403452
393570 597807
381713 382092
228340 471974
1167935 272544
381713 382095
48848 396138
441809 520192
396145 548624
217994 217869
694693 9872
537418 1053670
439869 510810
897984 657942
9945 270995
384560 588552
590434 815241
595252 218675
381704 9577
572996 815241
393786 416697
1592817 210036
392505 846910
381264 153018
383372 384128
362326 618932
1017 1160111
366535 558712
587925 294007
380933 552925
658190 599638
180802 380657
380623 384423
380827 380988
380827 380984
591040 594998
586976 585189
228340 471919
589132 217963
589852 349422
590005 517387
393786 416671
589132 217951
217895 217906
381845 393480
1674299 3366466
85157 47374
480933 382392
586790 585329
586790 585325
586790 585324
210686 218704
291962 908226
589132 217985
219696 289354
589132 217986
217945 444415
214218 354090
38551 93343
496023 583307
290085 365695
595885 261281
317885 16045
228340 471946
228340 471947
270864 435341
380827 380977
41264 38584
441375 456472
10704 287768
355821 318377
210686 218718
1006388 50610
219696 349422
584513 584639
393789 345689
441365 384128
381456 1086
588876 382437
1120369 1452649
210686 218726
466532 75598
294212 922035
442627 84666
217895 217951
1579993 1579983
210686 218721
552953 479764
584513 584623
693277 1117972
591083 590106
210686 218706
210686 218708
256903 428836
393190 550328
584866 471435
270623 887609
913999 314266
336670 443780
210686 218713
422069 311252
241976 146456
215128 355552
442569 817233
818936 443780
384990 274638
260928 591065
152993 153018
344039 31184
844497 592123
469800 366159
270623 887619
544681 905798
10544 10548
368594 391610
457775 402324
215128 355544
989202 617856
210686 218747
644011 276536
903775 594732
644011 276528
382301 380731
457496 1787675
930277 584690
217895 217927
228340 471906
587461 611207
584513 415211
549691 586844
320731 420838
476202 236592
43322 445023
589848 382291
544993 61755
591518 589048
586567 321042
385215 588300
584263 415190
395085 927258
385215 588309
26978 78019
217895 217874
3422888 1941157
317815 586567
2061307 3591583
3422888 1941159
2061307 3591582
2061307 3591585
2061307 3591584
590111 585674
489205 284267
2061307 3591586
596512 377886
372780 474557
486263 905460
396165 558712
379323 349488
382285 427665
787821 396264
475006 382448
217349 382941
334245 373807
394058 15941
41264 563709
584120 444978
519865 304032
431384 16227
594330 675985
94730 88820
787821 396259
584363 395571
787821 396258
385558 535287
157615 43348
787821 396275
592971 380658
466785 466784
202533 568144
339400 589685
23645 201309
396153 345432
797136 16495
457440 317707
294037 214565
294037 214566
377486 372780
434933 909684
415248 552929
380133 463671
381801 380176
724828 388648
377502 378291
406733 441826
471906 495286
415248 552925
309208 267151
654520 382406
202166 909790
529909 576258
383309 317529
216979 276914
617856 689651
787821 396251
587463 808575
682101 1020138
88780 318075
83346 228657
572994 514957
502833 820395
589132 217931
561682 392986
206285 702622
287718 592838
206285 702623
475006 382402
22933 347271
380694 219683
317815 586566
787821 396213
317815 586565
357026 40662
643082 948120
547413 790451
787821 396218
561682 392999
586976 585165
360429 49763
589132 217943
586059 88835
584727 380904
384423 589045
549707 382987
358203 344039
382202 406144
393084 392313
446281 221831
381475 591944
446281 221838
381017 441639
396153 345491
289866 276335
381017 441642
383855 384299
591083 617699
39510 553752
50809 429380
383855 384297
703131 553506
597801 656493
552925 597133
584096 384827
382098 443850
588918 442803
588918 442802
787821 396202
472528 450100
214361 466790
787821 396206
745699 211610
561682 392974
383855 384286
745699 211618
382181 383918
591944 344303
383032 29476
393037 321824
45692 213754
380658 11235
382301 584513
114663 430824
312985 350629
563850 470740
563850 470742
380458 423766
906263 441793
380460 442845
1603005 93390
383366 441840
619020 539575
383118 383172
519542 391856
682852 406662
38635 390837
431231 291290
1603005 93384
607921 112217
706648 9867
381713 382041
238762 383383
384726 381970
157615 43329
466790 381968
381713 382049
217994 217931
593327 368594
924836 431231
377309 382930
334245 373828
346693 588200
372135 370383
157615 43334
443677 15898
15905 393149
552901 554719
292263 405032
382181 383954
584465 382262
344303 214969
242296 4497
47444 442152
539852 474249
584465 382259
383769 383998
206947 255907
648941 926271
209822 45701
215686 213480
3630476 426324
384015 963604
97588 4355
381475 591921
157615 43307
598829 598866
584621 486067
5599 418357
441809 520100
319560 317782
317373 108302
472044 472027
215461 381845
763263 792137
147229 791706
598283 135128
315650 417946
41565 587823
1006389 102954
609577 607025
317829 766199
21980 254910
116288 382710
319256 202068
549710 519865
384041 471867
586733 676732
217349 398864
703131 553514
378325 766199
157615 43301
157615 43303
41565 587828
567651 395652
592630 384560
377394 380474
314266 287942
201972 294596
43335 442604
384726 347207
210686 218662
201972 294592
210686 218665
210686 218667
585848 584997
486555 382227
381704 9641
75598 38467
382623 345545
261280 596691
381455 1112013
383372 384279
147769 364911
22185 597516
725201 887387
949353 950083
383776 378388
217994 217945
393789 345549
584043 383380
725201 887381
584071 501428
584465 382202
595908 585218
595908 585216
210686 218656
584465 382205
267321 416609
210686 218657
41475 347233
209822 45696
591083 590005
584043 383379
201972 294590
584043 383374
584043 383375
584043 383373
933652 583307
535047 216290
584465 382215
383375 435311
336670 443692
318089 354524
587894 408154
210686 218649
210686 218642
585848 584971
10137 442932
267321 416620
368975 348255
467424 241209
87490 659788
351088 384328
217994 217963
584043 383342
217994 217961
21807 25288
585848 584981
584465 382224
584465 382223
444415 622737
446311 551897
393762 476204
524474 595768
207235 563850
68311 417946
380685 366798
584465 382227
3264449 345720
24156 383642
591083 590029
591083 590025
381845 393519
369761 539025
382181 383769
339906 442845
381333 423075
383118 383095
395468 395085
332578 617329
381081 317829
585848 584947
270047 9792
135112 10127
383118 383090
561678 312278
585848 584967
442997 905460
531357 201456
210686 218692
740406 10575
210686 218695
319025 563850
210686 218693
584397 585165
218692 293410
442110 1111801
292617 1792
180802 380724
1620308 651043
180802 380726
16414 591094
587255 43337
11714 275205
210686 218689
381845 393554
497453 279338
561678 312261
380898 221810
210686 218684
218670 416139
691304 1016748
720437 532612
584043 383383
342403 973189
383195 588357
277826 147216
941085 663030
909790 425995
408154 280196
216588 431487
210686 218679
381845 393565
210686 218673
210686 218672
210686 218670
384334 9640
390967 341716
598718 898280
440648 439801
328386 437203
29499 673255
48848 396266
440648 439806
135112 10137
47379 443111
1318 266574
396184 267321
368594 391776
207765 467376
280196 598283
378402 384833
444533 586443
444533 586442
444533 586435
444533 586436
444533 586434
444533 586439
151509 562232
444533 586437
654384 463479
380752 221823
361836 687620
13748 260917
1094106 536271
585218 416146
326797 377818
345870 1459605
457190 587172
383373 584727
472014 314266
586238 586119
319210 216636
341650 1140
457190 587178
16492 550030
651635 590684
13748 260946
382562 213377
382559 43009
381100 381469
1228080 588200
335947 377487
8498 297684
450100 766199
321034 587892
896926 829215
372135 585808
848577 383372
444533 586444
214225 675422
9577 43326
1283076 380785
433912 30267
757210 367981
584513 584795
135115 149301
423746 267338
562909 202210
202244 441355
345428 348255
410154 694145
25046 1341504
588815 15927
585854 381970
384194 604310
309653 1032670
383453 922584
584513 584727
594350 788485
384194 604322
594350 788488
796011 634135
391368 589191
443012 549710
589374 539672
588218 585751
1409541 201933
362555 562232
457775 402429
83360 413710
9981 201860
486225 598485
212922 1086
565569 586488
312277 392577
382301 584370
266814 423746
586473 421946
584140 379691
584140 379693
348505 333636
147511 218721
597350 439731
637811 598320
586722 28083
787821 396142
787821 396143
377715 13803
787821 396139
383371 444800
787821 396138
787821 396137
384423 589110
1246515 878594
1132004 618154
525837 28408
549623 217878
219683 910730
921991 923256
385215 588409
275514 202533
599483 393999
586722 28079
1174633 200521
211603 392991
1132004 618169
391368 589130
25180 385315
443012 549691
591549 557394
391798 456427
254912 377825
906707 584869
384423 589132
343220 45824
219683 910717
88864 435098
380460 442794
88864 435097
586565 420071
184891 416739
595054 207758
471497 382562
381544 843057
390934 592543
393149 417161
411033 864343
79881 22853
303061 328318
380460 442755
377715 13850
382066 380898
392546 561678
586790 585369
243105 148692
593611 594330
504739 473078
335936 76374
281159 653071
78439 210358
584465 382198
339584 484098
495585 264383
688851 520094
217197 214600
382054 380828
382054 380827
937521 660712
202925 11235
592947 548629
293411 381031
396138 591040
28079 465512
586639 214969
383775 135115
441642 591566
599638 598798
682852 406733
204430 499476
391837 740406
272827 393519
33009 541951
683743 415218
442794 412625
646602 379605
690333 210632
608231 928286
608231 928285
585144 38259
291853 589191
382066 380861
280196 521349
160974 316643
596512 377959
202211 3006
381475 591877
396153 816285
383304 381476
381475 591873
381475 591874
392398 703170
381475 591840
319560 317624
382227 312786
212551 740850
704052 703234
328318 384300
12840 423075
382054 380878
584743 416700
383366 441726
442698 474168
526977 683794
584264 201860
383428 278062
818942 472044
45324 1013090
442932 587894
269097 549691
444202 202074
9902 592455
599638 598718
77056 289122
379693 591349
3422873 846637
326442 846462
383094 720478
442698 474177
272827 393554
526977 683783
3422873 846631
537418 1232
393149 345585
442932 587888
34683 17721
439738 442299
591944 596415
201814 383468
561678 917793
440648 439724
486217 396266
383309 317619
584465 382186
592375 585163
594325 472027
426324 618151
1983272 950379
592714 589600
269443 384827
846171 393075
381475 591833
12705 406602
29299 445107
382114 844444
584465 382181
151687 49155
384041 471722
292652 576258
584465 382178
413707 21366
446295 911599
151579 656493
384749 383428
346704 586710
201877 586649
114899 1038123
406592 147171
1263 584623
407089 345873
585329 591961
44982 41934
15921 48417
339906 442794
348304 591585
466311 463254
558712 587925
337048 335804
420071 405268
586679 444751
846171 393050
33651 605000
584465 382114
368966 463713
381456 442909
381456 442908
321372 321384
381544 843007
417722 906012
594836 683791
390919 901889
949353 950079
382054 380890
439738 442247
79699 317666
439738 442246
510810 442917
444997 224456
1753027 38655
576258 316718
9894 380658
381456 442917
587178 595402
9567 213774
216197 31151
108535 9894
535441 248852
439738 442241
640117 383954
586679 444773
818942 472027
584161 381441
36938 397509
361836 687595
396206 591082
586470 474177
383439 641519
1135554 280467
383118 383034
572996 441793
366535 209247
788473 682852
1113075 379689
208585 78512
151579 392410
384749 383292
201868 914241
562909 383427
382623 345441
76297 587276
43303 590030
393739 396156
393739 396155
208585 78518
486312 586733
380522 379686
1000543 314264
43303 590025
43303 590026
576258 316680
465765 548628
380522 379689
814752 444667
292130 217130
43303 590029
393739 396147
693277 565921
584465 382545
43303 289354
45692 213494
208585 78506
217874 224456
1177672 819677
586377 460897
471722 383117
34891 553503
280668 354086
393739 396131
465765 548617
393739 396130
588860 589588
393037 216974
586156 663719
584731 590434
396206 486272
321384 321372
441795 293425
166029 337048
208579 413741
588200 380878
370205 381781
216335 283592
588860 589583
471906 869534
939940 48039
476204 598798
941085 1112024
390901 388946
11549 216611
393149 425440
75874 397034
381477 291224
476204 598718
459014 423410
382301 380507
407089 345522
436604 607332
383427 384827
291321 43695
589191 471717
429112 283621
144890 406602
382736 207651
383767 68639
208585 78547
444773 690583
587404 585854
390949 591527
549623 201856
382054 380451
93349 707568
382054 380450
440642 788472
214969 390971
9810 319046
408087 418564
341702 593683
215242 152993
390837 444800
814752 592375
590434 815058
598826 390974
441791 380977
174535 589999
588860 589549
77477 698610
781518 377818
315261 292258
846171 393263
846171 393262
204430 591280
382054 380474
538797 417477
43303 590001
584465 382562
381600 593659
598866 393074
599633 379898
382327 229154
448990 290463
299470 1094568
45105 411036
48848 396313
349382 47970
360429 49931
806779 342403
362072 217945
590434 815061
740406 217971
217945 444667
443685 425061
698391 1318
587470 585275
590434 815063
218683 213616
587886 584517
563709 454842
439866 278031
289354 589039
382181 406571
43307 9894
1142122 421109
370205 381706
587961 444463
415218 292197
381435 202294
275514 202211
274638 383927
382419 443341
542049 604432
471922 550040
49765 213385
436604 607348
364539 294212
275535 390901
380130 485005
637811 598511
396218 486188
416681 550153
287777 210860
41881 377818
363662 380155
497592 529909
1684573 694540
366535 441375
1318 266676
50610 49155
908732 393480
128488 96271
43326 381139
383315 444996
359472 443007
216705 61089
317250 317229
116138 207463
204430 591220
204562 384686
405268 383383
382253 201291
393739 396188
406662 13758
11080 437430
366535 441382
345675 592690
39255 77204
408154 380898
584342 521349
796013 586059
345472 393762
510810 582809
471717 291564
796013 586074
396158 638388
587961 444421
381845 393259
598866 393050
393739 396176
362072 588552
363662 380135
201860 465699
366535 441351
174535 589908
393739 396172
366535 441356
43307 9849
9902 201909
206225 345720
786058 487666
786058 487668
1019726 254910
595188 483535
393739 396166
393739 396165
381845 393263
381845 393262
297684 302794
485343 557394
550040 453068
366535 441365
787821 442997
584513 584405
586391 535075
435767 590432
676105 280851
435767 590434
383428 591349
359438 35646
383769 93351
405268 383345
237214 93468
590110 381844
584129 586265
586607 586238
352047 280678
638225 442698
372135 46369
237214 93451
383769 93343
584513 584481
370205 314109
439992 675439
268067 230942
584513 584488
584513 584487
370205 314106
379689 349422
584513 584489
435312 28079
1076796 648941
93346 383023
260941 910730
116288 382562
450100 766215
384290 380414
543123 562232
554719 306200
201746 591349
9883 10127
215661 674983
586391 535088
584513 584458
586480 407043
450100 766221
905957 815951
380694 796013
9975 590106
335091 536862
584513 584461
584513 584464
405268 383312
584513 584465
383366 441634
344293 383389
589989 589420
384374 384183
584129 586295
405268 383304
269097 549711
287134 403452
1051549 1544455
591158 442503
486148 484162
589848 382061
269097 549703
588815 468779
269097 549707
328318 384237
9894 380726
377715 13933
196750 468726
906315 595215
3422862 837182
474300 619869
439992 675442
402429 402292
661817 420395
116288 382527
584513 584491
89727 456474
9883 10150
396248 368594
654520 785514
384678 318032
29359 302869
41873 317125
217169 196762
439885 391801
392081 595481
553794 384309
84536 381865
396266 555011
283930 267162
441382 431710
393743 546219
215242 152987
597351 442947
292194 486054
382224 592630
491642 1544455
77346 293760
290074 211607
586797 21980
393809 683794
383315 215382
808492 474177
41265 87510
491620 433645
393743 546232
666866 1038742
395664 276096
834554 260917
591558 911589
592633 788347
423746 230942
426298 384226
383312 585814
344293 383339
283930 267150
441642 207242
270190 217280
441371 135112
433360 529968
344293 383336
384749 383312
380658 11024
50809 429112
486225 382178
380263 595649
214225 608008
318075 354524
445313 413707
442318 470747
176699 418979
416665 587301
441795 558712
790825 347258
586774 591585
445046 652651
560926 274014
1246515 878617
428836 9975
107159 274352
444978 441634
586156 663737
595252 596433
344293 383315
415179 291224
536202 669978
33650 414049
536202 669980
328323 312985
254562 595747
345472 586059
380667 626451
904861 588860
441351 249192
380667 626452
416620 391087
383769 383761
274014 272349
383428 378911
383769 383765
383769 383767
650728 149327
391118 47445
584129 586238
383312 585854
429112 823456
466790 381704
789489 23587
383769 383778
369334 24815
383769 383776
382054 380507
349422 782185
315316 381602
584129 586244
371785 599010
576258 316679
341702 593717
274014 272361
562909 383327
457775 402292
16599 261562
587172 347280
453710 270699
383315 406144
79699 650701
393156 384194
317619 372135
382301 380450
591566 201900
30102 377825
377870 201814
3673 556314
905597 389221
3673 291224
2124201 382987
443311 814751
704052 49155
44786 76948
41264 210903
555100 548642
553752 703234
16227 683794
283930 267338
423746 267162
611207 406662
381139 280306
595239 248852
379383 474249
382987 379689
859667 293747
675869 335980
201814 383669
382987 379691
1588918 1171292
384183 393326
437768 201338
393238 618307
292130 217017
383100 383769
555100 548624
382987 379693
381081 317619
382816 592147
590111 814751
366535 9829
584378 400319
596401 410331
214969 390850
384334 9872
243105 267804
526977 699534
552902 604650
950810 818936
611207 406644
445487 586844
584465 382437
393606 584437
552925 646425
408154 292360
329393 28079
382987 379670
382301 380414
1004138 603730
406575 433348
117232 381734
423746 267150
272827 393262
272827 393263
589077 598432
788658 690583
911589 588218
439754 590621
238762 383456
314249 909790
607699 1111801
449675 879087
594200 800222
392433 385137
1073112 3892
408154 292355
385329 203939
740406 217891
213115 416369
552925 646439
312021 371761
453888 6041
553752 615984
820600 24151
43340 180800
383674 345432
78137 217169
520094 214969
406571 180800
254311 653071
520094 443685
382406 406571
381704 9846
211610 285398
39825 766199
953903 2049670
312021 371752
953903 2049671
953903 2049672
486555 382437
471657 294018
443231 393149
61790 106371
382419 443227
470740 294596
43335 442474
319011 383769
435179 396156
287768 207758
591558 11024
562909 383383
380135 420257
457190 587363
383762 456151
9567 383383
915903 788761
214416 33947
593342 591168
565569 586244
549707 76374
380726 406662
344839 344293
393084 585216
495695 584357
584513 584514
467042 381390
584513 584517
604640 1099847
673742 202227
39004 43450
392448 623730
587172 347201
557741 392453
43340 318989
592714 589493
391044 584239
43340 180802
116288 382384
380685 1111340
588357 391352
584513 584508
289354 589131
495695 303050
903775 594805
584513 584542
584513 584540
922813 351088
370205 381865
688405 360269
445023 43305
114956 13990
589493 527138
382205 346602
402772 461468
207765 318031
702027 448322
116288 382357
214361 585726
9841 379898
293413 391801
584458 588664
270047 9921
28083 590030
562909 383375
584513 584529
380209 406602
28083 590026
28083 590025
584513 584525
332578 617197
584513 584527
28083 590029
217945 444533
597801 396352
274918 285398
445023 43322
552933 450069
380157 472001
598866 393149
906263 911376
906263 911378
547232 663404
317690 135128
554231 691304
565569 586278
393783 590387
586679 622963
390982 184905
390982 184907
584513 584555
457775 402244
584513 584549
382055 288201
28083 590001
297205 1387288
441875 585088
625389 417164
201860 465546
864841 565002
553752 1296
292130 471564
318035 93343
297684 302908
319085 584513
471997 671209
237214 93367
237214 93369
336670 443924
184925 584725
411033 864102
411033 864101
586011 391027
382997 377035
237214 93362
237214 93364
1459605 15898
618154 585218
382181 406602
319085 584508
319085 584504
638210 322489
237214 93356
237214 93355
565569 586186
586011 391032
383312 585792
383776 440573
385770 586708
382264 585583
41565 587555
636895 390969
266972 270712
393881 214566
384030 599010
319019 598320
392455 397034
381100 381704
237214 93336
384374 384028
383118 116288
393149 417394
494397 560075
266929 312022
318035 93351
217895 217971
3546 51092
1043242 321437
345432 641544
23645 261540
1043242 321433
587301 706647
384423 353831
1000148 269692
116288 382406
383356 38641
382224 326493
396170 598030
393777 1086
25369 539768
517387 594350
25369 539769
788832 444997
315345 912588
342709 11256
210632 366380
381017 441353
384800 442755
293416 897335
78522 604310
217895 217972
25369 539774
392427 419265
905957 815864
586689 444737
362072 217873
25369 539770
423317 690298
381017 441365
115924 274968
333986 13103
441793 595215
591158 442626
586775 380926
435179 396147
905115 815019
218661 382955
443685 607691
844580 845275
204562 384833
237214 93373
1049028 345428
363662 380312
291659 348313
237214 93370
246720 77209
573115 432577
1507098 651635
561682 791424
594896 707196
486060 382545
384183 393263
1344 38635
390944 381552
381713 382146
390982 184891
314113 588299
600559 626404
591158 442650
442981 588866
78518 548171
478297 663413
1588918 1171302
310758 47573
390949 591536
3006 744976
693620 279047
586679 444997
486312 586683
707030 180802
785917 563740
707030 180800
589442 457440
382276 467374
381704 207765
312281 480969
10832 266364
584966 1115607
486225 382262
385898 1043242
383769 383873
675220 589637
393739 396313
1159470 458385
381713 382157
384183 393270
381713 382159
517387 594374
584966 391087
381713 382155
458541 178901
38635 390941
390934 592714
591527 598730
381713 382100
382253 559867
38635 390937
383776 440554
383776 440556
341701 431384
42637 376866
208959 607699
383776 440553
21763 555897
380956 211898
390974 598730
637706 454519
151579 392430
469962 472593
718072 444751
553752 1263
19027 245784
584096 384726
472305 617699
135136 376844
38635 390920
529909 542163
97588 4418
280196 10127
38635 390919
116138 861283
442556 207674
402429 402324
38635 390936
151579 392453
381713 382110
269443 211894
344293 383434
350914 846171
586238 1049032
115036 116026
377818 9641
395468 953519
108560 506037
87490 173979
788035 398864
481954 546155
411856 43922
407012 439869
21807 84871
651635 1120369
393606 209930
429638 184905
312263 893455
481954 546156
481954 546159
481954 546158
317642 380900
424350 289122
432577 245797
351088 384859
493915 469860
586238 586486
381713 454906
221810 288199
481954 546162
49770 589110
472138 646602
596621 381435
586683 396166
729130 1268942
391027 552882
180802 586688
1677885 383338
481954 546175
481954 546176
1112013 471966
481954 546172
586683 396156
586683 396158
586683 396155
565545 442601
382987 312786
702414 210358
290074 1032670
1802863 819677
418241 370952
212281 9564
586683 396147
595768 442803
444996 384553
353831 586980
586790 585792
15912 15917
396165 542365
384833 345907
444996 384560
114956 114986
524474 417433
586683 396130
594696 442897
953519 193607
317690 598372
15912 15921
693841 466938
377818 318031
586790 585789
596972 519770
524474 417424
524474 417419
543123 562991
444644 144926
420838 320731
210621 293410
524474 417418
291853 589493
344303 588215
292265 269180
383356 585989
587831 591558
442503 442498
15912 15905
442635 410208
230942 114932
565545 442645
380827 380522
204379 689982
815238 586976
565545 442656
390936 184907
597133 43419
202244 441689
608406 705706
442917 211894
814752 444463
380149 584947
384423 345513
494397 38641
845444 844635
384682 348259
384251 22920
740850 156728
384251 22923
174535 589778
2545302 1304413
434298 352842
926024 439885
323 702352
924836 431710
471722 918737
587823 542365
471722 918736
381479 385557
592971 548624
41873 317810
3568128 548171
293930 408779
723091 861287
553200 416300
201814 383775
370952 789747
390937 157615
596512 442698
588860 589781
385770 586688
22159 319291
469755 287768
526617 45692
594896 585989
385770 586683
117133 52861
604206 553469
217907 201860
394088 321762
588716 348304
416300 864343
21980 510812
358555 392652
434298 14048
519865 591082
348304 591961
392460 393263
358555 392651
385770 707030
380162 588215
584681 443850
544451 266574
660712 1095909
9872 395721
471972 595475
914465 788658
217136 115031
584480 586887
627932 554719
925649 509524
9895 587178
382114 466158
1677885 615984
309914 153018
1552222 1043242
382396 535117
596512 442650
470699 15898
394088 321790
292195 289310
315106 380130
7043 495642
294007 408154
291888 381074
380149 584942
315106 380139
896926 398864
382745 382623
597351 442698
290074 211475
381494 595215
472987 694076
584126 216999
1620256 465998
178951 347205
427794 277826
426324 3630472
426324 3630473
426324 3630474
426324 3630475
593539 21152
426324 3630471
44367 422848
383342 591566
426324 3630477
426324 3630476
383312 585636
13530 22853
588716 348259
381600 382987
426324 3630469
426324 3630467
391027 707030
93349 435179
384423 345483
593611 368594
370205 381190
1315059 844749
43139 383414
1207152 383775
38635 413098
417433 318075
495585 388378
592627 408106
201895 441795
784726 1159583
472766 815854
84536 8670
217280 114932
222864 156728
588463 10137
417433 318089
562330 2021770
146960 402531
656493 380872
273946 339584
554012 48644
784726 1159579
592633 456867
401548 79881
362072 349422
354259 383897
988606 474097
214106 1544455
2312455 2312461
2312455 2312460
618739 789489
1150165 486186
393849 550153
216290 509487
586488 381479
2312455 2312459
914465 681560
2312455 2312456
554012 48630
2312455 2312472
201895 441793
584363 589040
381600 382950
588664 354001
584363 589045
585218 416642
596512 442700
39825 382930
115191 8451
382527 116288
317825 587931
2312455 2312466
2312455 2312468
180802 586708
377825 429545
406726 293410
2312455 2312462
415323 450747
2312455 2312465
494373 215253
45105 317707
1592818 585041
1231190 360257
383769 658122
40044 384684
595073 9840
440536 382092
592627 723975
535136 347546
585329 347207
815238 598511
663585 112217
553744 434285
634287 1021124
416703 416700
591347 215176
591040 620568
438477 435179
366380 292645
366380 292646
6055 379527
2312455 2312450
347780 196762
415179 291030
353871 393607
363711 116074
89737 6041
390974 598826
725201 1095909
392577 471851
2312455 2312499
2312455 2312496
2312455 2312498
207243 217869
459293 326797
847959 248894
1000148 1112182
77371 471906
526321 703131
15921 707003
585171 597516
589376 1538783
724825 362858
7833 959
201877 586156
471997 445486
383434 350658
471997 445487
443037 941085
77371 471919
101708 627932
887619 554719
549691 574011
2312455 2312473
2312455 2312475
549710 441840
3670 217928
393765 184905
218662 418241
928285 590398
218662 418236
429638 45692
9975 590306
584997 586639
438477 149301
430565 4327
2312455 2312487
44786 76297
2312455 2312485
2312455 2312484
391610 578452
397270 284332
588552 251508
441639 219670
380571 636895
924041 704138
393314 705290
587961 594835
587961 594836
2312455 2312490
384015 29476
266918 316661
591158 442731
382935 97
382967 472926
219682 945702
212281 9543
591566 217919
130437 659169
275027 497524
461464 49155
314264 906707
292263 418357
668818 538988
584313 9641
41873 317782
591158 442700
587961 594848
794136 351088
392451 433360
587961 594846
591220 791697
442106 206402
276315 5125
905295 306391
238762 544681
108302 242296
396163 486272
217895 591935
344303 214566
441639 219696
312786 224456
383118 383566
382406 406624
416703 416752
292194 486207
423746 242300
415190 585088
591040 157615
590106 391366
41934 42721
266364 919776
318075 88780
972108 45105
267151 402429
497453 796011
115075 381637
599633 333424
586470 6961
728428 381600
151632 208571
317885 16484
207243 217873
554012 48681
147149 16484
318075 378325
495841 442512
549691 834554
429112 283592
1000543 314167
442503 442561
441630 548641
384309 682148
384290 380451
382264 585839
589040 589110
384290 380450
201856 596093
381100 381017
781518 377304
443937 315326
675439 289324
586797 558712
441356 443260
244987 481684
218654 95506
552882 380155
312937 217963
383373 315106
39255 77532
554719 9840
387305 41873
702352 651043
10022 1538783
472923 381833
20802 281450
585751 813624
434759 354086
383327 562909
588200 380785
378142 439848
261 918945
442503 442583
585835 341693
543134 797136
319095 287942
416703 416671
207230 598485
214938 213470
267710 270376
382072 370205
428859 584129
916054 12680
144890 406571
698925 210427
441630 548653
1983272 950810
547292 548653
846171 393519
402324 151687
214938 213480
416703 416681
587172 442932
461468 402772
255087 380460
291888 381133
586238 586567
396218 486067
261 918967
906263 911589
174535 116288
392081 908731
202334 29359
548384 659917
312937 217931
1174633 716796
238762 202334
471497 382987
547292 548635
440588 588716
587334 379691
172117 5
442601 115051
15941 201786
202219 201955
544993 316643
471906 472001
423785 201895
312937 217951
77184 215579
217906 690484
591809 591572
588218 845444
217906 690482
217906 690483
396153 416621
350914 465998
2635291 2312460
77184 215573
381865 15882
197219 435341
441634 203668
586741 595094
384216 425061
344293 563711
312937 217945
585835 341666
312937 217943
43300 590001
536862 319292
383414 38520
584727 417419
587931 1307
417419 6055
384748 224466
392460 393326
384800 442063
586709 407043
368977 272768
289337 290586
587272 383034
430565 290463
3670 201810
207243 345430
546162 268208
446295 416637
292194 486059
393569 216714
392269 377469
584161 381984
241990 294209
586733 903237
292194 486067
584540 413152
291853 589549
585819 972108
86222 93343
218679 312022
702745 381845
380971 588552
585840 585851
585840 585854
378402 326797
592635 587172
321058 347838
434285 408087
381100 381081
536862 319266
379296 690045
596621 381390
163170 381003
589778 590005
593539 821739
292194 486080
536862 319256
210372 343198
382396 535066
209397 43731
208585 469860
705436 588452
210372 343187
33957 39437
788485 547233
292263 314100
584630 415441
584922 380904
393149 497453
380623 384128
608008 429638
585854 379670
788485 547232
415218 694732
918737 950570
294881 378353
2312551 532663
370205 504739
585012 442318
903775 594200
303061 370205
4327 114932
254910 600049
201856 596071
441630 548624
596621 381333
209902 371193
596621 381331
475006 382178
681123 202211
16495 663624
41265 379323
918737 439731
1396313 41264
536862 319205
383373 315123
353301 48700
438116 438120
406578 11235
22185 416240
475006 382186
486225 382098
353916 590025
384726 381600
440735 705915
353916 590029
43303 590531
706647 396133
585808 21982
589078 383775
441375 595215
393037 379925
444667 5955
213764 257464
586785 287718
219710 440728
598030 441793
585201 214969
290008 596433
794133 333424
994628 463479
291853 589600
544681 397851
536271 670559
458498 603079
383302 904929
84306 84247
218675 786165
787821 434759
383248 10150
184906 416703
585854 379695
572996 441353
459807 472463
815854 11235
207243 217906
815854 11233
585854 379693
585854 379691
219710 440735
342586 287718
291564 202334
586260 293127
1000148 589589
584128 153675
39825 55174
381544 464050
1120369 1252375
15898 180800
555965 547176
554012 48738
328240 308410
384423 589566
480246 594350
1026 556456
554012 48731
310305 841009
585840 585843
281169 203928
585840 585848
372135 400171
382098 459293
384827 465334
347201 383954
1466004 661844
313886 471997
524470 588860
585840 585835
11233 791706
379898 497453
509487 441532
383221 384422
215281 353093
472305 267321
439885 757813
587268 542365
377502 378584
595215 560058
588040 203104
441826 7833
33202 365465
588200 561678
1387140 351088
730725 365220
144890 441353
392453 272827
39437 752264
359295 246352
312786 417433
486104 704008
380861 454894
393727 385215
88824 429197
379296 204802
725886 276328
911376 587485
542168 35892
93349 435097
207243 217961
380827 347207
620568 180802
333980 278031
202219 201879
416703 416620
416703 416621
293832 42752
584071 23645
619020 539852
43322 269542
380827 347201
6055 379693
6055 379691
294037 335847
418254 380694
9889 590306
430565 4225
267338 93916
366800 815527
217927 248852
416703 416608
552952 608549
45105 317619
382066 380451
377870 201178
467044 49000
382066 380450
201291 382253
207243 217986
218708 379689
418254 380685
442991 584266
441809 845433
597802 682148
6055 379670
442503 442510
418254 380682
315106 428849
442503 442512
589860 590753
382285 1056033
471412 595462
743988 941085
202139 910730
212367 276914
815856 9859
423075 251252
719948 735264
212692 49422
442503 442500
254078 796013
384560 135136
416703 416665
586451 592375
572996 441375
1112013 471919
201291 382224
382329 417727
638225 442318
585163 201345
584363 589110
552902 663624
561893 1362
946352 947697
416703 416656
1302 584947
987690 697317
1182584 210857
1112013 471906
349405 786165
592714 589191
359472 443692
815856 9883
379243 690045
417732 639815
393881 406662
987690 697311
34498 455909
345907 294787
843007 393511
156721 592543
202219 517097
267151 402324
517097 366761
201291 382202
349383 644011
520787 348125
1395928 1395934
292194 209798
383118 383434
1080550 813770
444632 380785
457496 377486
384290 380507
290074 274487
441791 380152
623974 552918
623974 552917
416703 416637
423785 201806
368966 915769
43419 1149781
393762 456379
586689 219710
257464 77371
585329 591585
416703 416636
784726 1159470
599837 611158
382934 366761
660743 394006
486080 588349
207758 591349
366535 441342
384323 539596
536202 50767
272349 469824
381133 549623
156721 592540
21807 312470
203402 478297
550040 148692
272349 922813
266918 290074
584513 584866
380731 22922
589778 590398
346704 586295
585835 379691
391837 550153
848574 656493
142863 101149
448615 382392
875835 955693
16477 424390
382264 585989
245878 382742
2462454 254311
470740 2410791
317619 284267
51685 201732
41873 317619
47992 398864
215253 871070
380861 204562
428859 584275
385424 201900
382301 380971
596512 442498
285276 294209
202543 1038742
384251 1256
589999 444997
444996 384300
671258 1410311
584133 9884
584133 9883
204078 378860
396131 429638
268028 48195
380933 321824
647912 199946
218726 292015
586238 586265
382545 589589
41475 384145
722930 316718
837182 598718
318075 378186
443641 43419
41012 577021
955693 294037
172059 474283
381100 381104
41873 317624
381100 381106
346704 586244
389221 576298
610678 368295
385329 203681
442787 590429
443012 442897
101742 1262
178941 354641
149301 7426
346704 586238
676105 539882
201797 3665
381110 202024
41873 317642
326096 394088
588357 587828
845275 844327
549691 586632
343499 23623
440536 382205
537141 201814
382319 347271
588300 552929
332885 408469
383856 303061
381100 381165
404654 385932
328318 384722
22922 322790
443245 221841
291686 1341504
101765 349382
439866 406578
585851 376782
548637 214969
437430 519865
562232 322489
927681 910187
372135 144926
30176 472246
627989 694665
287768 207235
383642 149327
269443 384279
614410 903780
390949 591949
588300 552906
284268 591527
945702 1107706
184907 485005
185559 843702
39510 553506
204562 384298
788832 1112052
204562 384297
382198 585792
544681 273162
380149 673
392976 599871
837182 598798
441382 548653
381602 381137
345472 586567
204562 384290
626404 590110
16130 875802
85727 163170
382301 380988
597524 590018
356974 930316
212756 251100
370383 360604
394069 351088
204044 417727
519865 486263
382745 382835
558731 627932
572996 441630
471906 495879
382745 382810
390850 914241
663404 409429
38498 690483
293416 539853
417727 415190
564349 1086
172271 76200
472901 548641
584130 587272
930316 384749
472027 439865
272030 285398
382745 382800
382745 382821
1344 379901
425328 434443
416300 864101
9846 124855
33957 11158
585835 379689
442110 819835
204562 384251
520088 209798
342709 11710
641544 15927
2545289 202317
272768 530654
442981 588301
596972 214361
215109 675220
520094 548641
245784 24962
267151 402292
348259 560058
93464 9779
562909 383824
116288 382930
116288 382932
989202 720437
287942 913999
123529 272919
443012 442917
433621 1287600
520094 548653
687033 317255
382720 495606
382720 495603
906315 585877
1112895 2878134
1112895 2878135
1112895 2878132
1112895 2878133
38389 337870
590434 815539
572996 441647
592690 396278
1006414 275607
1112895 2878140
1112895 2878142
406677 210619
549711 549710
116288 382967
617197 394088
475006 382244
372135 144890
396318 610899
584043 383339
7497 373828
1112895 2878137
1112895 2878136
1112895 2878139
293434 345761
1112895 2878138
906315 585851
201861 592366
584043 383333
705290 554235
203949 202219
443042 228340
859667 439722
285972 588200
510810 442826
906315 585848
348216 322504
294881 684315
633989 2061306
633989 2061307
381133 549711
549711 549719
395664 905597
542701 638864
215242 413707
201972 294600
382110 347205
396313 590025
548624 345568
906315 585835
396313 590029
473589 599482
906315 585838
428464 1195339
381480 444421
396345 380663
396313 590030
598030 441412
371785 599482
380451 303061
371785 599483
475006 382279
598372 194010
116288 382916
18914 339584
415258 293760
377502 378401
584139 584044
584139 584043
608231 410331
441634 442897
270376 211746
441639 380139
588499 474177
180767 519865
383589 724943
441639 380155
218693 77343
441639 380157
396313 590005
16503 422848
248852 846325
668816 413512
40879 409312
704688 93349
392081 595094
210857 338186
202334 29280
383118 383315
201291 382329
184891 416664
584313 9884
584313 9883
383315 406602
1051549 212254
217895 440295
393084 392991
396345 380626
380827 380828
216335 283930
1574949 382327
207242 294223
379693 591434
214225 379527
379693 591433
379693 591439
393000 595908
184891 416656
379686 467424
382987 559867
595908 383023
448615 382329
763273 552917
366570 396134
1011042 465998
439869 77522
443231 408154
591874 15877
675220 589374
1051549 212255
84880 406672
584465 382097
706368 202847
384290 380898
384290 380890
1051549 212263
184891 416637
1051549 212262
440536 382244
380827 380811
590531 611207
1051549 212261
1051549 212260
596621 381704
116288 382973
384290 380828
472077 1362
184891 416620
577727 181953
657869 517387
586921 585324
116288 382979
29224 317707
974988 549707
382110 347271
83346 18609
657516 219683
203949 202294
442503 442627
383309 472883
722930 316679
393567 1016836
596252 1020138
520094 548611
815856 9981
808688 595517
384955 383100
722930 316680
22928 383927
486555 291659
428841 9641
394643 380788
577727 181945
444043 15729
814752 592818
588552 284267
520094 548624
39004 43998
385424 201955
329410 261281
453109 490041
363711 116285
904929 383302
382054 380900
472836 114932
598798 403761
586774 591961
83346 165965
415193 381100
383118 383338
2062829 9920
553506 845120
934605 594555
230942 7
41631 291853
475006 382205
294037 87490
83346 165968
391856 391776
380827 380898
381070 426324
380827 380890
382942 372135
345472 463671
352842 215492
627989 694708
792308 527138
216516 588299
3422877 392848
284271 993590
591949 416637
611142 473445
596415 217875
207242 556602
9772 343499
586683 396234
444996 384422
212420 116159
438772 495091
584487 587272
444996 384423
896060 360257
279778 77689
557967 497453
486303 903237
546156 218695
205406 542216
22922 687173
594330 294670
207230 598283
3422867 818594
591949 416620
207229 23965
385932 266574
21727 469641
1131985 326096
672002 292652
585848 382960
442794 428836
317642 380828
585580 911570
384030 599528
317642 380827
392461 623730
282225 402244
381470 201860
595768 442917
382301 380828
9902 201607
382301 380827
393565 377825
587172 347629
45666 1040704
587087 362101
549691 586766
587087 362106
459115 729130
588876 382960
292258 390837
423244 269180
382301 380811
215686 896799
816350 391742
465998 684315
178941 354524
396131 347258
587296 463648
552925 597801
585848 382967
417149 391688
584139 1841
586683 396278
585848 382972
382396 9577
586683 396275
599536 987440
586238 252403
214225 675220
377309 382253
392451 393999
380827 380872
704688 93390
380827 380878
9859 41944
472138 646704
368594 391985
10089 684360
440588 588907
371785 347546
548628 584942
201291 382527
77204 585202
2312542 916881
153681 649908
607774 9829
77344 441355
396244 43305
440536 382110
704688 93384
241209 29280
472138 465334
584363 465334
312937 260941
382198 585808
317642 380872
588301 589549
655680 306554
586688 211372
548628 584967
214106 1969564
214106 1969568
314158 383375
314158 383374
502833 820614
396143 901929
548628 584971
317642 380875
586074 442318
317642 380878
383824 650701
382745 382724
592111 43335
587823 572968
595278 29316
510810 442773
381100 381295
153675 213764
393752 385770
14048 428464
9902 592263
441760 275533
290463 9884
502833 820603
548628 584981
382745 382736
584513 584909
317642 380890
586775 586391
596512 442555
502833 820600
396176 392081
690299 393530
900168 604206
383144 211908
16492 37936
317642 380898
2312455 2312506
456877 1408806
443012 442997
510810 442755
596370 423766
28079 380726
178941 342987
789125 593717
584043 383143
494918 213377
584130 587340
12680 917290
437203 815951
702745 381637
396258 444773
9945 294644
495879 591220
393789 345719
382745 382758
456873 578536
380063 326493
586683 396202
15912 15891
584513 584922
413707 421156
15912 15895
555965 547387
384749 383589
382301 380898
378445 456151
702491 242296
317690 878911
323133 1387153
346687 589778
597141 393259
443012 442932
370205 381477
584043 383127
371785 599537
563709 1086
52861 57631
392991 114663
210789 294590
180802 586712
94889 564349
382301 380890
382072 382029
668816 613239
348505 602446
212367 214044
703234 392453
546156 218642
596512 442590
546156 218649
345472 586689
595462 406748
13176 391745
382301 380878
371785 599528
406592 417419
906707 591809
341358 494373
565545 442537
594835 590118
705915 471991
549711 549691
219676 217133
594835 590111
371052 627932
482226 4418
474324 432357
586683 396218
323133 1387147
502833 820630
382301 380861
323133 1387140
428645 270796
589685 289310
590069 641602
595462 406764
510810 442787
595188 815539
597516 618623
619277 903813
593342 591527
383309 317829
2312455 2312551
383118 383250
78547 472746
555100 591944
382072 382061
584139 584118
589999 393777
382072 382063
382072 382066
382072 382068
9551 9549
317619 11989
584139 584120
584139 584126
382072 382070
396332 557372
586567 465699
3770807 2650550
1410311 542023
495286 441646
471996 417722
2312455 2312566
1167302 666925
589999 610899
353971 434759
210614 725878
208959 291853
382072 382077
290519 280469
391366 592455
377502 378313
588452 347201
396259 666925
704688 93419
532812 77209
669612 366535
552933 254451
703242 255907
77346 293407
382072 382049
207251 591158
587823 472044
441375 595475
77346 293403
458996 353821
261281 388946
584139 584145
378767 617895
584139 584140
924836 861286
584139 584141
77346 293416
363566 291183
900009 115014
77346 293411
382072 382055
77346 293410
22853 209247
382072 382054
365473 202068
77346 293413
584139 584129
382072 382053
584139 584128
77346 293414
393054 383023
592690 396147
584139 584133
502833 820683
587823 472027
429638 532663
584139 584130
77346 293425
217919 441356
2312455 2312514
314096 589600
380933 552953
383414 468779
584139 584161
202250 914241
382745 382783
2312455 2312526
442698 565569
88841 673222
34416 589191
156721 592714
272768 530725
77346 293439
182689 701756
395652 557686
395652 557685
587255 585012
584139 584154
395652 557680
584139 584157
135159 142863
584139 584159
2312455 2312539
43419 213115
390920 15927
592200 182689
584428 437347
382146 535117
486555 382098
391602 420265
950570 382329
555100 591921
382072 382092
423295 463713
382072 382098
598035 595908
382072 382097
596512 442626
382072 382095
391776 11080
393326 376728
2312455 2312542
588218 585144
329410 285972
380460 442932
589989 947143
522719 312937
382745 382792
394042 10548
820600 502833
724825 50536
1603709 561682
888448 317666
586238 586278
201896 611089
444978 441342
293407 290474
444978 441337
466175 707430
318032 444751
949350 88792
312981 860710
385183 601932
816761 542604
584513 415174
109373 382720
815238 598485
443269 845275
726220 214881
549691 586773
380460 959
588866 293401
277486 409384
409312 11714
218675 589374
359295 439877
443231 393524
666925 201786
816350 472707
393567 1016748
471946 416628
33202 545410
704688 93448
733425 415248
444978 441382
442503 442723
47444 355821
210686 95506
279778 77690
321634 379898
382720 495585
440536 382178
589999 393739
959 445486
959 445487
274918 212758
444463 40044
377502 378353
79881 102954
815527 831607
684056 591955
382720 495590
382720 495593
400319 587553
382720 495597
467038 452009
383110 571923
589999 393745
625880 359839
382092 379689
216588 860710
416620 391368
217943 393745
353093 413707
392100 671209
318032 444737
86222 347233
989667 1117972
380827 380900
384041 471564
537141 552882
444978 441375
443791 591349
789489 23842
584513 415190
584140 355447
595402 382885
946331 1228080
269542 1471515
725201 824484
900009 115049
350651 376844
1592821 1592817
1592821 1592815
486058 611207
383118 383248
1592821 1592819
1592821 1592818
440536 382186
1592821 1592813
381479 587957
947112 532233
23888 15419
377959 586451
584367 589048
396156 396313
215016 381480
607921 47379
353916 590531
633989 314320
292650 384347
472027 586119
393881 248852
403452 370952
510812 380135
293414 842040
215016 381491
441639 441337
393791 514957
472027 586126
210898 289620
287718 440703
13530 34891
417374 112217
704013 542023
442803 10127
443231 393844
458996 444097
174535 471867
93373 406672
245756 273470
442823 382496
135122 202024
572996 21982
107668 415226
561682 558499
1092315 603730
598829 598035
201470 34308
215016 381470
382562 21980
28083 590531
382562 21982
229154 84536
260929 266185
215016 381476
215016 381479
215016 381478
276536 644011
552929 598718
416715 808575
848689 383890
274638 383302
317125 380443
396138 180802
393036 555891
396138 180800
292650 269496
380186 382327
275514 429638
467038 378612
319245 282110
382437 611337
112161 50610
215016 381441
474283 345426
416541 547492
707031 416664
590531 586679
683881 586683
694540 444100
1936936 592740
586566 269443
503583 1043242
207688 166029
532233 47304
520094 443042
914002 472027
396275 383356
345430 564349
590531 586683
495584 381704
590531 586681
107668 415258
460093 322504
184921 416306
896105 1158134
202150 382402
906296 383352
393840 495091
584118 457501
588866 439864
584495 270995
531414 378905
934051 694145
335091 33957
441639 441353
535407 383761
202210 213875
835789 586741
261562 261529
706648 377959
552119 382187
43326 381704
441351 591347
914002 472044
209417 209173
584139 584273
390837 595723
584382 201931
584275 292015
380919 439848
584347 178950
392460 393606
535067 443012
2312496 914889
416664 390919
598718 392461
598718 392460
668818 24965
908731 78522
382092 904861
584139 584285
308339 377479
584139 584286
308339 377478
598718 392448
308339 377475
115014 1620289
585171 597133
211613 585295
393530 558548
382253 201860
209173 340115
598718 392453
845347 595649
598718 392456
320687 266649
2312496 914874
598718 392455
392508 987440
390974 174535
308339 377469
13803 17831
658122 93343
1092315 317093
15912 354641
381402 587931
471996 218662
471996 218661
824484 214715
416664 390937
396142 905460
308339 377470
308339 377471
381726 384722
599978 310759
382496 314264
447364 587255
598718 392472
388648 214192
674327 11841
599922 355544
345432 216290
347838 270125
441375 444978
548641 423766
178918 585835
864240 1177672
584140 203668
474283 345497
13530 671141
586566 587931
380765 379527
11517 391998
396156 396345
750062 269186
1135887 436093
3265231 13708
815238 586567
210898 289658
552902 913775
384852 383895
319251 335154
584141 549893
585848 382165
218675 589637
472027 586179
456472 444780
209173 340124
180767 314096
586016 417147
584139 584262
316718 33009
312981 172271
590531 586609
431710 922996
598718 392426
203758 194010
261281 740406
415248 947254
425061 293410
808493 463671
260928 591944
585232 441875
426298 384955
903775 202166
9975 315326
30310 242181
388702 49000
1677885 627932
499476 202847
382072 382157
380139 217951
702587 702590
434663 180769
384604 202776
585369 584464
444737 9829
585369 584465
594910 646454
588357 391812
9975 315316
9544 379689
816285 425375
702587 702584
380139 217945
383345 598485
379527 302869
428645 905629
317642 380507
605484 434443
1472 431710
396352 848689
586479 204382
378401 378860
380139 217931
269542 413513
7497 602446
381865 3006
260928 591951
270558 6055
341658 84536
241974 584359
456472 444743
382301 465699
392506 354259
382041 287718
210118 272919
203654 384323
419149 380186
382496 314167
269422 590106
591899 705436
382960 390805
314127 584555
366166 293510
584129 586844
270712 217280
284268 303050
456068 329535
589778 590531
844327 757813
12680 270555
458167 486791
261540 270657
284271 535063
390943 599711
425061 293407
38635 157615
252267 413710
415218 682879
460093 44786
383427 204430
202776 584357
335947 1119917
215579 9975
314127 584513
289354 396275
458996 444100
382935 586639
694540 444146
405032 392100
55786 65281
486555 382987
48624 211901
548629 415179
816367 595907
467044 385313
50489 253758
1013090 559356
382955 495833
377825 429048
682856 41265
381264 224456
595073 9382
312261 217890
573027 531105
549720 457440
38584 408106
391776 9792
384684 379686
594835 815854
384684 379684
371171 439866
682852 588409
438460 845147
487681 608929
33959 215686
589588 486225
294740 587178
95795 62890
608549 448322
345719 184894
382932 286131
928286 555891
465512 43307
584370 596380
704688 657321
441646 392100
465512 43303
465512 43301
44982 41265
911376 587931
415174 404653
381479 15877
691304 927059
1592821 1592826
390969 403795
1592821 1592820
1395934 791573
585041 212260
585041 212261
285972 599633
380927 9840
788832 217901
905864 458996
443090 552882
381713 382942
357140 377309
415258 211898
585041 212255
585041 212254
15905 381600
465512 43329
655019 596252
88820 4098
203511 613321
591158 594835
364469 1019726
349422 287035
303061 204562
364469 716249
217931 472027
270555 382384
382942 384237
597801 384004
694540 444168
428848 559290
418241 382968
592147 584971
465512 43334
444043 387308
316826 273470
454519 313789
571923 921642
433360 393075
598432 201931
396135 443231
442500 586434
465512 43348
433360 393074
332673 332668
314266 287035
416620 135112
11233 9549
586074 412763
444462 416697
22185 224466
510812 380250
385315 209708
319112 87482
317796 384748
568144 937521
585041 212262
585041 212263
396184 174535
13530 671258
381726 384684
339931 442586
317666 650701
11233 9551
584139 584343
585163 443881
584139 584305
584139 584304
93367 8708
704052 646425
443042 318989
379691 381600
584145 814481
380442 381412
585808 587491
586766 380152
384852 383918
584139 584310
584139 584311
472027 586238
584139 584313
656500 203681
408469 722950
290511 594330
6041 496882
382987 592947
588360 879087
345426 636895
584118 457440
124855 444996
347546 317125
472027 586244
345432 593611
586473 347227
517097 548641
591549 382253
440536 382384
597801 384194
29224 317619
592375 416700
1058 2300698
548641 10127
184905 347258
13530 671209
390919 595239
587296 15927
344303 214212
441826 411853
584139 584303
442908 293410
293425 412625
815539 219710
517097 548620
88037 11710
267151 402772
876 439915
380442 287768
1296 597699
383389 584491
293403 815527
63014 61818
479764 418602
233712 201972
393791 346687
384852 383954
517097 548611
393791 346680
382187 305841
438460 845166
208571 78808
50536 10575
590030 683794
548641 10137
614421 445107
396352 848702
911589 588860
380312 416641
903775 202211
380190 359295
10150 216075
1086 946405
588692 918395
454906 816141
611079 270657
2823 440657
383312 390837
214969 415257
442561 1112863
390850 22185
55174 11614
471919 115924
456426 473704
77667 781239
380312 416636
406592 903775
824484 214600
458630 7501
254912 449675
598030 918282
598320 584141
554719 9382
705981 77226
487668 816179
270047 393149
617699 380657
584513 289310
345545 10575
563711 586607
808998 377469
317619 433912
384041 615984
659418 413152
560593 1158134
339847 148710
597516 435767
393620 694797
639805 22933
178901 172271
586379 406592
441883 202208
531588 551897
637811 815061
550311 586567
149327 650728
39368 398217
390901 466785
705981 77204
597510 287718
77667 781214
384284 382384
381133 9641
380312 416609
584139 584376
584139 584372
391087 598730
345432 593683
479790 376728
342383 449675
589420 588664
570478 693620
590531 586722
539596 287881
598718 392546
584139 584382
416697 9849
618937 377487
360604 542365
1674289 897985
383312 390805
1674289 897984
363662 380913
590531 586733
147229 55174
203928 473445
472027 586278
598718 392539
390837 595885
294209 202250
584981 486060
292652 311252
598718 392542
781214 513524
319000 790825
380623 396170
806779 932107
584139 584367
590531 586709
15877 585201
472341 470740
472341 470742
380460 517097
382628 586768
398217 529909
815238 586689
590025 15927
598718 392533
380623 396156
201873 380135
201931 440728
587301 815058
417147 384827
610246 993717
585369 584549
519249 174535
371785 599758
441642 349422
599215 702753
439314 407089
446295 404653
548629 415226
270182 446311
292194 390919
766199 490144
35113 36754
208959 41176
608446 1044653
445517 39825
458630 7497
480918 617234
458630 7491
380623 396134
38665 1395928
380623 396138
552882 294037
349325 202303
383317 380460
433360 393149
29476 384444
537649 433821
382942 384323
458630 7482
286161 874300
347227 594128
1159470 785917
441639 380310
317642 639860
214969 542365
915769 41415
346602 459293
38665 1395934
584262 440485
591767 447385
354637 381704
692430 1790729
694222 950079
393745 435262
384118 524474
417946 160049
384118 524471
390943 529968
383053 384224
383385 603079
383053 384221
359590 407012
694222 950083
416664 390982
808704 19027
495773 1564357
342403 344927
585369 584508
597351 442318
15905 381548
10137 382562
289844 577021
82627 81571
587272 269097
486980 213875
443641 43332
585369 584517
585369 584513
384194 705290
443641 43337
639732 306554
486594 106371
661817 319777
202095 3891
459293 906622
585232 441795
593342 472305
429631 278062
443641 43302
43331 684056
376866 353088
549893 548613
287035 910187
618937 377502
443641 43309
382146 406144
592202 213764
319112 87510
406571 486374
589908 43303
29299 202303
589908 43305
420071 269097
380508 584363
207067 334235
702587 702617
380861 442802
584266 5955
396143 157615
29224 317666
214749 252267
207067 334245
682852 588300
1549267 612408
682852 588301
396202 588200
345719 788472
22159 362625
555891 9567
202841 76388
314127 584623
345719 788473
589191 290463
217873 291564
381784 383434
591048 845120
180767 381844
2049671 463279
552971 1471515
43334 465512
314127 584639
444462 416620
384800 639805
584488 416620
972162 13176
382157 559290
255087 392455
688851 586238
348255 381331
417727 808575
584487 587087
604301 1578546
205440 408779
688851 586244
462680 9895
617746 665490
210635 212420
462680 9892
2545289 1293837
473419 387305
434725 780599
29476 384423
473419 387308
586074 442947
283592 429112
615984 408087
344303 588552
307115 1888390
617746 665485
584157 383127
395668 434285
48879 147216
384604 383769
156899 62930
382186 280678
328323 197602
274968 442555
420838 3264449
1207155 381566
592627 1410311
282110 284524
442498 817671
392451 393314
49155 510479
585583 201607
380186 382159
688851 586278
382097 317642
584513 358234
392539 105959
396226 593683
844567 927448
341358 544451
371785 599748
380811 411036
203511 476202
425375 816285
286114 548642
590110 135128
291853 675422
318075 913570
817816 281494
585202 442957
93367 305841
586074 442953
383414 378706
36020 397509
77056 289837
485005 43307
442932 587340
485005 43303
381343 381713
485005 43301
443231 694732
254451 337116
383344 842583
381784 383095
442932 587334
1058 442626
442932 587337
1202450 112239
251100 671209
77056 289845
3630475 3630472
3630475 3630471
3630475 3630474
3630475 3630473
3630475 3630476
1036 425061
3630475 3630477
393762 9792
353088 11549
251100 416300
224456 734066
589931 586687
425061 153681
77184 50582
588664 596689
540247 843906
425061 153675
535136 322489
540247 843908
391998 808492
588918 393791
588918 393790
393761 393765
77056 289858
393761 393763
284268 591192
200521 274918
441793 442569
245764 790451
669870 688148
32813 13103
382437 430062
1512651 440847
590106 584623
77056 289864
416146 456427
77056 289866
584263 442932
416621 594907
429638 319045
318801 915769
9945 366761
456427 373995
471409 875835
77056 289875
384726 589110
333986 7043
893639 595908
671159 392512
366570 457440
218662 294634
694145 216516
549691 586244
383446 21980
394523 442958
341546 408912
382097 317829
588918 393769
202219 382930
461464 1684416
382559 251508
590106 9975
486980 593306
393761 393752
436492 97
382406 345545
43340 417394
393761 393754
380900 1088963
380460 377825
588918 393783
321115 6313
429638 319020
590387 376728
444737 588895
442626 210860
319560 317125
77056 289899
588349 587461
584139 521349
393761 393727
218708 471994
377309 8594
584942 445023
443223 346192
589637 578536
11260 694552
584139 584465
366570 384128
382406 345522
202219 382960
217963 565079
354086 476202
396345 217943
592627 1410090
587178 442947
601932 639860
558731 673372
1004147 909262
82627 1186277
824484 214938
294209 202137
277181 494373
294209 202139
9920 416636
587554 584305
443248 269097
9849 596785
815061 291564
903775 495091
38790 49155
585583 405268
77948 284268
587463 441356
598718 392651
598485 586244
589654 157615
10137 382178
587178 442953
588918 393739
1255800 317630
584139 584480
595475 441375
584139 584488
584139 584487
392542 465998
215044 336581
218745 318985
598485 586238
383383 457440
874300 373975
77948 458996
585854 381295
383954 13748
294209 202154
383195 595649
586733 157615
345432 593327
586567 472044
396345 217931
439856 442106
471497 382098
587828 384220
585636 418241
101742 105959
218662 547292
587828 384226
439885 947254
377309 548624
76948 39946
377309 548620
691304 970128
382642 346602
217133 586976
599286 361836
598798 950574
363662 219676
442802 287134
1407318 645480
213774 666913
394691 612408
380186 382527
912546 212008
442794 914002
396156 396166
442474 217931
400319 435097
376844 350651
417145 494918
442604 641544
272387 444644
38077 608446
335091 209917
584118 441356
47573 492377
396156 396155
396156 396147
590434 466790
381480 287738
539459 43326
585580 911946
214192 47992
76385 41736
592147 390805
595475 441356
471947 471409
396156 396143
442474 217963
45507 43731
588301 589130
584141 549691
396156 396138
383312 29359
288476 51775
291321 77045
611768 364911
384284 382244
584118 441337
385424 587931
396156 396133
396156 396130
590531 586898
217971 921518
202533 471494
16599 206285
549691 586295
10137 382113
202244 911378
393263 149311
217133 457440
406933 427794
202244 911376
429638 196775
441351 591658
8451 209917
274638 535603
384387 601932
593359 293410
270661 450069
382072 382347
213464 415991
584141 549710
12203 312985
398864 7043
591094 405268
382072 382357
485005 707568
394030 10438
610899 382973
495230 641519
216703 290421
406933 48879
216703 290427
418254 470747
785305 817640
241974 584145
589132 472707
586104 293410
467044 385183
630452 808688
739076 443292
396156 396170
2569984 2049671
396156 396172
473083 441689
2569984 2049672
382113 380312
2569984 2049670
816426 404653
384284 382205
396156 396176
950570 443199
316707 273951
627981 596406
391366 289354
443386 203654
557680 469800
592200 380658
291224 584273
433360 393238
238762 214051
383312 29316
396156 396188
585232 441689
950570 443188
445681 385419
292265 321266
574011 911359
950570 443187
584527 588716
627981 596401
381801 380811
260917 372135
212714 50489
382072 382384
416703 550153
584310 217878
585232 441630
554751 615984
410154 407709
503572 1552222
23913 328609
215728 488384
462680 9920
381801 380828
201291 382816
294903 276528
586011 391985
926181 453109
393511 368977
202776 584145
9920 416609
314161 535117
216705 267757
275858 275911
593359 293425
471564 877261
563126 348125
694839 786484
184905 539672
781860 1018918
390837 595475
349383 421109
584141 549719
392402 390846
86683 576298
584763 381441
1723777 1723784
388378 585998
671209 390850
705296 368594
202776 584161
374058 395039
396345 217963
436492 383927
586074 442698
382942 384015
371785 599849
382987 312981
584971 153675
563711 586389
382181 383293
388648 214416
319020 843057
585856 444800
701756 144926
587698 555011
292431 292528
382159 587931
553906 586567
905691 49000
585369 584260
1049032 671209
393761 393829
202334 248852
285972 599871
416621 594896
210663 216703
319019 84871
114663 217392
30176 23153
600064 1257953
418241 382724
926339 393844
442510 384684
440536 382671
41066 610455
383446 587925
55375 453710
381456 442495
383389 584513
196394 294209
384028 608623
1304413 855589
428841 370205
401548 3383
381784 383118
274638 535652
816141 22159
391602 539853
48417 346764
1175908 115051
47444 442728
371785 599843
304474 9867
217873 219683
210691 211475
588907 442794
896060 1231190
382072 382301
8498 354524
688851 586119
585369 584298
595466 597480
207244 444989
290463 9567
584529 384128
383195 588895
1447568 93343
448615 291853
241974 584161
287134 959
381480 596972
440536 382682
591836 317832
77477 49763
289324 887619
377825 178212
645505 610907
584529 384118
485005 43348
382072 382319
43331 38467
406728 201786
429638 319085
379691 254910
683743 390937
584942 415174
204078 378401
405279 441351
396170 586689
442498 349422
691304 927232
485005 43334
705296 703075
433338 202211
15877 597056
396170 586681
381435 23882
382527 5599
520100 558257
587334 585814
382186 918655
485005 43329
353821 405268
3630475 3630467
3630475 3630469
381480 1112013
391366 207242
312937 217873
595462 9921
217943 293127
213774 381833
584688 645505
1226271 1144874
202150 382527
360604 459807
584139 584529
584139 584525
905597 1117972
441883 217931
456867 393511
584139 584542
671186 946352
466007 645372
471993 584161
641559 945686
442152 569135
924593 970530
671209 382100
382105 405268
116285 361901
590106 584513
380292 443260
553906 360006
390919 595466
37933 48624
1387140 691281
144926 443125
541002 18415
471993 584154
384726 589039
456867 393530
384726 589040
384726 589045
699534 1036
383686 378853
285303 279218
585854 381331
947222 945702
541002 18405
471993 584141
584139 584513
438116 46138
456867 1471515
201553 279778
589583 439869
490509 245825
671159 392654
456867 393567
456867 393568
456867 393569
456867 393565
456867 393570
539769 587553
590106 9875
456867 393571
241974 495567
267338 290074
194010 319019
418922 465709
314127 584909
210663 254451
406144 260917
393790 388946
393761 393852
591549 382448
260917 360604
269180 83312
483535 465546
868982 639815
217906 415248
38653 584145
384801 178959
312786 49931
599675 269542
384279 415991
313687 487666
671186 946331
744467 702299
218654 277251
293930 210583
184905 382481
377469 379686
232448 338312
41873 814187
586074 442803
393761 393881
392451 393480
16495 353876
626056 704012
441648 466169
443223 346089
590025 393739
343187 1398873
16495 353868
392823 534399
587404 202219
270657 115075
260928 591877
598829 837182
384284 382178
260928 591874
293413 788347
260928 591873
587888 321824
439866 392080
396133 405279
294592 887377
379898 312282
396156 396218
379898 312283
294592 887376
216703 233712
704688 210860
314098 289310
598866 393999
453362 547459
13530 34967
201931 219710
390917 318985
448990 384749
13523 911082
201746 443483
294592 887387
294592 887385
201746 443480
549691 586379
294592 887381
393881 261280
443231 1020138
467044 117232
585808 587698
383312 29290
289658 218692
343187 41265
735700 356954
378325 178959
317642 380474
442794 589493
590025 393791
51092 266921
317985 147149
950810 947707
384284 382186
43331 285972
922340 9975
596628 535104
360429 49000
178959 459293
707568 391801
43009 459293
210898 289300
364911 185559
406733 184921
208374 355447
396313 590387
972162 645372
433360 393310
381801 380890
476961 30168
922340 9921
380953 382689
381801 380898
216290 555098
314113 314108
210898 289337
586379 426298
99560 1401785
317642 380450
807621 910187
78522 293510
381477 417433
735700 356960
597132 617699
616132 382937
396156 396248
720478 417853
590574 627981
43303 590753
852328 909262
416708 415179
383312 29224
43303 590751
922340 9945
55174 11837
207251 591564
596621 216075
740325 9810
586980 675422
511950 260918
393263 349488
396156 396278
535071 391420
584263 459293
210595 814112
317642 380449
441793 442498
815238 586488
433645 491620
219710 903237
396156 396275
11024 815058
381477 417418
393752 385215
43326 135128
445681 385424
381456 589494
406733 184916
317642 380443
209417 542324
377502 378860
201814 241974
465512 535441
818936 443037
108487 694076
42721 362550
42721 362555
289354 396184
723191 215667
381478 1086
950574 553744
672648 589993
392402 390919
442794 563711
289310 9641
317642 380414
382987 816608
440588 588552
2598629 2598628
204078 378584
510817 383414
2598629 2598624
469824 274014
406733 441375
950574 553752
616132 382997
592838 317832
201814 241990
318930 378142
9641 202219
384284 382100
2598629 2598622
9641 202211
290463 513720
392460 585296
563110 366380
382186 280851
590030 1118770
343658 1508611
408779 290639
244763 1240346
384284 382110
590199 422919
723191 215686
339931 28083
11710 220643
22185 913999
529978 319207
390943 599633
535111 9940
1044653 646969
361293 51921
218673 212420
260928 591840
594757 707003
282225 520532
456426 473419
319340 47374
315662 393511
458286 27946
510817 383468
7833 445023
392402 390955
260928 591833
385770 598328
284268 196394
314113 314158
950079 782185
585792 588907
5125 1564
415258 211908
510817 383453
314113 314161
550328 364469
380827 380449
345472 205185
724825 233712
647543 379689
347546 562991
1052 389376
43139 383383
1119917 538824
380827 380450
47374 547459
443125 326797
201291 382935
441375 444780
380827 380454
681123 202024
646439 471658
412625 1307
529978 319240
442542 443036
584129 524471
417164 390850
584129 524470
48848 213774
584370 412763
437325 42900
406748 277677
43308 474177
388946 180802
86284 947301
586785 587272
287718 47304
388946 180800
947301 707895
15891 458996
396188 248852
379702 439885
391118 878523
46254 523696
440319 986448
788485 535440
434759 342295
28083 3350973
589860 463585
378186 381341
578452 418357
184891 486067
588918 442306
3847 43341
3847 43340
442932 587172
607774 312021
382181 383172
596401 928285
364749 476202
339907 443012
380508 584554
289354 396130
448233 78512
587931 458541
36938 556560
441639 441642
442932 587182
448233 78518
585583 201856
460580 222089
43302 598405
563140 520787
441375 1576925
591280 814751
585163 381833
416300 450747
382072 382406
274968 442341
382072 382403
424718 466181
381343 381704
124855 429545
383345 582886
589999 444415
77056 289826
594555 585218
380488 204562
3847 43323
318989 442498
84858 404830
29499 925942
419514 348255
48417 346687
34472 34457
442569 384221
911378 443787
217017 486791
495833 586011
548653 598320
840032 592633
4185 588904
289354 396143
314127 584866
202074 589860
366159 31151
440319 896105
308475 378706
391988 781518
10238 469860
444978 214212
1395928 1232393
435949 1396313
651590 396266
381440 385018
381440 385020
77477 83366
392451 393519
457539 339166
289354 396158
148692 38584
859671 387306
722400 473460
289354 396174
93448 689982
34472 34434
791700 383302
473083 441795
440536 382562
917862 382391
218684 520074
429638 411025
1032670 266972
362072 718072
587277 587903
687440 1076421
2410699 947707
217133 586710
362555 37933
815238 586126
384990 514619
585814 2887884
613517 205599
808998 505975
380522 9577
29359 202334
815238 586119
43329 393896
425152 439866
534399 390846
381713 382475
585814 2887873
36754 390967
587698 201860
584397 153681
293809 311843
3366466 570220
10137 201909
55174 11989
383767 423410
610907 362625
584971 906315
406144 272387
478947 398217
699520 380933
218661 243106
637811 41565
444294 1256
587925 438012
254910 554719
417394 589376
211308 77056
346192 44786
416797 585583
384374 384334
346687 174568
586179 441337
247198 214131
682856 294223
314127 584157
592947 359295
28083 663737
314127 584161
676732 586733
384374 384328
440588 588041
384284 382063
417394 589399
438460 584378
270047 393480
382301 592147
46369 10002
598829 459807
617699 16503
454223 241974
349383 23936
681123 381498
212388 151687
380984 586781
345675 201607
440588 588052
439865 383979
442474 201797
443233 584096
204078 378291
384284 382041
388967 250682
1969568 879107
394042 656500
597510 21966
1099847 704138
380927 9382
443233 584087
314127 584154
293807 294037
9804 217951
383302 345792
384284 382054
384279 77346
681123 381469
272387 406144
1690840 881373
422848 474324
590531 586238
473083 441826
587931 211894
239440 382968
41565 587463
681123 381470
204562 384938
377469 379323
692839 378445
666907 393739
406644 9792
666907 393752
417729 381412
281185 486380
472707 279106
11710 39437
9804 217928
466785 382183
591431 418335
1687841 947301
378186 381165
584096 384423
959 202024
383840 383304
202211 888448
901889 336670
381704 590111
384284 382092
588357 13298
287718 23645
595073 596604
384561 1471377
595073 596606
406933 720115
442241 291853
1182584 252267
51685 617856
378402 384422
495091 459293
381713 382406
584139 584639
418279 341702
197602 12840
589150 558712
384955 383769
468652 468436
584824 876
471497 382227
114986 34269
598866 393263
666907 393791
281197 381498
584947 285972
666907 393789
383414 378431
658120 364088
1175909 589989
441793 442794
796013 597351
547387 441353
547387 441356
585703 382987
4098 2100682
444214 796011
254910 391801
680901 184906
377469 379383
453974 491506
441355 241974
815238 586130
402413 444421
845347 421946
345719 788832
294787 318122
378186 381190
12705 406144
345568 471717
385517 361836
381713 382448
281195 84472
416671 363662
382973 28083
390969 463671
317872 495091
786484 442991
51745 442908
43335 209798
383446 587700
595336 549623
244763 268208
274185 230942
383127 441648
591083 590531
518655 3346
434663 408086
475006 382950
18619 266574
845444 694076
584310 382987
287737 345432
441793 442803
334727 86284
439731 289354
287737 345430
294037 548629
215579 51775
380726 406733
277677 49822
584139 584727
329393 391837
585163 443248
342484 844624
586436 655228
219676 217878
594205 381133
383954 328323
472385 472358
479789 604650
178900 454223
594555 585585
675422 589150
219676 842040
318032 595649
598866 393270
76815 430257
381470 15877
440367 282108
384309 561682
114993 47101
114932 114663
319046 318146
486980 213377
910495 440536
385313 42721
471717 381544
21980 9641
473083 441875
381435 11235
692839 378353
479789 604640
274014 10548
541002 18364
541002 18362
115014 210663
13990 556119
212636 217945
388702 37933
261562 193607
467042 381295
552952 612323
217383 248852
214218 414650
675422 589132
233712 112217
585202 442601
248852 377886
585877 286114
33935 187423
843091 43331
444415 28079
382114 273162
901929 469770
11841 447356
203296 707568
585982 9975
815527 86222
49000 317624
707030 588918
444415 28083
587172 381061
382276 442106
384309 561678
807674 184916
417732 47304
43326 381333
417419 417418
390901 466169
210789 18609
265474 382448
1630906 910869
779396 778710
472766 563850
314127 584130
43335 442953
314127 584125
314127 584128
314127 584129
314127 584126
948285 471412
396143 585636
408154 292259
379691 381165
588463 596621
33935 201972
293127 379689
314127 584118
337116 445023
469770 201786
642949 61755
442650 384839
273951 196762
354090 423746
383589 859667
347629 428848
590106 584378
471657 286114
267321 43419
883084 364088
592147 584513
347629 428849
1609327 383468
319266 536862
444978 592330
341358 544993
383414 906315
383458 444996
955693 946744
864343 416300
43335 442981
457199 93464
510817 383356
584161 911570
383775 552882
317817 303061
379691 381133
843091 43303
217890 548624
217890 548628
210860 84871
396165 589848
380956 287768
1964757 359295
704008 928287
384015 539596
382987 362072
334803 269186
74417 103603
993591 1564361
317782 669978
345545 317642
388702 407089
266676 364841
217890 548617
210860 84864
592147 584554
908732 381637
217890 548611
318985 1471515
588463 216075
203104 921991
382181 383458
382181 383456
382146 383769
382146 383767
584976 15877
619776 595517
443042 261540
459807 391812
707430 29280
598344 29316
366159 112217
43306 15927
347547 486191
429318 276914
380148 135112
347547 486192
253470 1240346
993591 1564383
993591 1564384
347547 486197
993591 1564382
9883 380149
456867 393084
382146 383778
676732 586679
883314 716796
217890 548637
382072 382562
217890 548631
416644 214361
317782 669980
347547 486186
1097931 1291355
738169 82627
382181 383439
382930 318122
590106 584305
879560 149318
485005 707012
280794 377304
93351 673222
314127 584298
279338 702491
589989 589399
413513 383890
565569 266185
584266 950083
444737 588357
9894 465512
9543 211607
597013 641544
9543 211610
382097 21982
9543 211612
9543 211613
901929 318146
814151 585235
383118 395039
429819 561678
382113 380984
9543 211618
584266 950079
3383 267151
702027 599748
7497 626063
47992 215667
815238 586244
1052 202211
875835 406778
702027 599758
384194 485005
212920 269665
906296 383053
702027 599756
814151 585219
7497 626056
552953 554231
41819 458167
444542 587553
441634 46369
180769 392546
209818 214009
314101 468779
416306 312022
815238 586238
390974 550153
359407 438120
584304 595278
442474 39613
584623 439869
382113 380956
546162 563140
43329 393760
578536 318052
379693 549719
47992 215686
314127 584262
384183 393041
586785 587822
382186 213377
218675 589999
883314 200521
588918 393829
272387 444737
441382 10137
314127 584273
539853 178916
314127 584275
542603 598902
542603 598901
440731 548653
1387288 447602
542603 598904
418591 596415
594732 689972
214192 24986
197874 310758
317125 562232
445313 40899
335565 344927
382113 380977
384290 303061
393103 406575
585163 248852
745699 211999
383312 45105
441382 10127
318031 381801
384374 384208
43419 213774
666907 393829
348259 552379
582660 2201392
382290 427665
381713 382384
46369 10127
359407 438116
15891 948285
209818 214051
440847 648941
529978 273470
396345 15921
320731 48195
396345 15928
379693 549703
379693 549707
349422 9640
349422 9641
180769 392506
848689 383372
394657 430788
588309 294740
546162 563105
546162 563106
424350 289858
209917 39437
273423 524471
571923 317619
273423 524470
544451 348912
216703 415258
467042 381110
10137 201860
546162 563110
818935 9920
1171909 683827
546162 563117
211612 471163
9551 93342
666907 393849
455724 878594
424350 289864
666907 393844
613224 605000
202533 471521
546162 563126
382935 586238
546162 563124
546162 563122
589110 229154
469860 321706
424350 289875
417394 589405
599482 371753
497922 864841
407043 11517
546162 563129
599614 596606
599614 596604
661808 408086
834748 491642
18609 79881
673 9804
824484 214218
460897 380250
1171909 683854
584139 584795
290519 9884
208893 77184
385315 510812
251508 444800
443677 180800
380293 535104
584043 444978
645505 442997
573511 585012
380933 552379
666907 393896
475006 382987
424350 289826
589130 304032
381713 382319
216714 318985
383468 378578
10137 201810
849623 590111
88846 84871
396165 390982
204044 417145
88846 84880
93367 725676
217931 596433
274462 531414
227901 950570
705296 596401
425061 531126
702414 408106
241209 383434
586160 591040
382967 439869
382967 439865
11710 39368
443480 443483
466790 381479
345497 284741
381434 1283076
586785 587894
688851 586689
442752 371903
815238 586278
318342 442803
806779 342393
424350 289845
945702 816179
359295 292256
472923 381070
595462 380933
887619 659167
376866 444201
77349 341701
739076 184905
657869 443012
335565 932107
378401 378584
440653 172059
669980 669978
221810 652651
48859 493720
383385 178901
818935 9875
591040 390919
293760 681106
93349 707030
486197 353821
5125 293641
393259 597141
598718 384028
441648 466784
210663 589860
11710 39278
1044337 215991
426324 323
349382 47444
204078 378313
382114 378388
383253 843234
456867 538810
384374 394039
393511 925790
420395 611894
441760 287738
385174 407089
382181 383374
362101 88824
382181 383373
382181 383375
674897 292195
383385 178922
472901 371752
584909 380677
586844 444978
381726 203949
557680 527648
291687 203998
591040 390936
382041 905334
491642 834748
591040 390937
428836 592330
45666 285398
380959 217919
294014 739076
694774 443275
428839 217994
444202 312981
563711 586238
318089 342567
845275 926024
381476 926339
535441 486058
380130 43009
383227 880025
548653 598511
403452 380250
424350 289899
387306 904967
547413 384667
346764 459014
666907 261280
588918 1119917
442908 584465
594835 815527
35113 43897
599482 371785
312261 591955
10137 382987
287035 293425
13523 435179
588299 314113
406575 421511
563740 1231190
547413 384673
47433 1792
788485 218745
215461 1086
611337 370205
843486 599711
392426 987440
589931 586179
212920 456151
441475 224456
378186 381100
598718 384041
703131 622963
821739 246353
210625 312022
584118 441840
380919 287737
584542 211898
381295 206924
444132 904967
382930 459293
346822 535193
43307 9794
959935 549411
651590 371171
43329 393841
651590 371170
417727 520094
434663 408142
587087 43009
1195339 840402
43329 393849
1019276 841885
49000 543117
221831 377959
518640 336581
381784 383855
549707 442106
368594 391368
792621 921518
393762 444751
104656 216197
47992 123677
345720 383066
393762 444757
589132 495584
441382 10150
598901 310759
589093 543505
456558 465264
366380 518696
211751 339523
509820 208585
647543 354524
1330742 482725
345568 5599
314161 21966
380959 217945
486303 221818
312308 394660
312308 846968
384374 394058
448322 216974
368408 384145
217874 77339
289310 9884
383385 178950
13166 355030
392508 592633
382181 383328
21366 319202
2963 1485186
683827 43331
2963 1485185
563850 201810
332275 646704
381784 383867
312022 116159
418591 596396
210663 526617
441795 293760
368408 384128
396166 377870
380139 597056
382181 383315
50625 522719
202227 365002
690299 112217
214416 211607
294209 202776
204078 378353
442794 589653
595390 584139
589045 370383
598798 847999
442802 845347
584681 585814
393849 586688
335565 586566
215022 208959
495593 280410
180769 623974
382181 383336
683827 43306
392508 592628
1256 1307
683827 43302
393849 586683
287735 377469
381133 9567
1592826 1592820
390971 585144
1592826 1592821
345221 443334
442542 443334
911589 588552
16227 946352
1592826 1592818
1592826 1592817
975386 2124201
1592826 1592819
3456889 28079
591949 597088
44157 112161
412625 385424
814752 596767
905597 428464
317125 488038
467042 178941
586679 456868
443042 261281
292360 314096
414192 214749
383110 242296
412625 385432
3456889 28083
338279 9544
944748 417477
598798 1344
61790 364911
217197 646402
815539 441795
318031 381704
382301 380152
314127 584382
276096 206290
9543 457199
549707 293342
202219 382527
643373 317630
393606 596604
790451 594848
393606 596606
790451 594846
382979 147155
654520 382253
16227 946331
254912 599922
552882 380657
471322 290008
382181 383710
45636 344527
349488 210358
315106 519865
1226271 718363
592627 479839
595908 597802
382113 380827
589848 382402
209818 214192
552882 380660
586436 927448
214208 597594
2963 336058
396176 596252
591349 439806
442627 201810
382113 380898
47061 294190
918736 918737
396143 585905
382178 592947
79855 1183825
443780 393149
467042 178918
326080 382972
379693 549623
973189 814874
276096 206285
318031 381713
408097 291224
180767 381024
442652 475717
416609 38641
470742 115051
444533 555098
381470 595215
395520 448233
16537 393912
928287 13176
287735 377488
254912 703131
347203 443012
180769 392435
573027 576258
381435 587277
382105 345907
2963 336029
478980 357521
406485 676900
490509 584947
552925 1020138
11960 485760
202024 592740
447364 587487
218471 269180
15928 391776
347546 317650
388702 322489
43309 201607
4185 588349
380724 901889
440619 219670
682155 1283076
383389 584140
200245 347838
384030 398996
215573 271018
666913 441351
883407 313977
3770834 3770830
3770834 3770833
289310 408154
396170 586156
383389 584129
495567 384684
460897 380176
589588 486060
671141 486058
584139 584866
383389 584130
51750 530467
211173 148710
671141 486060
595475 320356
586679 610899
688851 586567
396170 586160
1395928 451190
319202 596780
3770834 3770820
384684 343499
3770834 3770825
586741 660743
3770834 3770824
495567 384673
3770834 3770829
3770834 3770828
3770834 3770827
472358 322514
586712 586710
588716 486230
495567 384667
495567 384668
584542 211908
591431 418533
466790 381333
201553 279218
392451 393149
266574 317885
443924 18363
381713 382682
817341 354086
701654 115924
355532 277366
3770834 3770819
274638 535136
1861218 382329
539769 655317
439866 429197
2312459 312981
347205 790040
347207 457440
465728 381076
77567 115190
77567 115191
377478 655096
11960 200563
380186 382113
380144 548624
77479 335091
473109 706874
318342 442951
79772 936582
817341 354024
290446 1841
790451 594835
814151 585171
393606 358555
473697 725171
600459 322024
382146 406602
390920 28079
380182 347233
599144 368977
214565 456873
210898 289837
432357 840255
381713 382628
378401 378291
454811 383317
15941 394058
390949 591082
383372 384827
598485 586681
390901 312944
585163 381441
216703 290074
390920 28082
472239 445023
383295 445046
33731 430257
444751 354637
42489 11476
381544 336670
1592826 1592813
1592826 1592815
393765 431710
21980 9883
392654 618391
463660 336670
586609 9641
54438 33635
382123 466175
442241 588860
586244 423785
16537 393895
405032 1285407
18609 318801
396165 390919
549711 524471
382123 466169
549711 524470
10137 382617
382253 272387
388702 385183
598718 384176
518640 336688
393745 435311
587689 585275
43326 381566
393849 586709
380699 452137
61755 871070
388702 385174
396135 690482
155781 42752
396135 690483
1032083 559523
322837 38841
433349 599528
593611 184906
292224 210857
416620 224456
345634 559290
57631 117133
551897 520532
875835 573115
442908 584540
556456 116288
396170 586238
788485 218675
28083 590387
694732 425375
382157 694417
1045307 348576
418605 940586
381784 383566
210433 752264
380451 1202450
792308 441646
598485 586722
281195 690333
590387 554719
3770834 3770807
396165 390949
5125 293773
49822 379521
590387 554751
377394 707430
270555 382110
43340 590030
743988 555965
724463 589191
519249 474029
390943 599922
396156 380663
586238 382098
666913 441412
462680 9567
726580 343187
388702 385131
528638 620568
43305 318985
671258 970128
9810 433451
598485 586709
114899 210619
442932 347233
314127 584329
416644 214566
600074 469796
831607 596512
946352 671186
584513 251508
47379 637811
590634 472707
418241 465699
207758 816608
337086 6313
597516 435311
314127 584310
396156 380657
441356 595475
315662 393849
715121 596780
416146 959
428797 284267
329410 273714
371955 84306
379693 549691
112217 843752
1398873 210372
314127 584305
396156 380623
586435 472926
587931 442247
439869 216974
637811 275521
409515 285398
347546 317624
10137 382675
821739 414510
587931 442241
292360 314127
587931 442246
591527 586679
108535 588918
444415 381525
382967 341716
366761 116026
8498 790513
415193 293416
564749 594896
377886 845275
441826 471996
584743 416306
1396313 821739
532657 1120940
474168 471972
414245 269896
83367 266919
459034 321034
347201 473083
604429 479738
587931 442299
382448 241974
383312 347629
314127 584342
345545 317827
51745 442728
584161 393840
471322 442152
393849 586733
454906 816426
441826 471972
446311 292652
383458 444743
918655 495091
594205 41130
380623 396266
9875 441351
396145 584963
344293 383710
292360 314161
441382 390970
683779 538824
319240 311843
294787 584554
1296 597801
218661 382392
270555 382183
289866 264450
270052 203511
382930 443012
591527 586709
598718 392313
377886 845282
641929 37223
610899 406733
1574949 440553
1574949 440554
442635 9567
1574949 440556
378415 584304
268028 48820
416739 214566
381801 380451
124855 429197
448233 61790
459293 348313
843057 588301
438772 202219
926271 910902
381801 380450
383414 287738
916038 27232
879087 390974
383686 378445
382885 495833
383117 147229
381470 595390
319085 273508
93343 203248
317885 246041
318056 344811
1574949 440573
424515 443641
349422 9867
217133 293407
586238 382105
214566 290427
404654 210632
202150 382102
442556 451650
349422 9884
202219 382617
585726 383765
1222172 550328
585580 293411
383345 598405
210358 560243
202219 382689
384682 381865
883314 212758
671141 486188
343187 726580
347546 317782
585726 383776
204531 147156
585726 383775
384194 394058
45105 284267
585726 383778
82184 85499
586443 927448
383389 584273
383389 584275
598718 392360
392451 393074
184921 416620
381801 380414
55375 453240
351362 16813
879087 390935
383380 355447
269422 5599
561678 690299
270047 393385
712106 473445
356954 604319
424515 443677
1712575 627989
382223 454519
384194 394042
1552222 385898
494061 989202
1712575 627981
442932 347201
202219 382671
444050 444043
267321 43345
585369 584727
254912 703234
946352 671258
87537 380785
552882 380726
384194 394030
586179 441646
29359 202211
241974 584731
208959 414192
294760 901929
441639 380913
627930 595073
1016748 392508
184921 416671
207230 341693
396153 345585
43340 590005
425328 658120
209818 214218
384226 426298
587255 585877
442723 33915
598718 384328
261281 376540
396170 586011
353088 687173
16537 393829
347233 597056
15928 391610
587255 585848
16227 514957
442932 587698
486148 1113075
392451 393037
396188 449725
587255 585843
216345 525027
684061 180800
5599 77376
593611 594577
599801 1941157
598718 384323
266574 317724
392489 878523
599528 11235
15877 585848
5599 77371
594835 815231
595475 441646
383389 584263
599801 1941159
383389 584260
383389 584262
671141 486172
442908 584623
548628 432577
617699 16227
382102 9544
62890 348912
587255 585851
381784 112239
824484 214416
15877 585835
287865 28081
15877 585839
201797 287738
490144 413152
270047 393310
440554 178950
592200 380190
705296 558731
287777 698041
906012 339906
39505 311843
587034 463648
219676 217928
39368 398864
402413 444737
144926 595924
383127 441840
38584 663404
815238 586059
93373 673222
1712575 627932
396258 456379
345719 184921
317815 586473
560075 645505
321066 275044
317815 586470
598866 393565
674558 587072
380650 390850
442512 345813
408142 922813
419265 392427
415193 422887
98520 183108
395085 276096
425370 645322
555891 9829
589130 217878
444735 789737
317815 586480
587272 202219
270047 393314
845282 432049
378445 395039
816141 450100
115924 439885
345719 184905
429638 739076
396165 589908
16537 393783
385131 383895
261562 16599
673 418533
408154 280343
423499 658120
1175909 438460
623730 691281
383100 383385
903792 350651
309208 319230
586486 456873
15899 815762
384128 178918
384128 178916
384128 178914
443037 593342
903792 350684
442561 338186
439866 9804
378401 378313
684056 591082
684056 591083
791472 919399
344366 591065
318035 592147
270555 382049
392269 202211
860247 492284
351088 487681
277043 217197
586451 1111540
684056 591092
312261 351088
204430 302869
380139 217890
384827 6055
599482 641441
383895 524909
380135 315662
584480 417424
375522 369761
260937 443269
563110 15
911378 808575
584639 314127
442794 589848
443012 694732
359472 921518
148692 38103
314127 584405
1142701 275044
403452 380460
379691 381441
330482 810705
442474 217378
349330 344519
548608 207758
383453 406592
43304 294745
520094 443248
415218 472987
589130 217928
215462 6293
1195339 323131
267321 43337
637811 815238
694552 604322
76362 214081
618739 308475
440536 382935
77406 381479
1941157 322341
77406 381476
77406 381478
396165 589989
383446 587404
416703 248852
1195339 323128
292617 205440
77406 381470
212684 972108
586179 441639
267321 43322
637811 815241
77406 381469
396165 589999
209938 646454
440536 382950
392546 479764
382930 318032
210914 216890
314106 238762
381801 380507
210857 202212
384722 585808
37933 48195
77406 381491
383100 383312
267321 43303
267321 43304
183013 589171
217931 472766
321273 1769776
380139 217886
439314 562232
77406 381480
396352 848577
383427 204519
1452649 1183634
396352 848574
345545 317707
441634 442106
613517 205606
417727 201909
816179 585585
381100 86222
1256 905324
396259 582886
440536 382987
552929 459807
383686 378353
160049 316643
381704 219683
697311 320356
314127 584461
371955 84247
196394 384145
594200 682879
682879 426324
392410 642359
209822 45466
49000 317782
396156 380726
3422868 846631
471993 584508
383100 383344
444743 586567
444743 586566
48307 342709
45692 213115
471993 584504
3422868 846637
666907 586683
383100 383352
382675 400171
666907 586688
270555 382097
384161 442907
270555 382092
202068 148692
384161 442908
255087 538810
591949 530725
591192 434759
204519 288199
314127 584480
16227 442700
314127 584481
77406 381441
210857 202244
578452 393762
183013 589131
584118 441634
178950 595054
615984 476318
384118 383342
658122 604319
436093 482725
334727 950176
202776 385424
384118 383339
408097 788472
210632 293425
396166 248852
287881 845320
391367 584623
588664 180802
251284 392651
586567 440730
345907 370274
623730 473445
384118 383333
380933 392447
384284 382950
617601 599054
1045564 1603307
245936 347568
928030 538810
849624 590111
597083 618784
210632 293410
381704 345432
10127 384015
592202 404163
392455 604429
600064 534399
1723784 1058
588716 486555
1723784 1052
380658 38259
382264 926339
382253 381100
552882 564749
722950 545410
7833 382181
519865 590751
519865 590753
381480 442917
289324 442823
5599 578452
442906 366570
87490 261540
202776 385419
1157201 321433
108487 398864
178951 380522
1157201 321437
1034946 39527
590531 586156
384284 382987
384118 383389
586844 218708
380135 317829
388648 9543
384118 383380
430062 1202450
345761 1112013
603079 724825
382146 382198
228340 426324
209818 214600
441760 549691
1802863 1486878
548594 439865
39437 49155
535441 43301
441356 304032
384118 383371
380144 441371
598372 288175
382146 382181
586074 207230
535441 43307
535441 43305
535441 43303
380623 586238
382146 382186
906622 634135
590306 442917
584947 135112
385898 492284
384118 383366
212874 441648
654384 1094568
591160 722400
217890 473078
385424 587178
284267 384379
254451 314584
590306 442908
383066 51775
3943981 908732
202303 584359
78137 77479
381041 385424
212874 441634
382146 382159
617205 469800
209818 214629
367824 1243171
614421 377304
905798 202776
382396 380898
391812 380255
486220 261281
535603 255513
213764 318989
342987 31212
345907 370205
115036 410331
725880 705981
43334 221818
1334331 366380
382942 382396
471851 396266
549632 1018918
1471515 456867
384323 597699
319053 9920
495642 7043
590831 293407
216974 270661
590069 380450
77364 392651
590069 380451
547459 323184
443480 201746
207463 472341
314127 586639
584310 383309
212922 591836
43332 15898
843091 416708
443677 649908
381479 586059
383427 202334
12705 318117
10150 9884
212922 591849
12705 318122
10150 9883
308131 214218
479738 972179
932107 342403
212922 591840
384682 381333
510810 815063
10150 9877
1243622 1040704
381480 442909
439877 416797
1531451 922996
819835 47320
393791 391032
96271 68472
829028 443227
561893 317683
319020 469770
574518 77209
586567 440703
197219 6333
254910 1564357
381480 442908
381480 442907
594200 467044
510506 217750
905474 927546
829215 173090
383895 393326
394000 554235
480666 350916
393791 391027
439869 407012
380992 293342
379691 381081
705082 590387
302869 391809
535603 255552
381106 362625
254562 213875
444743 338312
383674 201797
1640907 365465
557680 385898
345513 586186
417727 210860
344293 588380
212922 591873
396275 382955
441809 391366
293425 817341
442906 366539
10150 9846
586074 586480
590030 846325
560203 586179
344293 588391
384938 535063
233712 217225
384682 381378
10150 9841
584376 10127
486168 792518
510506 217784
2312472 12680
596512 467424
387306 929680
51745 548624
416642 587301
666913 598030
443245 385277
378186 383034
1095909 112217
587272 203949
270070 682856
10150 9829
459115 1309580
378910 1464846
2312551 12680
209887 1226836
420838 369334
932107 342393
384852 280794
417419 418241
381479 586119
1175909 589420
586238 584966
178941 444644
396130 345634
209902 212756
209902 212758
29476 317827
1307 945702
417419 418279
472077 379958
313687 766215
180767 383342
426313 1263
752264 275027
272733 591949
45750 674721
588200 970128
209902 212767
496023 912588
287881 1120320
471722 1016836
458498 381566
378186 383068
290511 480718
788858 31151
383414 656432
200177 93342
363662 201860
599614 1296
392406 597013
589850 210857
587252 428836
392456 312261
202209 38309
384682 381435
10125 7043
586102 441639
385932 354008
254912 431710
672393 366179
693620 21461
915769 206947
365483 41264
201553 16813
380900 535117
637811 688851
394039 333424
838296 599482
586102 441642
584363 524471
598959 617601
1073112 447602
77456 213993
217133 291224
305703 452009
406728 442635
608233 362625
614400 903775
233712 443227
282110 650728
586479 474177
454223 381137
380292 442787
592633 919880
348255 486237
217891 416739
586821 383371
43922 210914
574011 382178
381137 341702
363662 201810
347780 1684416
380872 970128
365483 283930
345428 724943
683881 941085
587273 692836
38467 596433
780878 43302
599843 433659
211907 440731
205280 255907
430028 84472
178922 584145
345472 347227
384726 383172
584126 416620
402413 586688
15928 346687
588499 381548
458630 297763
486060 589848
586639 201860
441356 595958
321058 349488
217878 184173
382223 637706
442936 584273
450100 921642
585202 208803
272761 9810
201879 274460
442569 443667
381470 203104
509524 601488
438772 494918
384553 380498
339584 401548
202294 584554
584513 906296
600049 351088
379686 444421
272761 9829
604640 393263
396248 443780
407201 85157
217928 294037
29476 317872
471991 383453
354637 382327
396130 289354
269665 214216
314100 291659
380251 345441
211907 440778
15928 346680
472707 627827
712106 351088
426640 23936
568283 202847
203402 12680
546232 341693
441375 584727
591955 585835
914462 207230
371171 421187
435840 202841
406624 590005
610899 542284
269665 214286
422848 474249
390846 78522
591955 585848
569135 317881
443230 584630
382527 598283
210620 1240346
594571 444997
442936 584298
213095 425880
442241 587268
281169 345491
383366 588552
378186 383011
210663 209818
616132 382041
582809 412763
287735 6990
318078 379689
382419 260936
808575 435767
617192 392823
78439 1142701
380260 380150
210663 277251
406144 382992
815607 382955
317817 221826
574246 291290
382110 260917
214225 471405
441875 471991
381704 345545
382146 382253
345432 684056
693277 323128
471851 396318
472305 43335
105959 554719
408097 471906
1119917 1113932
272919 123529
317654 303050
380260 380149
733425 233712
396134 9540
418570 275820
382396 380971
409059 78522
270047 393607
445517 681106
486217 486219
846803 604650
486217 486220
321824 591434
589131 589171
420071 221810
380260 380162
450100 347271
442936 584318
426916 587822
595215 9945
442936 584313
486217 486207
337870 33731
445517 681123
486217 486213
396133 906296
486217 486210
676732 586011
389007 381081
23645 384733
450100 347201
443248 585189
478300 665333
442498 587463
548643 381476
277028 382635
441634 592805
3847 442569
33947 209818
316826 212714
471928 444800
590387 15927
938371 418396
218721 1240346
382253 381041
212922 591921
384015 178941
380260 380191
383776 353821
408154 441840
548643 381462
529401 45507
408097 788347
486217 486237
251508 466790
384194 371753
486058 157615
442936 584346
370274 381389
212920 1182584
391118 352737
426915 38635
284267 384284
443248 585163
370274 381390
392453 321634
591160 344811
406144 382930
200563 414049
416715 911589
39249 151632
598511 11024
213377 486980
293407 314096
384015 178914
382253 381057
78137 77567
232432 247198
84864 400319
251508 466784
381704 345513
443248 585171
385932 428851
284267 384220
445486 473083
382253 381070
384015 178901
1756891 429197
587301 586156
401095 40879
348255 383013
294883 560075
560219 780599
434443 33651
417394 553549
725878 705981
228340 251955
594836 29280
22185 520094
313687 869534
439877 416637
584342 21980
394657 469860
284267 384226
383589 29262
380292 442626
382253 381081
595908 216974
1112049 16503
742910 520532
2312496 916881
343856 347473
673222 201810
289310 274968
586767 584263
584554 292259
585583 416306
284267 384237
345491 248852
383895 393263
380292 442650
538797 281195
585726 382992
590121 380133
212922 591944
1175909 589399
215109 38467
1159470 77339
177001 518941
611207 683783
147149 381190
203998 908226
584792 913999
72233 3339
1687847 875802
611207 683779
382146 382202
393912 383100
595402 384226
382262 6055
663723 201786
202231 383767
539596 314161
911599 391985
415257 380209
440642 590001
348255 486168
384237 381970
529401 343187
592818 535071
380260 380139
1562152 78522
254910 471851
354008 41264
382146 382224
472305 43309
217349 525027
472305 43308
472305 43306
396267 442794
472305 43303
292176 180216
611207 683793
202074 290463
547292 906016
611207 683794
441875 471994
383778 469755
212922 591988
382942 382224
450069 380726
1263 596455
215204 238762
20802 737520
380878 451650
416703 903237
10150 9921
287710 377469
788485 201797
675985 9792
9567 393809
922035 294212
417164 474177
599614 598718
586238 584866
392402 392508
202209 38259
392402 392506
445019 456868
392451 394030
384237 381865
384237 135136
1112013 472239
393611 597801
117232 202166
424718 464334
648941 1403917
392402 392512
18415 13716
466784 584489
207244 618112
381494 442709
9859 532233
253758 402588
348646 645480
879560 381968
592366 435311
213377 217878
546232 341701
392402 392533
584824 215176
343852 294037
216075 382100
471722 1016748
443881 910730
1006389 68311
441371 390971
321599 269399
429804 481684
384328 604640
383428 417418
846968 377825
383352 380293
363662 201900
698041 197602
794133 922813
380926 583908
396130 345568
456558 438772
599614 598798
435949 1395928
382285 972882
392752 595110
9564 586710
543505 1045
454223 381003
382545 565238
385557 287035
362101 441365
341716 384827
360604 294037
788485 201786
269399 317373
435949 1395934
741809 2124201
584370 341702
37223 1640907
535441 43329
598511 563859
178951 380488
439734 406728
351129 48417
442908 584967
586567 379689
486217 486272
254910 555891
441375 584869
78137 495091
473722 13748
442908 584971
280851 406602
293410 585218
381984 384799
9920 417145
590531 586011
535441 43348
9840 433360
108302 698391
378706 379116
28083 287768
347993 13551
42721 39946
547413 3665
45466 217231
380657 15932
293410 585202
539770 38498
663574 219683
23645 384833
907252 1040704
210663 209909
535441 43334
413513 552379
37223 1640953
37223 1640954
410058 180216
215575 690045
472923 382061
381402 210595
321824 591433
238762 214968
380255 439734
590227 443042
440273 781518
598283 547387
347993 13529
130142 51765
9792 43302
18362 472246
9792 43303
9792 43305
196762 366109
9792 43309
43335 549623
592200 441793
3383 96271
442908 584981
377346 1419309
786058 532233
584727 465699
947301 1404573
471906 366798
1000148 441375
287710 377486
391367 584540
287710 377471
287710 377470
209818 214565
209818 214566
287710 377479
384128 201291
287710 377478
287710 377475
1135887 1341504
524539 35547
291564 588301
396234 441351
472214 453120
618405 870024
472214 453122
383302 41873
321706 206285
465728 380182
393607 385770
788485 217895
368408 390837
391352 10022
9829 13530
442936 584465
673222 201746
553506 598718
294555 598718
30903 3264449
280678 264383
10575 51092
16952 451817
292265 401095
691304 368977
4185 585165
1318 290463
396251 910869
948175 950574
382930 563859
597510 288191
307710 646602
4098 93351
914874 393156
3770825 1329443
584465 269097
284267 116288
4098 93349
656432 382253
381190 906315
381435 588971
918655 379689
135115 473704
394030 368966
429545 217928
10031 217895
251284 392426
1043 595278
394030 368975
384279 415226
669756 218745
590387 553752
668818 25369
38539 589420
382178 41475
524645 273199
402244 654384
316679 398217
43334 380726
43304 391985
388702 77209
663719 391027
370274 381477
584157 382682
381726 385018
592947 39825
396134 9894
586244 319019
610455 608928
586160 592714
564349 673
638210 345870
69305 63014
381726 385015
336670 596689
584549 588357
819677 42824
347802 2236859
584549 588360
273757 214087
575262 950574
9792 43335
9792 43337
10127 384279
381726 385020
362625 471405
362101 441726
636887 356954
441353 585171
380933 203928
5125 735072
636887 356960
474918 961328
344293 588593
382973 391368
285972 586681
202219 381137
351088 471922
441809 598730
396135 840698
442656 471946
442656 471947
588716 381833
393840 589039
285972 586679
381343 381041
587697 740406
474918 961333
506037 347771
9792 279106
560219 537649
85728 589191
382987 906296
1191999 558499
486220 390919
202024 547387
151689 563740
270796 607699
442627 278874
442656 471959
291248 663404
548643 381522
556456 9975
530583 196394
157615 466532
471906 415441
9543 34005
393571 539853
381343 381070
471996 9567
354086 269443
442656 471928
586179 291853
406748 380724
590387 553744
218683 366380
486220 390936
486220 390937
147149 381295
601462 380149
444737 293127
349330 472246
586767 584555
151687 185572
860710 442755
493901 575262
43300 368594
441371 548624
381343 381057
443230 584397
348255 383117
423305 272768
450069 459807
4098 93370
486220 390941
441371 548611
597572 43305
442656 471906
441371 548616
597572 43309
43695 44411
597572 43307
382955 597960
348255 383100
552953 663624
556456 9921
1000610 547660
203402 117232
267757 792308
429638 291030
655625 9584
441342 317829
210625 392991
456867 449682
442656 471919
393314 471240
4098 93369
393852 43335
722401 48879
634800 1157201
291183 312541
3265231 922813
486220 390967
4098 93390
430257 213555
382224 12705
788832 884697
563740 668411
393852 43302
552901 497453
423305 272733
383127 585674
393852 43305
687620 361836
380139 655228
584367 589860
430257 213558
4098 93384
368408 390805
345907 910495
597572 43334
178922 391420
217945 202334
584154 598344
384226 593717
216075 382205
1592813 1969568
385131 44244
206225 206319
471947 443042
1592813 1969564
382617 269097
393326 353868
369761 377469
317619 517097
45105 459293
587961 584525
535063 384938
586741 593683
429197 618112
9567 393745
202209 911946
383446 588552
382527 178941
688851 585751
403762 598718
439806 442306
369761 377471
369761 377470
440553 22964
114932 116159
1330742 2053501
201786 792621
378358 439755
486220 390982
293425 291224
77371 823731
348255 383034
201797 788485
302869 391988
1756891 380063
442604 846325
440657 281159
446043 593618
293410 593359
443230 584481
184905 254910
549691 211908
369761 377478
221810 6990
369761 377479
369761 377475
367195 215686
353829 16130
383674 471993
702617 2062832
657516 595885
440778 486060
217931 3675
537649 276914
586766 1086
687033 378905
43337 392433
421946 317825
702617 2062830
702617 2062831
7426 254311
584437 16495
548643 391366
702617 2062829
217901 217874
380657 15893
382930 444996
702617 2062828
84404 321669
43337 392430
817671 471950
292197 174568
351088 10548
542163 523276
473083 585165
953964 586709
344293 588552
418322 444757
290452 93464
535063 459293
290452 93468
673372 558731
587363 442626
682148 671258
378186 383296
604425 599054
270052 390919
594571 292194
594571 292197
89739 54438
443017 261281
421946 317832
215492 838128
1006389 68472
792528 591082
725676 89727
345441 315261
589039 281169
251284 392455
385424 587463
380191 486060
2366110 78484
445023 207229
383414 210258
471412 112217
317796 116026
383293 381865
251284 392460
466784 584154
1861218 406778
725676 89737
383380 174575
316392 1262
415279 549707
486172 486230
604319 383253
207758 241209
272856 39249
392402 392453
443248 585202
384698 458996
535440 388946
947222 442823
584363 372135
392402 392451
348216 4355
1640953 332893
318445 558990
381139 417433
341814 158269
378186 383250
380657 617699
289866 414650
595911 757813
39791 382810
439865 384799
202845 486483
486217 486197
490041 50149
443248 585232
486217 486192
382146 260917
725676 89717
443248 585216
471322 441532
217986 345483
640785 377766
39791 382800
668411 840951
78019 34770
251284 392447
393146 459807
445023 207244
38665 1396313
345907 341693
288201 384938
466784 584140
392402 392430
245764 442700
39791 382835
293420 591658
23645 384726
446043 408087
1302 207242
391988 204430
379490 20189
383345 788473
16227 442498
610899 383356
725657 9549
293416 292256
39791 382821
39791 382823
267710 166029
326096 392508
383345 788488
486263 1167302
245764 442723
486217 486186
381341 380507
1362 351088
1346475 486059
383366 588716
9779 643373
441353 585201
383293 381801
316608 535104
683268 1088963
618307 608549
725657 9567
651635 47340
217136 114894
442936 584487
848574 318985
442569 293410
595215 76388
217136 114899
442936 584486
209818 214416
442936 584480
590552 269443
396134 9804
585165 416671
442569 443881
314320 38653
590531 405268
584458 438012
217945 115924
610899 383345
390955 406662
766215 383248
392402 392398
392823 252733
586649 420257
402531 76385
441875 426324
29316 382967
59023 51745
598846 429236
273384 3674
372247 23587
941189 316642
1049032 384827
589860 592288
598485 207230
43305 422919
12680 532663
3847 442794
382178 591349
987440 345907
29316 382950
216608 144926
905279 562330
291224 443017
911378 1816156
291224 443018
4098 93451
307710 646704
49770 360006
285972 586712
78137 253758
440728 269097
381704 345761
919880 588200
285972 586722
584263 429309
382689 441809
818942 202209
4098 93448
382742 149318
272733 463713
272919 123702
592263 595908
433112 497453
285972 586733
441353 585232
384698 458970
196394 929680
293836 589148
43308 596252
383309 607691
384118 383446
585808 589048
385424 587252
406728 261281
421156 937082
406571 1140
588904 585165
285972 586709
589132 377870
808704 415193
382396 380732
93369 877156
33915 1111540
594896 15927
441353 391366
599531 393937
646439 552906
319340 48195
586785 588041
486172 396226
542284 248852
646439 552902
423284 589374
342383 506037
216197 206234
393259 222862
273328 317642
698507 617895
10127 384145
475006 390502
4098 93419
432068 414510
378767 489566
202139 213774
439806 589860
384733 584263
369700 213616
555011 391985
888436 380135
368408 382097
273328 317631
368408 382092
911599 346687
416715 911378
435097 84880
646439 552911
442936 584542
383336 595054
911599 346680
588716 441840
595908 598035
347546 562232
5955 474918
23645 384560
3456870 416620
380623 586156
294037 682155
383312 392433
646439 552925
384118 383456
202211 371903
174568 217874
206225 206290
596302 413152
861283 423499
368594 406644
926768 212930
796013 584981
587931 435767
592633 16495
926768 212931
304032 417424
284332 518655
174568 217886
377469 619020
312022 285398
486172 396266
77349 538797
48879 34683
96271 68311
587931 442495
210663 95506
290421 384347
215575 444997
362072 390941
861286 443692
174568 217895
12705 318035
415179 542365
586785 588052
590026 9894
382942 382475
843452 598866
3422881 837182
594896 15932
259679 41873
43086 40899
210860 438477
354086 269542
597141 443231
384226 593681
442936 584513
6055 510812
416621 442981
22185 396165
449675 408106
496882 591160
653165 573036
38309 548628
382527 178916
404653 213875
416621 442953
232395 22853
463305 203407
368408 382041
47992 484098
653165 573027
653165 573028
596406 649753
318122 293403
414650 151248
202219 381070
178212 216290
589931 584743
587698 471867
641441 287932
3943977 282804
267150 823456
486172 396275
207619 317774
384938 535117
279218 310758
273757 214131
924593 861286
796013 584966
617601 599325
584942 815061
425061 415441
9540 438772
16079 380933
585329 441382
947112 380149
381402 210857
319112 274487
381470 248852
609552 355821
440601 381552
597572 43139
766215 383338
217901 217927
445517 29262
367049 557680
383446 588692
38520 345634
418241 382178
367049 557685
438772 494665
214361 155781
367049 557686
222862 403751
244763 418858
392081 442635
379230 378910
368408 382105
1396313 593539
1118713 1175907
845433 320687
1118713 1175908
1118713 1175909
439865 384827
584329 292360
403762 598866
1112013 617699
604425 599144
319020 947707
415991 292567
694665 627932
368408 382113
222862 403762
381343 381110
815565 597013
47992 214009
465334 903813
380442 383360
221838 260936
704138 596252
83367 85173
584329 292355
371903 442752
317229 927258
587463 178922
589993 360604
560926 553362
790120 348216
597370 955693
380571 406602
360604 459293
383374 591951
210663 209798
274014 356930
43301 594151
585235 441365
381341 380450
393791 391368
645505 443781
439877 388946
691304 913775
694665 627989
382942 382402
587931 442569
634287 1046880
391420 291853
586437 1175907
586437 1175908
694665 627981
586437 1175909
217901 217972
217901 217971
460897 4185
317782 147199
48480 36020
380623 178914
312308 928287
643496 665276
382942 382406
217136 114932
318801 25180
380442 383309
586767 584517
815527 339932
174568 217952
77456 213684
381470 596302
423776 921991
355238 291962
444127 6961
351088 10438
292424 791697
45324 689963
843452 598798
684056 593611
597013 442957
348255 383180
591921 587487
597013 442951
597013 442953
197602 639815
217891 416609
252733 598829
288201 384833
252733 598826
174575 587554
441642 184905
645505 443791
591434 315106
381443 417727
5125 210358
47445 647912
598511 383453
587074 10127
261540 589374
396412 316826
293744 217869
217133 585012
201900 370952
950176 947301
16227 442590
471991 383383
393074 421511
471966 228340
818936 293420
10127 384128
588200 393149
380913 588860
490138 685376
381110 221823
383507 370205
364539 85727
364539 85728
401721 416118
627981 594910
383328 440273
382199 454906
416637 535440
443667 552929
391988 204519
384682 381713
345453 611207
555100 419149
471384 592288
390970 442474
345432 532663
585808 589110
378388 618850
441353 318342
93451 311452
542163 523123
312263 392427
646439 552952
646439 552953
417164 287942
383356 600180
47379 707430
564749 349422
184921 813624
254910 381552
369273 495286
157615 290427
302869 535111
382200 442953
289152 218692
383352 380460
93390 6041
641441 552379
1315079 617065
43302 675985
382178 591434
253758 402772
815331 587252
396248 443677
382146 382096
174568 217906
383293 381704
214192 590402
217136 114986
435767 435311
289310 591921
463713 611894
230942 85173
586722 699534
43337 704008
393262 473445
216974 588300
471991 383344
548617 382545
471991 383342
212922 584540
391812 392313
442542 442601
471991 383352
702587 905474
217127 286131
383293 381713
486090 591936
12680 393156
4185 585814
585583 416665
345873 317125
381723 454906
449675 43308
21982 206924
356954 23
598129 638388
595483 217873
443230 584141
391602 596433
381480 416671
471906 415258
848702 618169
390949 663737
390919 270052
831607 845275
294600 864102
43306 28083
317817 595054
213127 33947
592818 391420
294600 864101
207229 6055
382396 380449
382448 178914
618937 316334
486172 396155
444214 384749
439869 588552
565569 443881
848702 618154
416703 535441
219710 390944
43306 28079
429638 317885
416708 611168
393519 384041
486172 396156
418979 185559
841841 312278
393263 393999
380442 383380
646454 409644
380442 383389
946744 1361111
9859 417732
422848 843752
380442 383379
587828 385101
495584 380133
436093 362461
846350 592714
382622 10575
280343 587404
441337 293930
458498 381041
439724 318031
317881 11714
381078 380157
360604 439869
77149 214286
260946 595649
381078 380155
11158 210433
442723 587961
290083 79881
279047 913368
243106 210625
384379 29262
294037 440703
290446 613233
440648 345545
428797 381070
377469 377502
243106 210632
1095596 617065
458498 381070
453309 166004
43334 253467
211908 789747
243106 210636
243106 210634
243106 210635
442561 442700
382396 380488
177608 402324
368408 382178
415544 289864
808688 28426
243106 210642
219710 390901
379684 931088
44157 217279
589848 381833
829034 449462
382448 178901
594205 442601
383385 219710
382396 380498
406726 495833
471412 510810
469755 29476
381479 586488
671258 380933
396130 460897
391809 707430
266918 140859
682856 43302
319777 530725
682856 43305
442561 442723
393554 617205
112231 353876
528485 243106
317373 429819
682856 43307
384444 400171
243106 210619
393519 384028
442436 144890
384733 463141
243106 210614
243106 210621
243106 210620
1291071 207067
535484 542701
439869 588572
528485 243104
528485 243105
11837 378353
486172 396130
439724 318075
563124 244763
440778 440731
440778 440730
564749 595462
378353 1434121
591921 587925
392360 1383415
595912 584743
377859 474918
124855 3006
907252 217272
473460 539882
243106 210684
243106 210686
428797 381041
813770 491637
1464264 2410526
271336 50582
382527 472766
553506 598904
382635 277028
381833 203928
34904 789489
567659 395652
417164 542365
391420 444421
384733 584357
291687 94608
682856 43337
359295 1086
495695 258987
428394 43303
585583 416609
428394 43306
472710 371052
428394 43305
428394 43304
428797 381061
243106 210663
403368 572877
245764 442590
380449 207765
584129 584958
384733 584363
1232393 414510
441351 201786
209816 472836
293127 291853
429545 254910
587828 269443
428394 43309
428394 43332
22928 669978
407089 420646
383501 474932
390955 443641
207619 36938
428394 43335
378308 317796
245764 442537
613233 595958
585583 416621
585583 416620
307115 9340
22928 669980
663702 345491
271336 50536
202209 911378
104656 8451
442569 383342
202209 911376
210632 9567
317782 10575
671141 590029
946744 1361107
77211 252267
584129 584942
345432 442474
585583 416637
245764 442561
380135 77226
870024 1362993
584129 584909
261280 586688
290083 45701
317782 10548
391420 444463
585583 416644
287035 270995
33870 382930
585583 416641
380522 406144
497524 85150
393262 702745
269399 317906
443937 466175
848577 1410090
428394 43340
307115 13167
429638 446877
283930 151632
950574 552906
8708 237214
40662 37995
178914 380209
289864 414650
252733 598798
585811 591349
369273 314096
466938 11879
441382 380130
452137 279405
584298 524470
274835 521325
584298 524474
383427 396134
588692 417147
707186 216695
441382 380139
590106 584947
608549 355552
950574 552918
33650 33731
201814 396133
702623 526120
383533 592838
217986 561429
462691 345870
443042 211898
381190 454894
148692 273162
598511 383371
550281 532612
9810 329414
441883 201553
384194 349488
201814 396166
213377 4185
1404573 353829
245764 442510
587387 43341
9382 418564
357550 377038
592375 11233
694665 459807
177608 402292
752264 217169
9543 148710
224466 911082
293425 291853
446311 316718
4225 215661
598511 383344
535067 442928
419149 381704
429197 25493
443780 243105
1032670 941189
587931 201310
1064 676105
878523 393565
379686 9577
439915 588299
598511 383356
808575 435311
15917 178941
517097 549711
517097 549710
430383 38498
688865 392652
562330 479775
543505 392100
418528 1575713
377471 474490
584372 1841
376782 585088
589132 377829
380135 598511
383319 588572
298828 537709
382783 382392
57829 62930
562330 479789
252733 598718
244763 267804
77339 218706
416712 390969
590029 1118770
571923 690333
178941 444294
396130 391985
553506 598902
553506 598901
547413 383954
911378 442803
390935 1257478
618937 406662
549974 380711
314127 586265
48785 336688
552781 3665
596093 415218
588215 418335
233712 887385
233712 887387
552906 114894
587463 441689
642949 316643
93355 84880
390850 588452
344839 519865
444800 38641
725878 43303
273470 311843
592633 16227
381165 377818
29476 384299
539672 274968
12840 486380
29476 384298
393762 294967
380442 383427
40662 37931
1115763 378578
93342 9551
312937 439932
278062 456472
844497 591809
734066 279405
443341 3665
545410 641929
442626 633989
442498 587828
442498 587822
379686 9549
584795 549710
584795 549711
93342 9549
270047 272761
393554 617234
596621 9641
381566 928170
253758 402244
280851 406144
415279 213875
438772 443187
674897 291571
591347 441351
456152 425152
45692 441351
594836 443228
368408 382208
281169 379689
442542 595188
556602 63646
725878 43340
280761 238762
368408 382223
599144 384041
384237 381333
542365 360604
216695 586679
428464 576799
248852 406644
595483 217945
384237 381343
950574 552953
368408 382215
814151 441356
707030 589778
440642 590531
415991 292204
208336 589420
562991 863456
201607 214361
660582 38665
289212 339523
394004 394627
253758 402292
394004 394625
372135 587485
584437 16227
383333 440588
474154 339920
673730 41130
2312472 598779
681106 594205
586377 368408
594330 590531
950574 617601
417729 591349
415544 277486
442306 441375
597013 548624
383110 869534
210860 85225
248852 406662
9859 487666
9859 487668
586156 315662
423410 1564357
260918 9549
766215 383935
590634 565079
382987 273162
586238 382935
68311 267151
597370 1170723
44409 40662
382396 380571
1120320 444127
729711 458931
466784 584869
319251 319214
178951 147229
319251 319210
30176 34683
219670 1609327
316608 286114
384194 333424
674327 282108
290083 45696
153681 539672
272349 3265231
381521 548631
284267 442755
1183825 1148411
381521 548637
589191 592714
707196 437325
594205 442500
7833 382671
594205 442503
766215 383954
393000 599010
201797 390805
442561 442611
344293 588052
1095909 218684
368408 382259
344511 329410
381521 548624
384284 382671
381521 548628
542365 317680
266018 922035
271336 50625
671141 291224
309208 302794
594205 442512
594205 442510
585583 416797
382061 447295
319251 319205
1157772 245968
6990 673222
598829 818594
319251 319209
535772 30102
211898 349422
201900 672648
248852 406726
383338 692836
382932 382041
609565 222864
589130 217133
319251 319256
319251 319255
319251 319258
319251 319252
405032 906012
584129 584866
319251 319259
212325 484098
353946 368975
586238 382967
381704 345907
10575 284271
1588918 1295271
562909 201860
380310 539672
347271 312786
442561 442601
201797 390837
177608 402429
393554 617329
145329 339847
423776 457190
319251 319268
1034787 864841
319251 319266
216197 461464
442063 416715
433360 391039
432357 539852
815527 591220
193607 22853
1464264 2410618
319251 319230
549710 443012
319251 319237
204562 22159
444751 868982
423317 599528
319251 319250
383686 38653
439640 266972
382205 440536
483535 78522
39249 151248
433360 391044
559290 8498
380626 76297
636895 218661
280591 1384906
382821 39791
782185 672648
317815 201786
381552 443007
244763 243102
244763 243105
244763 243104
244763 243106
2649069 1324725
746676 665429
442802 359590
572996 560058
661817 214968
209818 214938
682853 595239
896105 907252
214286 77024
819835 905629
273698 87501
30903 644011
272296 147216
384379 280196
439856 440875
395571 379689
202250 319217
846978 598831
564349 394627
391367 584981
441634 379691
441634 379693
878523 393762
594205 442583
317707 868982
402413 421946
586785 909521
585583 416703
382181 463141
282802 317881
406603 382481
335980 349383
359504 432939
846978 598846
486374 184916
319251 319292
319251 319291
342001 396166
816350 627827
644607 876
735072 210147
585808 46369
439848 879087
174575 428849
443233 584630
441353 585012
439724 318122
587387 43309
941189 148698
123677 87510
618937 377810
291224 443245
391367 584971
371752 1095081
393791 547232
599776 379901
317782 10438
381845 383023
393791 547233
560203 586444
722506 795133
586712 517387
1588953 1095089
843702 1177691
207892 586379
913999 637811
216197 8451
592628 380460
815371 595091
187423 33935
313393 2649069
377469 377478
1464264 2410699
377469 377479
77364 476318
377469 377475
1464264 2410698
585163 442586
1464264 2410697
317885 246720
377469 377470
377469 377471
382725 591431
413513 381845
446311 316679
441351 214565
441351 214566
875835 294037
370205 312786
209247 439722
379693 358234
382396 380522
423766 328386
446311 316680
587463 269443
202231 383356
408154 441356
382199 13530
672648 949353
431710 366535
432577 586566
432577 586567
388702 383352
103603 160974
672648 949350
318985 597807
408154 441365
9859 548641
4225 215528
584285 429309
382527 472707
318985 597802
318985 597801
384237 381477
78137 77012
383434 286388
11024 586278
586156 405032
592838 116288
85150 397270
385424 587555
471991 383100
597133 287942
383775 599045
362625 215022
383379 292355
704052 77364
442723 844742
429804 266929
312470 21807
210632 293135
441382 380255
245764 442611
243105 95506
633989 2462455
633989 2462454
383778 586470
860247 21461
688403 360269
690484 410141
9549 588950
381845 563709
618784 379327
381470 38653
584343 201860
319245 284524
243102 267804
490269 286161
382159 588716
394124 385277
321115 4139
815241 590432
815241 590434
384290 318031
428680 284306
439806 442803
51745 591836
596621 9577
207067 1046880
212874 441350
644011 669980
626871 1120320
445313 41228
644011 669978
283592 823456
209902 212281
77456 213480
843234 218661
408154 441342
290291 346695
535111 445046
587489 208579
23625 77209
442951 585218
381600 443850
439806 442826
396153 694149
544993 348912
417890 456684
444737 586689
396244 3674
388967 638671
435312 595252
586102 441353
212254 1051549
595091 9549
381343 381395
384224 906016
539882 474357
456472 457496
216979 310305
384224 906012
201345 585163
1102285 245784
1144793 21016
914889 532663
217378 293743
380149 586059
41415 317326
393270 599010
381070 354641
371761 212420
244987 210789
1115763 378442
592267 9940
599711 254912
254451 314096
1069 448615
702027 417149
599711 254910
10238 317690
706874 666925
212758 230942
379605 386755
587463 441793
445483 439724
383767 433912
457440 815854
382392 444737
178900 210663
416715 294881
471996 279398
11256 16071
442498 587961
587301 586649
178914 380176
599483 395668
392999 1603709
217895 294223
596621 9544
682856 292256
380623 586710
599528 552902
370274 381723
416642 587652
216419 393263
312470 21865
590753 519865
376782 597572
571923 423075
905861 391027
552379 434285
673 393743
1112013 213774
394004 394733
384237 381435
818936 517387
844742 260941
584922 549691
43143 592633
381343 381333
384604 146456
93916 114932
463305 384632
599144 384176
381343 381331
174568 320388
440730 417419
385329 445134
690583 1167302
3891 745699
77149 214216
382932 382113
535063 384801
535063 384800
406728 442997
381343 565079
9981 215461
454223 381476
9981 215462
843013 813624
303061 203949
706874 666907
586435 314118
284267 384726
115036 353876
284267 384722
924593 574246
406933 23153
432577 317815
442561 442652
11024 586244
384561 537045
219683 412763
203928 380130
376988 903780
425995 385137
423284 589637
393639 391039
598070 586059
10125 445313
474300 374058
844635 815539
1318 290074
555011 285972
396170 586712
844635 815530
406655 924834
486090 584963
29476 384015
531414 19534
376988 903792
396170 586709
439869 588357
844635 815527
123677 87482
367981 200521
651949 493915
972108 2609153
1403917 465948
247016 491637
107573 536862
539853 656493
381479 586244
666925 383345
423746 937319
454906 466175
503572 634800
85173 267970
352231 353871
178951 147156
1115776 1115762
1115776 1115763
202150 29290
391602 596691
393050 486219
1115776 1115760
395085 36754
396166 388946
210620 218642
591767 412625
317825 39825
1234473 385898
210620 218649
544681 344303
586451 725657
382935 585835
84871 5125
445023 350629
598283 203354
382942 382146
210147 217231
905474 400901
1183634 2545289
265351 396063
929680 166004
593926 393103
584998 585000
38653 406485
144926 202294
921991 5599
43307 390949
380522 318117
319251 319322
43307 390941
466784 584513
815327 766215
45696 214416
486188 317311
34735 379279
456472 444411
442561 442503
360604 544451
466784 584504
218695 5
43307 390937
43307 390936
382253 144926
203928 380152
584129 584795
381260 383295
44367 174535
396170 586733
435097 568283
585838 201860
870024 376728
644607 941
319251 319340
681106 582802
77364 392410
380898 458970
1231190 537645
640103 390969
381078 380310
486594 47101
132598 489182
350914 9584
593926 393149
491620 207269
843908 287710
217961 207230
514957 368594
382942 382181
416456 599045
391856 519542
584157 382262
203407 843906
43307 390982
203407 843908
8670 318075
469824 3265231
178914 380522
348313 269097
552918 408142
426915 663702
535772 30267
383855 457747
906499 443791
383172 586567
93370 89737
1350028 555891
384733 584554
599537 379898
326493 653071
442590 915396
293411 589575
11080 922102
383366 349422
622364 323184
184916 550153
393326 236592
272919 210118
293342 382675
382054 382157
1810711 970530
379694 540247
598511 383053
586774 535075
823755 359295
590429 392100
43307 390967
10002 215461
565545 589493
9829 9567
912669 844568
479738 972302
178914 380508
243104 218704
39255 252267
790513 519770
443231 548617
273423 549691
261008 584145
30102 45454
243104 218706
243104 218708
243104 218714
552882 587652
584129 584727
474177 221818
284267 442803
443231 548628
1174011 50536
1115776 1115772
441337 293760
382172 639805
906012 442845
471405 600559
93370 89727
243104 218718
1538783 879087
243104 218726
272761 9640
243104 218721
28084 538797
416306 585583
474177 221823
207758 149327
562232 345873
382054 382110
831607 595911
674558 491642
380260 380262
1256571 377486
535066 178918
924593 208585
535066 178914
1246515 425152
280024 423746
149318 417394
214286 77149
906263 590432
383371 594896
390937 261280
390937 261281
380933 392651
380933 392652
217961 207243
584960 77344
815854 585674
443037 591334
378142 604432
380255 439869
939940 47970
480885 39400
202209 380293
594836 443066
437472 535066
914462 441475
219676 47304
383374 591433
634287 333618
383374 591434
178914 380498
593350 1176441
380508 766199
384686 259679
443787 241976
396130 391764
441351 201933
604425 599421
135112 439869
442951 585583
253758 402429
586844 445487
587034 381704
563711 585792
441351 201909
393791 391610
10150 445023
591658 725171
178914 380476
9849 416697
393263 905691
393147 618307
270657 598866
441825 572996
384604 560698
107159 457775
364749 702352
682879 287777
178914 380449
426298 539672
87537 382334
617329 584239
552971 396352
380149 945702
594555 400171
428394 440295
918309 813624
202209 911570
371903 442436
557408 789489
906012 442794
202209 911589
911589 587957
178914 380460
342987 947156
466784 318032
381389 417433
213774 209816
293748 290463
864343 946515
371955 82627
381389 21966
724825 546997
315326 314161
83366 442152
347679 29299
415179 315123
382967 906315
788472 345719
16079 210860
491620 207244
381784 385588
705706 557967
178914 380443
372135 587277
471922 203511
383775 565079
447385 269443
460897 382061
348255 209247
217507 362583
663188 565157
486272 157615
89727 441458
320356 381441
640785 630452
618623 381706
362625 215109
458498 381343
840402 269599
459293 347679
384679 474177
796013 584370
908732 1315068
442561 442537
864102 398864
12840 47424
383345 788832
594128 219683
442803 823881
380626 637706
381343 381435
554235 394000
210620 218692
590751 910790
149311 601932
472710 792137
210620 218693
563850 323
381412 391366
210620 218695
214044 268049
49155 185572
607921 467393
394625 848002
416621 442474
6812 117133
241974 586722
1690840 905474
380190 441646
381343 381469
392402 392823
670381 94002
260937 442650
273423 549707
82006 74417
217507 362555
380190 441630
815327 766208
273423 549711
472301 557741
273423 549710
382545 412763
160049 339584
466784 584549
442561 442583
294433 216611
268208 212692
393519 384328
29280 1113075
210620 218667
597083 278316
210620 218665
254910 391027
439806 442755
204562 1202450
289310 591658
584275 292360
210620 218662
201909 319025
442561 442590
1592821 293641
210620 218661
383309 280196
382041 904929
381343 381478
539853 586785
959 600180
41012 253133
382955 597572
32813 278031
210620 218654
383315 383954
210620 218656
210620 218657
213993 896799
218745 588866
345568 368594
910730 341702
216075 382671
634287 333636
601932 44786
210620 218689
210620 218684
210620 218683
273162 9883
427482 364130
210620 218681
217951 615984
178951 147199
210620 218679
617205 543134
254910 391039
1453295 313977
807559 636795
381070 354524
210620 218672
409515 156593
210620 218673
458498 381333
647912 637706
202841 292431
458498 381331
210620 218670
381479 586126
584141 486080
45507 42721
214416 123677
495695 378388
587961 584145
589989 599976
418533 418241
216075 382742
279106 382527
1120320 396264
410208 471906
3264449 322504
471946 448615
393103 590387
289324 694797
441795 270995
584129 584639
988606 943984
564749 294634
425152 10031
48785 415856
973751 463320
416621 442512
584128 591955
384679 201178
565545 261281
587463 441646
320356 266918
854609 655884
467725 319560
536202 638210
43301 594571
594205 442700
3591582 474357
289324 694774
445483 196394
210620 218747
416620 556662
245764 442498
582886 15927
495642 260918
584310 383446
215528 663188
924830 861286
384453 394515
1064 438477
393519 384194
319266 215204
380626 318056
210620 218714
284267 1102285
445050 361836
210620 218708
210620 218706
223952 1135554
587822 384673
460897 382097
439915 588309
418279 471435
561678 418605
460897 382098
320356 381476
432577 396134
439915 588301
293425 1609327
210620 218721
380260 380312
445019 565079
210620 218726
293135 218671
210620 218718
550311 360006
202210 876
466007 409429
383954 303050
380657 435262
440730 417722
351088 838296
221841 329393
269599 323128
473109 666925
843007 149318
351088 147199
442503 814481
453068 591949
381865 84536
77045 214968
473109 666907
210620 218704
393881 279106
550030 41176
605000 969547
393263 326442
384145 347629
449675 43419
180800 550153
415248 861286
381341 380811
441351 201873
585369 585329
382113 380152
599533 553794
441351 201877
441351 201879
445556 456472
293342 382562
573511 290519
382054 382041
725880 556362
380135 598485
381078 380460
416752 442953
588200 393530
441351 201861
441351 201860
560203 586687
383013 913570
441351 201867
544681 260928
586443 1149781
390971 585843
81219 424350
319209 353049
144926 202166
879560 252403
472305 43143
45692 215022
294596 553200
396138 346687
380956 393745
382054 382063
382054 382061
396138 346680
317827 373877
905334 514619
124855 948296
382054 382055
587652 380139
383172 229154
312281 611076
391602 596512
840698 553549
444097 691905
431710 471412
587652 380135
381784 385558
312281 611079
382113 380186
381341 380827
381341 380828
791706 178951
362106 383366
615984 558731
393190 353971
382054 382053
646439 398577
460501 45454
382054 382049
588200 393568
588200 393567
588200 393569
209818 214715
201972 398864
178900 391367
384553 380508
1032670 253133
584495 377825
608008 267321
416609 153675
221810 317815
390971 585877
595188 349330
587652 380155
535088 588052
347629 10137
682853 595481
607678 246352
9543 213464
254910 381133
495642 260936
441809 417722
210632 5
217963 563850
591192 284268
442569 293135
814187 814043
417419 524471
381260 383315
214416 725201
417419 524474
551897 672002
383458 444127
381470 38520
290157 211612
451345 280474
362106 383309
588200 393511
390971 585851
270676 61790
598831 598846
792528 591536
444751 217383
584129 584623
595911 377886
587553 43308
383769 610246
589014 555965
269922 337048
281494 348259
390917 201786
486192 474918
383371 594757
380646 184921
416609 153681
443699 788473
588200 393524
396174 219710
585369 585283
243104 218665
243104 218667
243104 218662
586119 443906
202209 380190
1203006 592147
392986 846462
411033 887376
354024 428841
638218 638225
566899 384334
381260 383427
155806 321790
444978 213875
638218 638208
3770824 3770807
288193 202025
9549 588716
411033 887377
384938 790040
7833 382933
411033 887381
381341 380898
411033 887387
911589 587856
178900 317881
411033 887385
317829 51549
443677 329393
905798 202137
1044653 645265
253758 402324
202150 382887
599531 703075
638218 638210
381341 380890
381968 636895
266649 3891
207244 446043
486374 553503
217169 115190
243104 218649
217169 115191
12840 454906
212420 243106
212420 243105
243104 218642
380150 10127
442569 416620
725880 556314
584517 433912
212922 584981
442569 416628
4185 585580
369761 377179
384553 380571
212922 584967
722930 722928
442561 442498
201860 454223
460897 382114
43326 380898
970530 924593
566899 384328
210427 317881
212922 584971
479789 682148
273423 549623
382054 382068
314096 552882
382054 382072
393791 391776
217890 15877
441647 565569
9840 433575
243104 218695
379375 379670
588200 393570
243104 218692
588200 393571
217873 690482
432051 1158134
393554 617197
848577 1410311
309653 266972
380190 441793
382990 589040
471906 291853
217927 336670
243104 218681
243104 218684
592714 843013
586844 597056
531611 400390
380442 383721
243104 218689
378415 467334
463585 495091
393192 8498
590751 744976
55174 13748
382054 382092
382054 382095
381341 380861
911589 587823
1094568 33935
586156 405279
911589 587828
598826 598829
243104 218670
395668 433360
243104 218673
15905 380711
272753 213095
911589 587831
442341 584971
381341 380875
584795 549691
381341 380878
393791 16414
608446 347473
586156 405268
381446 586059
589781 174575
178900 317817
396248 443231
346680 382973
396258 901929
586130 587463
383895 393040
5 95506
214416 725171
383312 959
383110 675423
345761 588950
460897 382178
293428 594910
355821 271336
557408 380933
815058 548641
112217 478300
287035 507990
1120320 456427
45696 214216
381343 381566
582886 15898
460897 382186
460897 382183
471906 415190
486188 180800
486188 180802
586683 440601
950379 597671
254078 918309
611076 270657
383312 392080
383895 393050
358234 347207
109391 787460
471906 415179
445050 55174
318056 178914
560058 473704
586244 589848
1120320 396230
217890 441760
317817 314161
1334331 518696
318056 178941
879560 381704
147149 381704
202209 380135
392360 368977
415991 292130
368408 382559
442561 442474
368408 382562
45696 214286
277366 6333
379605 29316
4355 476961
392489 254910
7833 292424
627981 594579
466854 548616
383110 675439
3770824 3770833
383110 675442
3770824 3770834
815058 548653
584310 383372
39278 135115
202841 292528
439915 588360
3770824 3770830
415248 449675
381833 495879
599483 409059
466854 548624
479789 682101
3770824 3770819
588499 381264
584310 383373
584310 383374
416641 439755
584310 383379
955693 471722
178900 317821
3770824 3770825
584310 383383
366761 446043
3770824 3770827
3770824 3770828
3770824 3770829
584310 383380
416636 292194
584128 559867
416636 292197
3770824 3770820
289310 591527
316707 275027
381343 913570
348259 16537
45454 346083
1816156 914241
444667 589191
218684 115031
218684 266918
79881 253758
590634 201856
382783 382758
367068 675746
318342 339300
416139 430565
393791 663723
441412 676732
382783 382745
1044337 217169
108487 474947
439755 645505
520094 593717
413741 382391
392427 376728
202210 596370
391776 590531
361836 393188
380133 591220
379689 10127
617065 716257
445487 590429
423295 16227
1113932 396153
815058 43305
2061306 2110092
382264 586011
585235 180802
393791 663702
218661 396264
681123 396202
1120369 651635
379689 10132
441809 417147
349422 524471
903237 382951
291659 486555
380657 380726
45701 39255
927681 8594
318117 589045
387305 345428
270661 211635
585314 1045
370205 382327
844742 201896
1202450 317642
384422 443125
913570 9641
1131988 572877
382391 378325
444632 430028
293410 585935
617856 302794
382783 382792
9781 408142
382934 789747
391371 314096
212920 214749
370205 382347
335947 272733
582886 817703
291853 3665
510810 815951
43337 380659
379689 10150
1098714 371955
289002 427794
393192 28083
219683 959
441793 842583
384328 1611202
383427 384128
10137 443231
691304 1132004
43337 380663
214048 214051
1006388 315650
2887873 2887884
35892 41741
1112895 594836
224456 221818
494665 207758
383315 383769
15928 486110
293439 408087
45701 39272
543505 380190
396345 396259
25283 88841
77364 600074
335947 272768
584628 381441
584504 565569
11527 896926
25288 382187
415193 383428
658120 409962
384297 204562
384328 473445
535063 204562
393511 927232
25283 88835
884697 43303
591988 442917
77364 600085
584161 382174
638022 1156740
638022 1156749
844742 201860
844742 201867
414192 724817
563850 472614
25283 88846
383769 383034
592627 409170
213480 201972
444978 442241
413741 16387
444978 442246
307710 395129
905316 444097
383589 17833
314096 564749
539770 202850
383769 383003
44367 424515
210632 429545
608628 366761
682856 215109
435311 447385
211603 520088
388378 200563
543505 380147
584981 380682
38498 613239
604206 471922
25283 88864
2312542 916463
250366 817341
9382 406575
389007 595908
382259 818708
309208 38790
599468 210358
797136 543134
588716 381133
590110 578536
477250 13803
383342 474177
214969 391367
214969 391366
45918 421079
814752 260941
584126 382682
293747 859667
380657 586683
380657 586688
383375 426298
393829 16537
349389 273757
442510 38653
207251 3847
368408 382617
588716 441365
591040 392406
393791 336670
9902 472926
347201 383315
439869 588918
380450 683268
524471 638225
467424 347227
380657 586679
382992 381110
1046880 334245
202210 596396
463141 345907
201896 906016
1574949 381343
815241 270995
368592 439869
201896 906012
315316 442803
25283 88822
347258 440295
520088 285398
441634 440703
396176 416637
25283 88824
347201 383309
217971 208336
1256 147229
393314 471947
428797 381402
1046880 334235
584465 314249
115051 294037
634135 603730
289844 34005
293127 471946
392410 596455
97 30310
815762 417477
794133 351088
293127 471947
486263 180802
206290 276096
591558 396165
345719 416700
279873 509524
390919 415248
417374 1256
382054 382357
393829 16503
25283 88799
452143 589583
84536 382113
347201 383339
347201 383336
948285 358555
313687 437203
627932 553794
586632 587074
586632 587072
16503 16492
673730 593681
381017 443012
293127 471966
16503 16495
293127 471974
205606 355532
1344 424718
587931 594757
196394 459293
208585 210358
444735 472003
416671 671209
347201 383342
436492 322489
590005 388946
383769 640105
383769 640103
51775 23936
590026 9325
216974 646425
380135 172271
390919 415218
44409 200563
293127 471906
149311 350651
410331 215461
382054 382384
9867 586244
280761 9544
77364 600049
584297 217878
586238 584157
347201 383366
116026 674983
440728 589931
584465 381970
472923 690333
393937 392360
588301 214565
591160 496882
272761 270162
347201 383375
347201 383374
347201 383373
347201 383372
347201 383371
912546 377825
10548 313977
355250 384827
441356 380699
586238 584128
586238 584129
293127 471928
353831 401867
690333 816141
587272 384560
382562 588552
272761 270166
383293 381110
347201 383380
347201 383383
379383 1256
418570 16095
287768 1330
25283 88792
557372 221818
383427 7833
1620256 394058
25283 88776
469962 473080
293127 471919
608928 41066
396130 217891
439877 428394
586238 584141
550326 838128
25283 88782
277251 210686
332893 641929
370205 382301
495833 595378
392433 409320
584481 553503
11517 381100
591158 1113075
15927 51750
318117 589110
217945 442731
584357 590429
381984 293410
348646 1092495
348646 1092496
210642 366380
218661 396202
595912 592375
444644 13748
360886 383342
471947 595483
381458 153675
495833 595366
707430 241209
1120320 396182
135166 101149
623730 345907
383227 393524
524470 418279
291261 245756
149311 350684
277251 210663
381100 382186
435840 210914
382783 382800
34735 50512
440648 77948
381333 400171
595402 219683
590432 588860
29359 6990
9883 254911
396275 456379
370205 382319
345675 590753
470747 219683
589191 922035
688851 9867
315575 395039
381100 382178
345675 590751
382783 382810
396165 574011
116288 384145
25058 482725
416628 815061
941085 439877
29316 382253
584126 344839
380152 46369
384749 155781
28079 486188
590429 287942
383342 116288
690045 20189
93336 472987
216224 678013
605000 78808
587652 391366
48681 555011
381003 945686
471928 251955
472305 340546
382783 382821
548628 585848
77012 11158
445487 590434
147511 216703
216974 646439
287942 675746
418335 21729
382054 382301
455909 385583
382783 382835
29280 238762
682867 486312
665333 419783
548628 585835
433360 252733
9543 213162
594374 218745
216979 108302
789747 4185
380898 1202450
381566 347271
9877 609636
471922 607774
495833 595390
987440 1579983
543505 211897
383653 381476
382394 443937
598405 683741
149311 928748
542603 599286
848702 947697
486272 383856
495833 595388
3891 353301
486226 347547
1168155 386920
274638 467044
382617 433912
404679 1232393
402856 79875
486312 593327
443906 41565
392455 347546
218661 396230
217945 369273
382224 689972
1013090 779400
1095089 1171292
3891 416369
443483 443480
512969 381343
442951 28083
382384 116288
552925 249611
584480 289310
486225 353821
586681 587387
261011 471950
328386 588040
442951 28079
217197 216705
381814 204562
381165 345545
319217 206947
144890 442752
11710 725171
84666 271196
589860 494918
599468 583694
135136 341693
370205 382253
345432 560075
384423 589654
384194 984632
379323 317654
497592 446311
486207 808575
406144 382198
9877 86683
123702 99560
214361 587334
384028 383945
382783 382623
608549 294037
383344 953964
144890 442773
406144 382146
585583 217901
585848 987440
1592818 1051549
37933 407089
490144 911376
383344 953969
385215 682853
791706 1112013
598372 847959
380162 384216
345441 466175
364130 39833
384938 445517
432577 586980
42637 495727
586774 593306
380726 184907
218661 396182
442947 411853
144890 442787
379383 384938
380646 380458
147216 385588
396248 443012
543117 638210
598405 683793
585583 683794
382932 382559
1013090 779421
380657 586733
458167 521730
589637 294014
16079 560058
590553 391027
584140 433912
458630 22537
380133 591158
548611 596302
382932 382562
393037 623730
284741 413122
552932 426313
598730 698925
203758 281159
43308 584549
406144 382159
210258 418335
380726 184916
211308 424350
213127 206947
396155 413098
383374 591349
589588 293407
584378 417418
587296 28082
55375 478297
552932 426324
941085 1112863
1142328 569135
563850 472766
416620 452143
590634 201786
565545 589908
587296 28083
589549 415248
396345 396176
396345 396174
203949 178914
408142 597801
396345 396170
3891 416300
444780 439806
275533 379670
587487 744976
878523 393263
781214 280286
396345 396138
585583 217927
563850 472746
396345 396143
472766 596512
95506 15
357550 377394
348216 347473
808493 495584
41881 364130
415193 383312
393881 413098
396345 396156
396345 396155
1094568 279068
371752 705706
383143 584043
84404 321115
383373 585329
381446 586244
380135 586649
383034 914691
345870 590549
275205 38790
620568 572994
382098 9641
477250 13933
144926 202776
585216 392986
707895 643477
639860 904929
383118 383769
383118 383767
416703 598030
147171 409644
600559 739076
217886 466532
450465 717474
594330 590029
585216 392991
392453 379898
588895 293127
594330 590025
6041 473460
383352 347271
660743 393036
258987 317707
589549 415218
1574949 381478
587489 486237
381070 79699
594330 590018
452143 589781
563850 472707
583908 585283
25204 453111
730710 730730
442531 719897
15928 486054
15928 486058
471966 495584
153018 218713
548611 596380
358234 382262
597133 449675
730710 730725
439754 416620
730710 730723
84536 382327
598129 626404
345870 590531
537141 217383
585814 423758
970530 924836
2312496 916010
380152 203668
341666 439898
428616 292015
396345 396206
584743 180767
428797 381390
28079 486220
472077 323133
590030 339920
543117 321599
477250 13850
382054 382253
970530 924834
970530 924830
443007 319045
221818 396172
221818 396170
539853 382419
584542 587925
383118 383873
552379 434759
43922 210147
1753027 421109
444667 216608
187423 79772
290463 294212
393937 623730
115051 294212
519770 585163
383118 383867
48480 542163
384237 381070
916031 914889
293135 202068
224456 443037
347201 383446
466158 11841
207243 586442
440728 589852
221818 396156
441375 43009
382392 353821
393530 9921
495879 558731
184916 209798
341666 439881
347201 383458
381600 396142
347201 383456
559290 257464
384237 381081
201786 379909
323 538797
633872 687440
587489 486168
384208 350914
11517 381003
28081 382271
441642 314096
1095089 1171302
702491 441532
434663 469641
379375 379332
815061 466790
280761 9641
444996 383458
382951 253467
11517 381017
532663 694222
380752 586470
224456 443012
393262 702414
383090 224456
593327 595239
3630469 426324
367068 1287600
589588 293410
379375 379354
43450 42899
672648 683881
474154 278031
309653 211475
589045 381333
1687847 217747
93419 353831
49155 605000
597056 211898
9867 586119
392453 379901
597802 554231
439869 588860
268049 274197
22159 816141
317125 41265
913775 691304
279778 310758
495879 558778
444996 383468
11476 973189
589376 1119917
116288 384251
590434 269443
39791 382392
29476 372135
436768 490041
384028 383895
791706 591431
29316 382384
393896 406726
384749 625389
382293 384668
597516 520094
592635 587272
1327438 638022
417374 1318
391798 591192
472027 584966
215242 414650
416620 391837
25283 290452
319019 88824
232385 531105
382293 384673
736611 22376
410331 589860
428797 472923
9567 381441
383302 903792
599531 847999
591955 217890
380913 382689
439869 588895
202317 855589
469800 878523
584067 1086
384028 383897
543505 211999
381100 382054
591955 217886
43331 261281
2290469 33935
382783 382724
266574 319112
116288 384298
467374 395039
1013090 779396
552902 788347
87190 82006
319085 903775
415202 379693
415202 379691
314096 1330
382783 382736
383293 381070
840049 535287
548624 38520
294596 11527
820600 502273
293510 588904
590110 471919
472027 584960
380682 584981
207758 459293
552932 393037
1016748 394006
548642 817518
1202450 317815
959 201896
441353 597056
416715 442495
702525 848251
206285 480794
289354 587255
874300 421187
598405 683827
590634 201814
116288 384286
116288 384290
9567 381476
315662 440601
380682 584966
270182 457792
149318 294014
380144 381521
443311 590111
35113 402244
687585 687595
513262 279047
274487 398864
584513 585283
13298 594805
539853 382391
539853 382392
382932 382215
370205 382100
380152 203928
780599 293809
370205 382102
843007 417394
396163 590751
382253 381704
584120 597056
683268 640785
266574 77339
270376 85183
30536 453109
144926 260946
673730 844742
592267 9859
42547 599468
815530 384226
443012 442803
382932 382223
370205 382114
370205 382113
202250 294634
416715 442436
377038 442556
589860 592947
786165 396213
159173 322837
941189 112161
582802 588463
589399 439866
383100 475857
207251 3674
442951 585989
443228 593681
43302 535047
260929 380699
216419 419265
382955 585583
532812 290008
353971 459807
29316 382077
589376 405268
595388 384955
11519 31151
357718 412462
15927 617699
370205 382146
382205 347233
2635383 2312460
594579 391801
848689 394000
401095 112217
440730 429545
152987 39249
592267 9816
848689 394006
888436 380926
43009 411036
390944 382200
788832 442981
815539 953969
11024 598511
370205 382155
815539 953964
393511 927059
466785 380711
584866 486263
954286 293425
905957 815238
39004 41858
314179 590320
514957 416708
210898 77339
445023 947760
297205 439640
248852 345491
558990 151211
441375 572996
447385 435311
383769 383227
382205 347205
382205 347203
445023 766208
184921 740406
382205 347201
293923 79881
201868 590434
587172 440703
382419 442635
43450 42802
607699 270796
417387 317760
446043 207244
377469 318122
463631 463585
215575 472305
370205 382181
384859 433659
380133 548643
201868 590429
595278 472138
429048 898739
381723 229154
443012 641544
206947 510506
591040 261280
587272 384733
415218 929680
587931 586980
722400 435179
705706 1194370
382992 381343
916031 914874
596433 215109
264383 370383
594330 590387
587272 384722
445023 766221
445023 766215
586733 486220
380133 548624
660743 393149
587272 384726
378853 380133
391039 598829
416797 550153
348304 593306
950574 561678
1562151 599295
792528 906499
391039 598826
144926 260917
584981 344303
202219 791697
443233 390970
815058 594910
385424 201806
590747 285276
418241 524471
471658 353946
342709 349330
2049672 206485
43303 356954
417394 252403
381260 445046
218673 418858
536561 1716587
261281 208336
210636 5
947697 392508
558675 9567
396135 596252
423305 655667
486080 587461
589588 293760
312002 530725
444067 385588
383344 423785
391856 43302
560058 48307
383315 535117
30536 453120
584513 585235
437816 31151
274462 9543
383769 383253
149327 259679
393896 901889
442604 383918
30102 460501
371903 442063
379375 379234
690333 816367
307197 550281
591280 439731
598902 392447
381801 382063
393896 406662
591094 214566
215461 1019726
834554 42207
77344 536999
276564 287735
690333 816350
312283 472572
586260 535088
472766 39613
272761 9239
382419 442590
442436 196394
379375 379230
381984 384221
418254 495584
690299 422848
350914 846462
586238 584372
524470 229154
586238 584376
201860 382174
18609 351362
396345 396130
315326 905736
444067 385558
339920 384220
543117 460093
287718 454906
367232 49155
381801 382092
584285 21980
217750 280474
303050 394733
381801 382097
702352 590634
617856 302908
284267 315123
382072 588971
1687840 643477
674534 608701
261280 586011
211907 584043
403806 289245
403806 289243
599825 9781
786165 396188
316679 50489
1006388 68472
293411 589130
584157 43009
257464 590227
9640 590434
815241 294209
224456 15928
522719 209382
563850 472341
584285 347201
906263 384226
315326 466175
816608 589860
217945 442569
287857 808704
423284 396202
368966 599533
795133 514402
323 312278
201810 1045
598902 392426
261281 252403
433112 585216
371903 442046
317624 49000
3591585 2061306
3591585 2061307
248852 345585
379375 379243
586733 486312
586733 486303
543505 380310
341716 396135
381801 382054
201797 390955
217945 442537
681106 594835
681106 594836
344303 107668
441630 260928
911589 381446
393040 383895
428851 49070
584480 587856
786165 396153
786165 396155
108302 115014
543117 912546
641544 15898
1013090 779261
289858 151248
842589 333424
318985 948285
406144 382202
584342 379691
206285 480666
584342 379693
201797 390949
287881 77948
587886 585325
201797 390974
61790 469860
1508611 645505
260946 221810
391420 869534
611768 752420
585674 346704
870024 846637
379375 379296
418602 392752
524539 383110
84247 319846
439877 673742
911589 381479
393937 392546
380182 473078
524471 270558
201797 390969
552932 393146
345907 23645
85173 432886
584491 584513
466785 380646
441356 380828
586238 584346
204562 385006
423317 599871
201797 390919
355250 612323
645505 443012
589588 153681
590747 548345
294740 396251
381600 384423
519865 471906
261540 26978
542603 599054
442981 588299
77364 598143
383315 383458
294740 396259
623730 1362993
201797 390901
586179 380147
466785 380659
260946 221823
383315 383461
178950 10438
202209 380658
459807 1222172
594330 217891
202209 380650
333636 333618
552925 595462
428394 440731
543505 211610
519865 211898
878523 381845
443012 286388
383315 383456
393937 392508
45692 546033
4327 471521
41934 44244
495286 442656
360429 11533
23 345432
786165 396138
611207 1112013
217878 583908
493901 408086
786165 396130
390944 382165
286914 213684
543505 211618
586741 843486
586238 584342
406144 382224
444050 650728
393037 694708
627932 434759
178950 10575
587822 39825
277251 210614
636895 391798
587555 202209
214565 446877
1013090 779200
78484 598372
584405 383127
382253 381600
22933 93343
256903 384224
212376 408106
4327 426186
277251 210620
256903 384221
277251 210621
472001 591558
442498 318989
443188 1861218
380144 381441
544681 474283
202209 471997
382987 314127
384733 318117
486312 393791
266574 77209
392100 1086
448322 398577
405881 844444
585835 212922
277251 210634
1285407 471972
383100 382955
486090 591040
373877 385006
382992 317529
204154 382253
592147 663585
454906 197602
28079 585989
383427 384237
396163 590634
586785 383371
383315 383434
319112 62930
615984 384041
9810 572994
354001 420257
434759 353971
383309 362106
444201 405881
178900 210427
41265 543117
439932 595768
725201 290083
587034 381390
383309 362101
393190 595908
392512 879087
384004 1531451
403788 459293
652651 707430
607774 451477
736401 197874
261281 391610
293425 439877
586785 383373
460577 388977
441825 204562
594330 217928
317642 242181
43308 584725
370205 382041
218675 598129
443111 913998
486312 393752
486090 591092
203928 380442
335036 406571
382987 314167
906315 210258
380139 588860
2124201 384833
392100 1045
530467 904861
84536 9551
486312 393763
486312 393762
486312 393765
362550 345873
395664 453709
815231 594205
530467 590751
1485185 318445
312002 530654
643496 428851
587555 202219
456152 539882
443677 377870
847959 10544
847959 10548
215281 250231
618784 203407
217961 486059
216290 63646
370205 382070
350651 376988
370205 382072
887619 646862
479764 552901
370205 382077
479764 552902
201895 441355
514957 416637
586130 587840
266814 280007
928748 663413
625829 559523
317885 109083
539853 382208
416300 543505
18363 16414
440730 246238
514957 416621
514957 416620
589566 1026
6806 70733
16227 841841
486312 393727
382186 211908
329410 1302
383769 383100
428464 576298
152993 151248
543505 380263
323184 453362
266814 280024
393263 326096
393270 333424
383769 383118
45701 39527
41265 543123
368408 382987
588971 417145
370205 382061
384379 345907
725201 290074
41265 377825
370205 382063
370205 382068
370205 382066
215575 444189
560219 273470
214051 3961
417727 202219
1131985 314534
317650 669978
201860 558712
382098 9846
705296 101708
28079 585935
270376 85250
383453 543505
269443 535117
368408 382932
178951 117232
210632 76458
380144 381480
3891 416541
282110 913999
417727 202209
282110 913998
365483 41736
418335 471997
417727 202210
418335 471994
417727 202212
380144 381478
418335 471993
744976 91043
380144 381476
418335 471991
1256 147156
479764 552953
317650 669980
45638 439915
586785 383315
666659 266918
202209 471991
202209 471994
202209 471993
86222 903775
586683 380657
370205 382096
384387 467374
370205 382095
370205 382098
439869 6055
415544 289122
246720 101765
490509 381476
382987 314106
380144 381460
380144 381455
566899 623974
291853 553503
586683 380663
43303 393743
43303 393745
116288 384453
272761 270047
430383 84871
906707 591572
384145 347271
309208 302908
288191 347271
319777 530654
382930 595768
559356 429197
43303 393739
430383 84864
702525 207131
382098 444294
445023 766199
341716 396218
584465 381833
380919 329393
403806 289173
666659 266814
883314 471163
201860 382077
375527 278031
490041 314773
12840 638388
440648 345497
495286 592714
403806 289169
28079 486058
391044 595094
439738 440619
28079 486054
393895 290511
116288 384444
690333 197602
524474 6055
377038 218683
548653 815061
345719 416620
345719 416621
619277 451650
403806 289152
385432 445487
383589 474947
558712 588552
553773 599641
43340 740406
548653 815058
383769 383090
289354 587074
384145 347233
403806 289141
691281 618151
9567 381264
443311 547413
584465 381865
393037 694665
1574949 381704
584681 442106
13523 888436
441351 214361
13523 888438
12203 297684
393937 392461
539768 657321
587182 256903
345719 416609
584486 442936
382562 588860
247016 355532
552901 565079
13523 888448
384145 347207
1131985 314584
248852 345432
584621 577021
665276 563709
45589 349322
115051 472341
48480 36938
393937 392455
404679 593539
1156749 271468
456426 384561
198997 13103
311843 423948
563129 481954
416637 210619
87482 321115
279474 528747
3422866 1941157
3422866 1941159
393937 392448
297205 423746
33935 39368
393937 392433
147511 45696
39437 347780
888436 380977
426915 594374
332893 37223
690333 816426
347258 440601
184921 382916
442555 89739
585751 589653
384561 791706
287738 217874
440648 345426
519865 425061
904929 384387
9945 439869
592740 378910
441630 441875
286914 213764
291821 344519
415279 213377
1006388 68311
904929 384379
948414 444743
217945 115051
383344 818942
381343 594246
586442 947143
9544 260946
585835 212874
383824 547364
725676 89030
587034 381389
21966 406602
443012 442635
210632 9829
379901 444751
1387147 356930
43303 393790
1131988 665485
210619 471163
584372 510812
586442 947156
1131988 665490
383315 383383
443111 913999
248894 393050
382987 314096
217945 442635
419149 354637
383315 383336
382935 330862
293127 396213
335036 406602
218684 266649
28079 486067
217945 442626
786165 396251
970128 1132004
346687 589420
400712 41631
345719 416681
272761 270017
585163 46369
293428 594579
599531 393074
217928 47304
43303 393777
272761 270019
209830 252267
9549 815331
393037 1016209
384632 560698
43303 393760
224456 15898
43303 393762
392461 622963
213774 486067
463648 588463
585751 589633
6055 354641
9549 815327
335036 406625
28079 486090
585171 445483
18364 23153
293675 439881
317707 1807
588692 280343
9779 568283
786165 396234
396332 546181
383315 443012
28079 486080
382437 596659
293410 585585
584513 287768
46820 38584
730814 610678
669612 17833
548635 913999
18405 317629
253467 380726
443042 466784
444100 1330
441356 380139
93336 877156
590110 396158
469770 416609
23645 368408
441356 380135
486312 393809
275535 43302
456152 270558
84864 655317
586733 486058
441356 380130
584630 405032
317125 601932
626871 391798
2312542 916010
261562 663413
381378 178918
381378 178914
843013 416620
362583 590432
385588 346687
48848 279106
694540 382475
382183 10127
603730 1092315
1186277 84306
591527 906499
202227 743988
592690 591955
1045004 596415
355238 291687
381078 380913
441356 380152
39825 345813
384839 174575
547292 442794
1677885 558731
345873 216611
443323 439731
950083 786484
423284 215109
587652 391801
671258 588200
591347 592366
845120 594762
486060 382973
486312 393852
345873 216608
584491 584275
584491 584273
584981 380260
682852 388946
441356 380190
584981 380262
166004 637811
903237 466532
509836 198576
357908 217507
417890 332275
730725 670381
116288 384604
381460 344303
885979 855589
2312542 916056
2312542 916054
441356 380182
1052 217905
562250 638173
1226271 1076796
597349 814751
440657 440653
840402 206285
396143 694994
317125 41873
440657 440656
2312542 916031
618314 105235
584725 440642
440657 440648
1043682 276914
383769 383458
486225 382682
383769 383456
221810 390837
318032 178959
413098 380726
486312 393829
840402 206290
147229 792518
2312542 916038
393190 426324
590118 43326
336670 584549
591572 844497
51549 272544
384290 381190
3422877 393314
486312 393896
1052 217952
293407 466169
586244 293425
586238 572996
54490 121389
383769 383428
607699 550030
215764 337870
354445 1226836
813770 326493
443042 893639
539853 382199
486312 393881
586238 584513
586238 584517
3591586 2110092
549707 381165
21729 548617
396163 393844
675442 639408
383312 656432
1317056 79772
382992 317815
383032 440536
561682 391745
3422877 393337
640117 656493
2312542 916070
19027 381704
289324 694222
441375 584382
415218 401867
384224 588452
587700 383446
194010 317690
584630 417419
109090 99143
584405 383446
584630 417424
41265 543238
441630 441795
469770 416664
592635 587888
377038 357550
212684 383458
473460 286161
383315 383309
665333 559523
347203 218708
376728 479738
395652 45638
383315 467042
586295 383309
584542 587698
355238 435840
392453 203654
411853 441826
368486 346325
347205 29359
584126 471435
684116 788832
591192 843234
382419 563850
34735 50149
406644 15927
3422877 393363
406644 15928
590110 396131
212684 383439
392453 203681
441365 384827
391044 595746
585989 682856
508782 11136
216703 314098
383453 589848
443227 439731
266918 77065
285972 318985
393263 382935
535441 368594
430788 469860
469770 416621
207619 36020
217280 646402
627827 690333
406602 6055
319256 319292
383446 486060
356974 29280
442556 317642
217971 290586
293807 535512
319256 319291
593618 848002
594330 319000
465709 15891
57829 349382
437347 592740
206225 51685
595908 586766
423785 202150
719897 426916
495590 719897
215667 723191
270182 518655
422069 742907
786058 1107706
382617 585814
586689 565238
8008 270864
1052 217891
416620 684056
383304 382077
281169 356954
47445 659788
471997 444735
382932 390805
422069 742910
584491 584303
285276 947707
611911 106371
817341 250366
436296 587363
43419 364749
384290 381139
442063 927681
207892 905957
396163 393791
354641 539596
396153 694994
43305 786165
330862 45454
425721 272827
585819 971487
590432 588452
584971 380162
319256 319251
319256 319250
384220 495584
319256 319252
319256 319255
381081 212922
486067 596252
9794 486059
9794 486054
322489 11710
950574 940586
472707 214566
405268 210620
590026 9792
590030 393809
619020 788858
319256 319266
319256 319258
319256 319259
383373 585808
408142 434663
382403 595054
393000 917793
707430 377959
347205 440273
210903 41264
585726 29290
586681 682853
9794 486080
428464 989667
441648 3665
417477 77349
552781 840255
338186 285398
123677 273199
584971 380186
586442 947254
380209 379527
21729 548641
413513 552902
178922 251959
319256 319268
611168 586265
586179 349422
376866 584359
103603 160049
442826 445556
211898 587925
303050 317529
514619 535603
413513 552901
1118770 270052
1395934 560593
275607 1006414
396142 293510
383315 383250
21729 548624
599531 393149
21729 548628
382932 390837
472001 548647
433451 459807
392651 585583
319256 319209
396130 391027
472001 548613
393849 253467
294190 293658
472001 548611
319256 319205
319256 319210
450100 638864
238762 406677
560593 38665
845166 181945
472614 558675
336670 360701
590110 471405
381331 260946
443012 465699
382562 588971
439640 941189
217971 393791
319256 319214
584971 380130
123677 273162
9794 486090
845166 181953
43303 393809
215764 344519
584981 380191
269422 439734
1262 318089
519542 604425
433349 480747
586434 194023
584971 380150
757210 200521
457440 416697
319256 319230
43303 393810
725657 378186
591955 368594
584120 304032
535104 586473
293425 681106
641441 598829
466158 11517
595378 383352
584981 380162
584263 417418
514619 535652
319256 319237
383309 559867
552925 610455
444632 381498
384309 1564357
9921 408097
115051 294596
425061 415347
396266 388946
941 577021
1344 383110
217971 393743
594246 588971
217971 393745
436492 385183
1464264 285276
261562 272296
584491 584318
450679 447295
382392 39825
1011042 86683
77339 173979
585989 48848
43303 393849
417946 269180
314096 1085
314096 1086
227901 294037
390837 443007
349488 915769
383373 585854
442802 124855
382183 10150
381037 9549
385432 947021
416628 292360
699534 589376
39791 382623
376728 294555
381037 9551
135115 148692
9549 197602
207758 592147
416620 549691
382419 442503
382253 381402
11960 382720
599543 622963
381081 287738
77204 84729
486312 393912
1167224 681694
1167224 681693
584513 585338
466784 584096
704012 252733
391801 43305
441375 584405
148692 588716
380250 403452
391801 43308
207706 269180
436492 385313
328386 588452
151579 393263
381081 287718
815231 594848
396234 180800
396234 180802
815231 594846
403452 906016
151579 393262
403452 906012
128488 428680
384749 203511
561682 878523
39791 382724
212684 383375
5943 377886
1867 338312
643129 332893
360006 377346
39791 382742
43303 253467
584367 495091
369334 1259692
210004 644011
466784 584071
619020 13803
381480 442635
383769 383383
456426 384839
212684 383366
39791 382736
406662 15893
643129 332885
584513 918395
584513 585369
392402 10438
472305 702491
383769 383338
382932 382987
486225 382562
383769 383336
176699 147769
294037 216974
272296 47970
792621 382392
1111801 217668
351088 10238
941189 316826
212684 383383
868680 720437
382098 444100
584513 585329
288199 396130
39825 345761
1410311 660743
383769 383352
292265 385131
9794 292197
9794 292194
439754 314161
288197 387306
116288 384722
384145 592635
362072 637811
288197 387308
587272 384833
348125 244987
443233 589014
392398 473445
887376 526617
360701 715486
861709 287585
683499 395039
549707 381061
217927 393841
815241 558712
420935 474918
814751 495584
1564357 637706
290074 108302
584263 595768
584405 383342
590432 588349
273714 1240346
596972 790513
347629 444644
584367 293342
441375 584489
333814 456474
441375 584488
408779 292176
217869 180767
382392 39791
585583 428394
787460 599758
787460 599756
393314 383890
303050 317654
429545 842040
270552 287768
383127 585821
383769 383315
829034 432874
829034 432871
382992 317707
505111 416641
380658 591564
584405 383366
787460 599748
553506 598143
272296 47980
441375 584465
380454 287881
1485185 642800
815864 815951
829034 432886
287857 445046
425995 422887
584161 382682
41934 44786
393000 599871
466785 466169
441375 584458
393789 287768
201291 384128
590069 380861
211907 592375
396137 901929
586679 792621
379925 552918
203668 429819
381074 471564
181945 845166
906012 442246
750062 935059
1080550 874300
347205 29262
1410311 16227
9549 690333
584304 442556
459293 400171
430788 611912
430788 611911
212684 383309
578536 294037
382942 382617
584405 383375
584405 383372
275607 1006388
592026 1395934
42752 910637
203939 450100
311268 205440
343220 601488
1052 217873
382885 15927
411033 590402
430788 611936
84536 382725
599531 393326
722506 18362
722506 18364
440536 314118
383380 9641
877293 384749
291224 594571
381081 287768
382054 382710
592026 1395928
212684 383328
584981 380312
590069 380898
2598629 637706
440536 314109
660712 202533
149318 429638
578536 294014
381480 597056
619277 584869
202139 394006
417164 392080
380828 147155
585848 1112013
595073 702352
641929 864841
722506 18415
2410699 293420
694076 401867
217971 393841
472710 371787
282110 592147
691281 618307
214192 816141
285398 48700
552932 970530
591040 594330
51554 48197
3943987 312261
11517 381446
585856 596380
586238 584488
408142 434759
448615 201933
354086 312261
384827 467334
595908 586649
878594 373975
315316 442341
584157 382987
584161 382724
917793 16227
370268 370205
204430 318035
333986 6961
392542 409059
293135 441355
379925 552933
950176 608928
574518 417374
463648 382671
383312 224466
25209 291686
107668 344303
1182584 148692
371170 317630
270552 287881
589908 383356
599531 393270
503583 402856
383374 452104
383315 383118
282804 254910
423785 202250
416715 442046
544681 903780
416407 316751
382973 451650
212636 591280
627932 434663
215686 212325
597516 587269
599531 393263
434759 618307
204430 318056
445023 252403
699792 972162
217971 393810
586687 174535
614410 376866
609561 469962
384290 381295
380732 378388
666659 114932
457440 287768
370952 906016
548645 649921
647912 279474
370952 906012
791472 463491
669978 535136
380255 43308
314320 270558
216636 268028
303050 317619
486186 377859
204430 318078
416132 471521
383342 486980
1620256 712106
380474 489176
722506 18405
556456 9889
408779 47433
423785 202209
595378 383453
382941 423075
381475 442917
315662 380135
382253 381494
382199 539853
623669 847959
443012 549623
549710 214361
251252 208579
561678 915903
50767 285972
39791 382792
385408 698507
381865 76297
383315 383172
21865 206585
788832 792528
381475 442909
383293 381435
381475 442908
623669 543134
416715 442063
416620 549711
443787 1816156
416620 549710
586785 383954
469755 766199
590030 393739
585848 584465
584491 584480
625828 388977
1018918 663613
660743 393511
382253 381477
599978 429236
548635 383344
314320 381389
382253 381470
425061 415258
209708 210427
584971 380260
815238 584960
660743 393530
461468 404830
384379 345792
347993 13166
292265 637706
641441 598718
382253 381469
473704 792518
286388 378325
248852 345675
584971 380255
443012 465546
294555 598846
345834 381139
2312496 916463
39791 382758
380677 452143
2062828 905474
180802 588664
558897 663404
815231 594836
815231 594835
611168 843091
384800 1330
380063 371171
347201 383034
380063 371170
28408 525837
39791 382745
107159 531917
261281 391368
316643 215253
423284 396158
586238 584489
383769 383295
151248 2114382
290074 213013
406662 15927
383293 381477
598959 702724
552925 610376
584960 906263
524539 35113
542284 429638
396174 353916
116288 384686
586567 471997
586567 471991
319011 383428
214225 471851
217945 442498
586567 471994
735700 608233
39791 382783
684315 682148
423284 396131
617234 9781
380933 203668
660743 393570
660743 393571
378431 458498
39825 381037
617234 9789
406584 9584
248852 345634
660743 393567
660743 393569
660743 393568
406662 15905
906315 585088
585687 495091
615984 384323
924041 840698
317619 445023
2312496 916038
425061 415179
548628 585171
212388 520088
425061 415174
2312496 916031
382391 378186
270699 22853
471722 383935
383338 450100
151689 1485681
116288 384833
444097 1092307
584513 585680
11837 11989
584491 584044
384749 147155
584513 585687
589039 86222
269922 267710
443233 589132
392360 622963
310759 526321
433659 596071
45454 97
1592813 491642
375526 15300
846631 43309
577021 588499
85728 513720
2312496 916054
1087819 898748
584513 585674
218673 546155
2312496 916056
45754 337111
588499 393745
595336 625389
442932 423766
908732 393385
588950 471906
808704 596729
694797 517387
28079 486303
217926 449725
381480 597351
2312496 916070
86210 55174
591936 591040
469860 1177691
276096 989667
557372 396332
618750 260918
266918 233712
147171 45692
9779 655317
442981 444997
412462 726580
694540 382253
394006 1016836
417164 392433
471722 337156
417477 788832
584542 587894
203928 380933
535047 43302
383895 28828
543117 460501
290463 294600
344811 345675
380657 586011
364088 861283
584285 417424
486380 345545
428394 383775
552925 595908
442932 423758
444132 473419
460579 559523
681123 201860
396145 586011
384799 586160
443125 406602
203928 380953
19027 381548
392453 333424
43009 607691
547292 442569
43348 380726
203928 380971
406603 382990
396202 381106
584367 438772
362555 471494
591552 598432
312263 392752
217927 393791
215242 424350
203928 380977
737132 1131988
384453 463320
598730 591527
737132 1131985
378328 639805
382617 318117
716249 561682
819835 290291
394058 16095
203928 380984
294881 906622
463305 445517
587652 380913
465334 415174
382951 393760
347838 275044
519865 471435
694540 382284
489176 483535
587931 586566
542163 50489
634800 1157772
382617 318122
665429 5125
30310 349325
587931 586567
270552 229154
702184 465546
617699 393937
10548 15941
378612 788872
291853 792308
380677 440703
471906 472926
1049917 1045564
383373 558712
317829 207758
520100 362072
587252 591549
77371 864102
338186 558675
588876 380904
543117 294903
790120 642800
1049917 1045550
707186 201786
350914 846910
47474 593539
68472 494373
445487 590634
382559 413152
43337 380458
479764 816818
130428 405199
384286 814043
495727 596621
420646 471494
381441 673
379958 29499
392542 203681
586238 584763
584487 585680
318035 464050
522719 209822
207230 349422
356960 380251
454906 377870
459014 353946
368594 418533
202250 294209
242296 405199
921212 39613
561682 433112
15928 486312
383761 29280
381331 284267
209887 458385
3591585 2110092
586238 584727
584487 585687
489176 586781
415226 416665
381479 9640
87190 82184
9549 815854
312022 593342
381600 384833
441375 584128
441375 584129
329410 1086
439866 390919
584465 381331
506037 212767
416671 346680
617234 9810
202848 204300
214286 77972
396412 439640
465334 415211
1466004 557967
440536 293425
800222 380828
693841 315575
380571 287881
382159 178950
763137 903775
390949 675985
656493 216714
766215 445023
287857 445019
289899 414650
396251 442997
441375 584043
586488 383383
22159 816426
45636 312022
586238 584792
396156 406733
366535 9641
397626 56718
364841 27031
384800 377304
10548 15891
445556 444780
436296 587178
436296 587172
859671 444119
396156 406726
381462 548643
466169 535111
372247 23842
415226 416609
272827 393075
384800 377309
441562 382178
548635 383453
392079 879087
465334 415258
466784 41944
381100 139672
349422 548617
382159 178901
383501 486263
617341 9840
50536 87490
3847 906016
380694 471972
442907 270558
349422 548611
408154 380139
65577 57631
415179 291853
815539 591549
467424 392079
441375 584071
13764 445019
315261 10132
349422 548608
396153 694732
382159 178914
381462 548624
590121 380292
50536 87482
382159 178918
382159 178916
781518 376866
617699 393912
383293 381378
560698 206924
800222 380878
379686 384667
379686 384668
180802 396266
467424 392069
215575 444421
2049672 206924
380898 370205
472987 401867
123702 272919
217279 420039
380646 380659
336670 596252
290291 368143
815539 591566
486110 93389
443042 319046
688406 292265
421946 585792
393791 411025
379686 384673
160974 49155
456868 416620
6333 491637
383328 463585
217197 482128
591809 317838
370274 381067
426297 1171909
549066 378308
816595 815791
388702 383927
383293 381395
321433 1552222
379686 384684
380139 588552
147171 45636
596972 334677
416620 637811
585848 584540
379689 593681
380953 342567
10089 434759
349422 548653
471939 9829
383293 381333
382357 1202450
349422 548645
846350 592111
261281 391027
280007 424390
391610 707030
270182 8430
12705 313886
586712 180802
180802 588309
393844 584623
349422 548637
346083 45454
879560 393149
584998 585839
972302 1344
382955 585935
384118 383144
370274 381024
394101 201470
349422 548629
99143 50536
368594 10127
43340 287737
601932 97
328386 923256
55375 16599
585851 560058
384726 383434
382098 9544
584513 585636
391809 93351
584491 584128
396248 594350
585819 971650
77012 206234
584491 584126
434727 311843
312981 593681
294007 347201
584491 584129
558712 588876
382253 381343
396264 184894
590025 48848
383383 360604
861286 431710
456868 416681
586470 377870
486225 382987
384827 467044
608929 562330
588971 417433
290074 39437
384726 383458
10127 396266
876 385588
384726 383456
418335 391367
584370 813624
586709 405268
97 30102
216979 108560
396248 594374
406144 382617
219682 601462
151211 532507
548641 425061
595378 383100
538797 371052
383375 9641
469755 390920
381480 442709
584491 584130
552379 585296
266814 209818
441875 959
430788 611768
584542 587700
416642 345432
442936 584186
108535 368594
380657 380660
402292 3383
393727 383345
436492 385131
586265 341701
383769 383567
383769 383566
875802 643477
178951 147928
394657 843702
394006 1016748
449682 946352
380724 475857
203928 139672
463631 463254
348125 244763
260917 495091
209887 273379
584981 380148
656493 260972
584491 584159
442936 584161
310759 599978
702745 394058
380144 381017
290896 293135
591552 510812
339400 291888
584491 584161
584981 380150
417433 317642
383172 1256
202468 13298
51775 443360
385277 370952
382617 318075
77226 217133
396176 416797
394356 688403
382617 318078
912539 1408806
394356 688406
984632 682101
394356 688405
442936 584140
383374 440703
116288 384938
509487 442152
441883 429197
217875 425995
591552 598320
1434121 318117
15928 486272
208893 292646
595402 384955
349325 543123
592267 1255035
590387 353821
396130 201856
207251 217928
440653 439801
276564 905691
442936 584157
594896 707031
442936 584159
394356 688419
384799 586278
269416 633872
349325 543117
463585 417145
384726 383293
43139 382973
442936 584120
393763 248852
344811 345568
442936 584128
297205 1387679
471722 383856
382200 593359
384800 459293
441689 390850
584304 619277
442936 584133
383352 207765
816285 517393
457775 401548
347679 204888
984632 682148
201810 415226
728428 757210
449682 946331
180802 396248
380130 124855
691304 925790
363662 1086
373995 592740
384423 217951
384387 345792
382054 382967
456868 416700
377886 417164
393040 9877
584465 381389
42752 472965
903792 514619
180802 396234
380827 288201
788658 586688
391776 590634
617699 393829
725171 218713
443685 383319
382054 382979
594998 180800
443780 592633
217333 725171
1186277 84247
470207 699520
291224 594330
317125 41934
535652 601932
553549 598030
378388 495695
180802 396213
393040 9872
9884 416664
548628 585201
779261 778710
599421 702753
11527 657869
454444 22933
617699 393852
381331 535104
590110 396202
381470 215016
382987 211908
229154 221826
471105 560058
674878 1095596
381440 212922
585216 392313
439724 135115
215528 217333
454444 22920
382617 318056
217196 274918
928030 552971
9884 416609
486060 589566
384423 217986
598902 384179
385424 201310
45666 440319
469800 47445
10838 567651
702352 590387
380900 377818
12840 638864
584487 585792
599675 383372
586238 584630
382951 393849
586442 443231
586238 584621
348279 586156
93370 89030
348279 471993
34005 50551
383296 439724
382617 318035
380460 366535
9884 416620
204671 387305
486060 589589
38539 345675
604319 383769
486060 589588
318075 9577
486060 589583
294037 216705
591168 435301
287718 442046
9872 702525
930316 953917
383446 38641
587334 587337
383458 432577
587334 587340
620568 217963
181945 845433
181936 293403
457190 9340
497453 917793
392455 383897
384379 460501
376782 585851
617234 9921
217383 595239
15893 43335
446043 441628
43450 42235
396264 184905
381600 384726
376866 202303
274014 323133
180802 396176
180802 396170
859671 444214
380293 510817
43450 42249
392433 469770
486060 1086
587961 443311
415335 549707
589110 204888
1263 584239
293411 382934
584465 381441
381402 178914
623659 216974
870024 846978
180802 396188
318075 9641
470804 531126
396156 406659
584465 381475
584465 381476
180802 396153
10150 9781
439865 88035
584465 381479
10150 9789
45696 481684
815058 594579
180802 396155
408142 597133
380209 379689
180802 396156
584465 381480
474209 51921
382992 381704
396156 406644
376728 479790
587296 591082
1174633 1043682
380827 288193
558731 9894
586607 587700
214225 184905
584465 381470
1674291 898554
115924 613233
180802 396130
180802 396131
906498 282110
201786 434759
381331 368408
585848 584623
408154 380250
682856 486312
303050 317829
588907 383333
439806 454223
180802 396138
180802 396136
694552 395721
583307 496023
844612 443269
344366 38276
303050 317815
149318 294209
29224 555100
8451 316751
43450 42210
651949 598959
416642 218675
180802 396147
441630 593359
388946 261280
591988 442906
384726 383373
388946 261281
591988 442908
10127 396184
435840 210147
943984 919399
384799 586238
201861 273508
428841 12680
38259 441793
202848 204282
570478 321433
10089 434663
570478 321437
396156 246238
384726 383383
588950 471974
909262 583369
392991 115031
1296 431710
623730 287738
472027 584792
1603005 2100682
4779 39510
202533 611168
184173 410141
302794 720437
146456 196394
355250 649753
911378 201868
911378 201860
390920 517387
594836 594205
318075 447356
88792 381106
184173 924041
788906 382973
216588 339847
202848 204277
315316 906622
292617 216890
443012 442246
588950 471959
416146 590574
829032 116050
208959 10127
15893 43309
384726 383336
10127 396143
441646 241976
589399 341716
588950 471946
216197 49155
588950 471947
8451 316707
177608 96271
788473 1118770
340918 45636
383379 280678
829032 116067
472707 214225
382960 4185
207251 217873
401720 3892
396143 694797
873629 537645
366166 818594
897335 688851
416146 590552
552925 595747
393565 1362
202209 380933
495833 595400
384726 383315
495833 595402
216197 104656
594846 592375
586265 341693
346687 589040
486090 591527
380898 393840
319256 319322
588950 471928
384379 345545
304474 22831
16495 688865
370274 381139
381845 395668
486555 2124201
846978 497453
355250 535287
905597 1195339
612893 349382
319256 319340
439856 390951
366535 9577
588950 471919
598730 587182
376782 585838
381480 442803
426298 107668
441646 241990
486172 75874
274014 379958
463141 379670
848689 393511
216516 589042
245968 10243
39004 42249
546176 49422
1118770 550153
193607 478297
594836 39825
586048 379689
77344 442110
383458 395571
380663 393642
9779 88820
417394 704138
584630 390970
217945 443341
466784 420071
416703 597671
39004 42235
212990 343187
217874 289837
203407 474324
282804 394030
322024 212767
535117 591564
1507098 592365
77204 586238
1016748 393571
597801 383372
3422883 392398
1016748 393570
463141 379693
848689 393530
637811 599837
214361 586980
432357 458286
458498 347271
818708 382259
906498 346687
595746 471722
269443 383342
594330 486058
417149 392460
381544 463585
1016748 393569
383304 382392
592147 391367
1016748 393567
1016748 393568
41228 39004
443906 547292
39004 42210
203681 350914
47304 219676
381801 381295
47304 219670
547413 245764
39368 292176
215016 214969
384015 584363
238762 384839
642359 704052
384221 22185
411036 417433
922584 442803
398217 316826
586683 555965
435301 622737
363662 381470
212767 214044
241976 274638
417147 38641
385408 1035170
591809 592123
543238 399819
178918 586567
293809 1195816
442500 560058
383304 382347
416637 3674
203407 693841
289864 79875
392453 608623
418241 548629
1168847 281185
383775 390937
441791 428849
470699 294740
1045550 503572
590432 876
552906 383353
795133 147216
155595 290586
43331 416700
43331 416708
553794 561682
596252 252403
470699 294738
587172 441365
1045550 503583
699534 526977
379686 147229
535512 1361107
317630 379521
383775 390920
617341 599711
444050 445107
596455 642359
2410698 2410526
210663 217197
1045550 503581
201895 440730
878617 1255800
213115 415198
392448 471867
584437 1410311
553794 561678
201895 440735
470699 294745
788832 43335
1447568 317093
788832 43331
837182 599656
463648 382205
565545 443341
535512 1361111
703170 598829
77349 394006
16227 321824
269496 46369
587172 441382
294787 592147
584513 416715
417374 1564357
382635 543134
352842 428464
596380 439865
400901 702590
443187 587485
590601 587931
381446 585835
383775 390941
377886 834554
210427 318052
35646 43897
466784 317815
269097 380454
2312514 12680
596093 555011
217280 216335
381446 585839
459293 466790
270555 383032
213993 1833
348259 584517
1168847 281159
289141 44409
348259 584529
381446 585848
440731 442794
572996 816367
584542 587074
88782 707030
440485 217133
584542 587072
415218 592111
841841 433360
202334 293403
288175 840255
344303 396134
382689 590434
392651 585296
467424 29280
818708 382208
788832 43309
584542 587084
282804 394000
599633 272761
788832 43306
788832 43302
584542 587086
584542 587087
219682 442709
289122 354090
441371 441646
682867 392406
406575 383338
441371 441642
328386 842942
384827 650701
379323 348339
355544 355250
317885 1140039
383118 384251
287861 345462
444978 442932
385770 585583
347201 382968
682867 495833
415179 379691
1113370 3006
347201 382960
356974 845166
433360 528607
971487 463141
394006 42900
598829 599978
383769 382406
584554 280774
2300698 254910
444978 442928
586488 382562
592147 317827
393606 599675
595958 524471
480672 418979
213754 203104
285972 184891
345717 605000
384668 478980
415179 379693
1609327 9981
201291 383250
381455 205185
609577 608578
585218 646454
592365 208843
595582 1112013
906622 294881
384221 292424
347201 382987
683779 586722
961328 382392
292197 285972
316643 128488
417419 260928
584731 218662
380811 589039
683779 586709
406624 345870
210663 261281
43305 319025
427665 704134
393727 441356
396131 180802
417419 260917
1013090 1177672
383118 384298
396176 393881
384698 303050
346687 588866
418335 472239
586179 790513
818942 41565
157615 1026
383312 584540
39437 663079
400901 702584
400901 702587
441639 381017
454650 571145
860710 913570
412763 380685
560058 368975
201291 383292
593327 594896
201291 383296
202227 673742
466169 221810
339301 116285
412763 380682
207619 520532
115031 290463
78137 701654
383312 584513
344366 592805
544681 272387
520532 51685
442957 548641
560593 47474
209917 210433
412763 380659
946744 471722
202150 383117
587255 584286
319266 24156
4098 499472
347271 29280
888436 911082
396176 393852
201877 587652
1540595 1018918
1086 649921
383100 382301
329414 922996
11714 442152
116288 383873
381713 383533
50610 214131
548641 693496
418533 911589
879560 393524
652189 409644
43337 486172
597346 443042
43305 319085
384290 381713
346083 383066
116288 383867
471564 409059
6041 707568
21807 206585
544993 62890
43337 486188
116288 383869
598866 380191
347271 29262
381477 280196
382041 345545
412763 380694
544681 597480
450100 639815
442951 184916
396176 393829
383769 382475
554012 49770
292265 735264
840698 341716
439881 439898
596621 380828
382054 381801
384290 381734
381713 383501
584513 585789
290639 47433
787460 323
393606 599614
556602 51745
9779 88776
1086 287738
417729 382930
294007 584263
275514 595654
584630 390934
275514 203511
384323 417727
443111 406624
215776 470525
584628 471919
814751 471972
45714 39249
639732 305703
319046 383345
589039 366570
417729 382960
383945 1256
383221 383034
210004 24815
594330 486090
463141 321824
788484 694774
1016748 393511
383293 86222
381100 382950
116288 383824
14048 50536
382967 471851
201909 842040
472923 456152
358234 549707
535104 384453
382288 980290
377502 379327
817070 294670
588309 15893
116159 52154
377959 396188
377502 379323
383319 211907
381100 382987
380726 405268
294007 584298
380460 441351
358234 549710
261008 391420
584342 45105
599215 561682
441840 471510
203928 552953
42547 1196402
589039 366539
217219 443685
557372 396244
358234 549719
682867 495841
441639 381078
766199 698041
290463 922035
619869 315575
212420 267804
11714 18609
345428 650728
443012 548611
563709 215461
281464 393054
241976 441809
442803 390850
77149 481684
59431 87482
633989 2100682
149301 286161
11714 18619
148692 587700
315106 381970
463671 466158
584513 585821
228340 651978
590029 591955
317619 444421
384309 459807
585726 888436
584513 585811
388967 206290
452160 45692
584513 585814
248894 393554
843007 416712
460897 381781
919880 599675
381475 584981
469641 1453295
246041 18619
843007 416739
584513 585854
599468 1196402
214009 215103
446043 786416
443233 589420
208579 382941
382208 372135
489176 587485
409324 655228
217945 443231
941 280469
471994 349422
586451 447356
384733 317817
423291 6990
562909 382061
390850 260928
22917 444996
442583 594205
294740 456379
584118 440703
1263 354086
576258 478947
396145 593717
383338 147928
590030 43335
451190 435949
238762 384726
116288 383686
147511 217219
43309 406662
383927 30310
443233 589442
590030 43340
471739 469641
156593 285398
381475 584971
543123 382935
381475 584967
642209 84306
394069 9841
791706 115051
317872 379689
382885 380460
486791 184927
10150 321034
739076 578536
364539 380984
398217 316718
587961 443228
590552 815058
382253 178901
900023 1044337
818708 382198
396165 471997
384748 377487
390943 586741
413513 393937
382329 486188
413513 622963
417727 584313
917793 383023
396165 471991
202244 442495
396165 471994
592714 435311
217270 401720
217270 401721
317125 638208
752264 11158
317125 638210
345870 591082
595378 384226
588552 413152
382997 467374
658122 178950
584465 465334
209816 216142
435311 269443
1132240 392752
393791 473109
249192 254911
590030 43305
249192 254910
590432 959
590030 43303
441793 349422
590030 43308
279474 297205
381704 45105
215728 383353
202150 383034
416637 663719
371052 254912
584542 587172
474947 259679
3456867 556662
43306 589999
371052 254910
456868 641544
550153 174535
311834 277366
652202 869534
417727 584372
816179 601462
436296 269422
491642 289658
93419 54438
77477 38790
178212 927997
280196 431487
391039 433360
292263 390901
529445 368295
39260 214131
2061307 2100682
216703 79881
383468 216224
94720 643373
22159 23645
383468 216290
520094 444978
445011 585998
458502 496640
589589 418241
1559757 651590
390837 354086
458996 443780
407043 413741
406733 377870
473083 442246
417727 584382
495597 345761
1235000 298334
9340 1012535
584513 585808
644921 40428
574011 148692
393762 443677
201860 382835
586708 385770
358234 382987
818708 382105
385131 382935
591527 289310
287861 465998
1690840 400901
317825 443231
115051 445023
396176 393783
383011 903775
13748 207229
584161 382987
396176 393786
586074 443245
317619 29280
457747 312786
946515 423746
377517 24151
557372 396170
466790 382955
1620256 393519
371753 9584
344293 382113
441630 441356
887619 586679
441630 441355
317619 12840
841841 433575
441630 441353
1111801 368143
396244 473109
381713 383461
437216 382941
535063 535117
313886 415180
535047 416697
317619 29262
1787675 463671
382253 656432
383769 382527
384800 202074
293820 312022
441630 441337
390850 459014
396176 393791
180800 446295
396176 393790
815530 680901
379898 346822
921642 416456
887619 586683
887619 586681
584397 584141
26892 567651
396176 393745
694665 1344
393606 599543
312022 39249
584465 381078
993591 639805
1552222 321433
690333 815762
381713 383434
1552222 321437
45692 214968
393606 599535
914691 439724
383383 376782
428394 383100
348505 626063
591082 519542
47444 16045
584465 381067
294007 584343
584465 381066
565079 380474
1307 934605
1307 934606
308475 379116
586733 380660
596659 766199
396176 393739
394058 371785
294007 584313
396176 393765
495833 676732
348505 626056
12705 314161
703131 554719
93916 823456
496640 495584
593306 385424
906296 396133
586733 380657
317619 29224
823456 328323
347838 599468
272387 217750
599482 553362
28084 466532
586566 932107
383380 269097
218713 725171
318989 38523
823802 529542
9549 814752
483535 221811
682890 380488
459293 592147
394058 371753
382392 377870
663030 439877
294007 584372
294007 584376
355552 417149
8670 317821
8670 317827
393263 394030
23587 654520
901889 598030
50149 567659
382301 1202450
116288 383767
49763 445134
50149 567651
596621 380711
116288 383762
591083 593327
435767 43303
294007 584382
115014 355821
210632 52154
381801 381395
491238 72233
279474 425328
539459 706648
382253 178914
347473 1044653
589778 591082
1131985 478980
589778 591083
393263 394004
382253 178950
11517 274968
1257478 588499
344303 589132
43337 486054
588634 584357
816608 207758
589778 591094
911589 38259
589191 178901
420071 406733
472602 669872
797136 352737
547413 791697
486188 1045
473445 845962
1566615 1132240
486220 535441
948781 879107
310305 384763
97588 385131
904929 384990
380984 57829
815856 428826
669980 905691
393263 394069
50149 567609
22928 382935
904526 1118770
396172 432357
520094 341702
394039 842589
9779 88846
820600 501942
486225 207758
486220 903237
591658 291888
382174 584161
417145 459293
444997 9549
173979 84871
382253 178959
318056 535117
214361 555011
41265 317125
588499 1257478
557372 396156
382545 588895
318056 535111
217945 443260
671258 538810
400901 702617
398217 316679
345873 217507
215776 531611
8451 77567
344293 382186
43419 449675
594835 312937
248894 393543
607921 443111
617895 378767
466790 382987
319085 585811
393263 394058
947222 934606
375522 32813
441355 592147
449675 269443
947222 934605
443360 590111
215776 531625
8670 317872
398217 316680
456379 666925
410141 1149781
605000 883084
792621 441412
380498 21966
590005 589778
218704 563140
384560 587272
384560 587277
202150 564349
23625 557975
18619 277251
380933 520094
548653 688851
549707 381600
441365 385424
409320 391837
552925 323
201856 597088
380623 383100
380623 383107
669756 663702
41565 207251
539596 288193
321042 530654
789125 586260
842040 384279
1512651 465948
9302 218683
454223 791573
390974 597088
589778 591040
618169 1228080
116288 458970
594998 589778
378401 379323
1202450 318031
378401 379327
144890 442063
48195 353049
10438 377502
362072 587461
565569 585283
380623 383127
626871 390969
439640 49155
587269 432577
441875 586244
135115 329393
217906 586434
217906 586435
77344 202139
591527 585189
217906 586436
816608 10127
217906 586437
1583316 844616
381074 291888
47061 16477
377886 517097
585840 417164
586119 345453
587823 166004
178950 22920
217906 586444
700735 655096
217906 586442
217906 586443
599528 417374
359295 291224
244763 212692
217906 586439
22928 863456
317782 377038
443699 589420
688148 406933
442906 520094
663624 1020138
47061 270376
252267 414192
463305 1035170
275308 48567
702617 400901
597802 599531
453309 47379
314320 377469
383927 863456
384733 317707
291659 347203
18609 78875
318989 443012
77339 207420
669756 663723
590111 849624
383501 6961
590111 849623
318989 443007
384290 381477
589150 589850
646969 1094648
565569 585235
286388 342987
383686 288065
383769 382617
585202 592366
383434 343499
383589 356974
585189 441630
594848 245764
893639 209938
202210 214361
562909 415193
270558 266574
178950 22964
15921 180800
383100 382114
906315 584346
480794 321273
1255035 380149
418528 294209
910902 1144796
584129 443667
318989 443042
418254 471412
390920 494397
558897 595113
549700 383333
669756 393762
28079 626404
396345 490144
144926 442755
549700 383339
594350 180802
669756 393769
594350 180800
669756 393763
586480 415218
669756 393765
420646 37933
78137 338312
594352 459293
104656 217169
318078 317985
144890 442046
396234 786165
201806 443248
38467 75598
384560 406144
552781 935533
591527 597572
348259 584727
9540 815331
430186 441353
586470 591065
287035 282802
474357 2462455
463713 312002
474357 2462454
444644 416306
258987 318032
587931 587269
384118 549691
260941 391801
1296 922996
440730 293407
910902 1144758
1191999 1603709
78512 78518
1753027 420838
383100 382100
584397 4185
28079 391985
135136 260917
153675 214969
787460 276438
549700 383379
415211 457440
451477 425880
344293 370205
787460 276431
392539 392652
619776 377766
1020138 636895
599919 315662
950574 368977
384748 377309
707573 545951
669756 393727
23736 255087
223952 277043
38517 465699
89030 290452
370952 93342
382301 585814
314096 588860
370205 519865
913570 347271
348279 11841
393829 663719
910637 584140
584159 466790
641441 599010
272387 217873
362625 456873
471722 255087
202925 561429
557372 903237
442611 915396
473078 650701
384118 549700
201291 383068
384118 549707
382181 382617
589589 418533
3674 682856
383918 558778
671258 555891
439734 144926
444978 442755
310305 384859
444978 442752
784727 525837
396156 38523
586436 844567
440703 439915
674558 254571
415174 542365
385188 317654
495642 261011
317654 692836
597346 443292
317654 692839
344293 370268
611207 590531
344303 589093
638582 315575
591083 593611
318377 276315
207067 333636
597489 595481
381041 441795
333636 334245
638388 378578
76377 41176
584681 442932
201291 383011
384118 549719
429048 384279
587178 347280
384118 549710
212636 1302
38551 382123
669756 393791
552953 555891
84536 382935
253133 112161
440731 442569
207067 333618
442652 535484
383721 292355
43335 184894
333636 334235
911589 38309
384800 202166
11710 38551
381801 381435
445050 198576
217747 1404573
588380 207619
212684 383127
381139 178941
1111801 518640
585838 384799
269443 210857
383775 903213
159173 338020
383767 318056
971487 815791
294007 584044
47101 38790
398864 585202
281197 382334
254910 390919
486067 396133
552901 672393
486067 396135
486067 396174
486067 396170
344748 115014
584372 43009
441875 586238
486067 396165
475006 381100
934605 442823
381801 381477
2312450 598779
87501 45696
907252 451190
535104 384684
506037 212281
396202 157615
815331 598372
381833 204044
591585 415190
1287600 928748
584133 457440
444978 442787
413098 486058
591585 415198
354008 428851
841885 488384
286914 276328
588815 588860
254910 390951
87501 45638
416369 272030
254910 390955
510817 203104
441642 590106
678904 470591
380726 292194
587272 360604
598866 114894
444978 442773
584043 384827
380828 439724
510817 584139
1120320 383769
382041 345792
381139 178922
442341 38276
281718 414049
413513 393999
381139 178916
393050 474918
455960 972187
382562 207758
344303 589039
449675 269542
367232 1032670
887619 405268
8451 77479
254910 390937
349401 562232
584824 452160
22933 47424
591083 593683
289620 449179
558874 785504
845166 356974
390919 294209
596621 380474
1564357 10544
390919 25369
905691 274638
1195295 16164
728428 276914
416637 393149
558874 785514
48644 273162
382174 584324
382527 841009
423785 202776
392539 392505
38635 669756
392999 928287
443012 466790
443012 466784
514957 48848
10089 410331
270376 212388
381478 314101
392539 392512
53438 910790
379686 456152
815530 442650
215016 380898
370205 382930
379686 456149
382406 590432
25209 291710
473080 156728
384733 317619
317654 454811
316643 180767
392539 392506
346705 214218
390837 443231
947697 599675
217945 443012
43305 552882
676105 596387
440703 415258
370205 382916
416609 211894
384560 587172
440728 542604
319011 382675
445050 385517
383427 383824
382930 21966
843702 255513
1395928 47474
518941 277181
549691 585636
843702 255552
846978 623730
423075 439722
441875 520094
596621 380414
382181 12705
597802 599675
1101021 382198
381165 378186
317311 486067
443233 589654
906012 594323
906012 594325
38841 703242
441793 441875
848574 585218
914462 381600
43331 416609
592633 682148
210866 207971
589132 471993
380186 381704
382181 382448
444644 416456
381041 441826
584513 416620
348259 584866
442604 383135
2372773 885979
29299 645322
39272 278464
99099 34416
218661 1120320
383100 382253
608628 762350
440703 43009
381544 463254
452160 706647
47304 219710
587337 456472
89030 25283
317872 203949
393235 385558
321058 1564
274481 88882
411036 417145
1291657 1320200
43331 416621
217017 85150
382930 524474
611142 472706
620568 405268
586451 547413
392410 595746
382181 382437
382930 524471
585338 317619
589077 597370
381713 383293
585856 597351
215016 380811
9810 9921
682155 946744
592633 682101
448615 292194
617341 599801
414245 341546
347271 378853
135115 97588
223952 277077
393615 688865
437430 518640
345472 587363
441826 470747
114894 216703
290463 411976
463648 382100
231049 360886
594246 588357
41873 349325
418369 317885
592714 588300
377870 202903
441630 592330
392539 392533
973751 645480
585905 446295
680901 831607
1135887 2053501
588499 611207
379909 292256
627930 596606
420646 562232
627930 596604
392539 392542
584487 586567
525027 242300
380982 79699
547364 562909
341506 338312
9867 210860
201856 416621
43331 416671
371753 9789
291888 517097
380270 178212
447356 495584
322489 385313
289864 253470
390941 611207
51685 1888390
380658 10031
591585 591961
208893 292130
538797 313977
597013 594330
382205 202211
396156 38641
359407 554012
447356 212920
595649 211908
382205 202219
201856 416636
416620 392079
201856 416637
471972 596380
1115760 1115763
1115760 1115762
41741 471851
438460 844714
584909 1256571
741809 587340
78512 604429
459765 380414
381041 441875
385174 349488
619277 584304
393727 384328
441793 596396
23 28082
584043 384722
416620 392069
23 28083
583307 681123
1115760 1115772
1115760 1115776
34472 33801
417145 368408
441351 15928
447385 444735
383383 343658
1235000 298166
584555 211908
317815 587931
315662 337156
37933 211901
390949 590025
741809 587337
50509 44157
390949 590026
382392 594571
741809 587334
390949 590029
384800 202294
201860 382967
403751 364088
377870 454906
465512 466532
54438 380658
400719 317229
289002 272296
11517 380953
565545 9549
353093 81219
214969 391988
599482 553549
317885 587822
592838 495642
443223 345351
201860 382987
585283 269097
292194 517387
317229 1195339
345870 591334
730730 733380
9902 368594
416752 641544
11517 380982
441365 270995
906499 846325
442810 888448
400719 317250
565545 9567
381704 218675
548624 344303
43337 486220
555100 144926
314113 592462
11517 380971
51470 158854
383253 704138
382635 41741
623669 846910
312022 39400
848689 393567
380663 589420
848689 393568
442500 517097
848689 393569
591040 380657
318122 819677
391856 549411
384800 202250
584437 1410090
947925 245878
318035 11235
848689 393570
848689 393571
71995 725171
373975 1255800
392455 848002
382205 202294
975386 593659
471972 796013
16227 201470
382200 5943
443012 285972
591040 380663
313895 314320
39272 213115
377870 258987
444997 9794
211607 642209
382063 317827
587925 379691
596785 788347
254911 589420
385174 349401
43335 184905
22159 869534
428853 415180
43337 486263
383118 384323
911359 591549
357521 347201
272387 217907
219683 470747
423305 9239
43335 184916
215064 887387
547233 443692
458996 354524
215064 887385
294007 584133
148710 273721
441355 592330
294007 584139
382264 586688
2062830 400901
487681 472077
384800 202211
946352 660743
383373 405032
599849 611079
584161 471991
584161 471993
584161 471994
43335 184921
535104 251959
294007 584140
597088 517387
215064 887376
148710 273714
215064 887377
217951 43303
210663 436321
905736 586379
135115 738546
15928 380724
456877 1409541
380133 441337
215064 887381
211610 216979
383304 393852
423758 472463
203296 1064
588409 207251
584260 558712
77364 598901
384309 641441
345675 591040
349405 202554
4185 589110
396156 38635
796013 596380
381844 366800
294007 584120
584489 435311
123677 273757
294007 584129
291687 158854
294007 584128
93351 845946
294007 584126
433575 1263
549691 585687
549691 585680
707430 377394
393149 184921
595466 586708
471974 496640
934606 380149
275535 391856
788832 248852
552952 16495
437430 819835
552925 596406
552925 596401
444100 441875
322489 385183
378388 378353
390949 590634
10127 290511
115014 355250
1933065 273162
537645 1485681
381066 366570
163170 289141
370205 382617
208803 435767
218661 636895
354008 404654
77339 252267
499332 454654
368594 908731
472926 254910
680901 586442
383439 592947
443360 13530
211612 660449
484162 151741
354024 84472
480718 379909
584437 318985
473083 442569
285972 214566
382198 584465
598485 147156
472014 341702
651635 855589
383338 589191
204671 204888
381713 383172
584043 384561
319340 294903
552882 486090
586436 844714
441791 381833
381460 447364
471722 384041
1620256 393263
552952 623659
1620256 393262
485005 586733
510506 8008
680901 422919
317817 349422
381833 344293
459293 466311
725886 726220
961328 382835
202210 415441
440730 428616
1137277 694693
385093 1140
322489 385131
406933 47980
383356 384221
383356 384224
385424 317829
587279 584554
595924 791706
586160 788625
588301 588300
683743 391837
396248 594896
587087 452104
587903 273508
384560 587404
244763 212420
383315 443248
292567 322504
390941 590005
814151 584630
269180 108302
356974 441356
115014 5599
383356 384226
480794 321026
586379 260917
291888 339400
585854 382933
382617 317827
585854 382932
598718 519542
1291657 1320194
438012 380904
781214 895986
523319 210433
542049 1318
390919 596290
216290 87482
218657 210663
640105 591192
382617 317821
681123 380875
317311 486188
382617 317817
586451 591220
351088 472077
184905 267321
383312 584071
594914 382634
535136 50767
353876 376728
406933 47970
289323 213127
353088 496023
381100 382417
1933066 349330
441375 379693
441365 294007
148692 663079
417424 393840
1006388 151687
1408806 815864
218657 210636
9810 9894
479775 599482
440619 590601
353829 1210238
987690 698234
382181 12840
334677 875802
441375 379689
348255 382987
218657 210632
10238 598372
586790 584263
380135 586238
381066 366539
378388 378392
380152 22922
392100 418335
440619 590634
442503 441375
486186 353821
433348 1564357
585283 385557
318930 272387
594350 345689
364911 1177691
380135 586244
418241 381833
345472 587828
375201 212767
53438 57456
345472 587822
214009 215667
1195295 16256
392430 704008
683794 319019
594835 814751
588052 415190
5943 353916
116067 291249
218657 210684
218657 210686
359295 823755
861709 1032085
517097 261011
861709 1032083
39527 208571
39833 288952
815530 884697
876 975033
316674 4139
382972 216496
585848 381513
517097 261008
585848 381522
588052 415198
585848 381521
808492 594128
382617 317872
214009 215686
43340 77204
260928 441760
347201 382559
43340 77226
381726 417853
317373 787460
212261 662521
218695 546156
315316 441855
218695 546155
287035 294209
596972 380191
586488 382960
42802 39004
416637 393762
590025 641544
416715 442932
347201 382562
416637 393769
77371 426298
377469 618850
380861 303061
85727 63646
423305 78475
384237 147199
266021 556314
382742 706874
85157 48820
441382 391367
441382 391366
683791 486110
416637 393739
788485 486058
595366 597138
466169 690333
595215 158854
294037 535512
409320 426298
433379 255552
562330 13708
471412 596606
471412 596604
586689 38467
385557 201895
393809 682852
316826 941189
380460 441795
416637 393790
416637 393791
9810 9794
345761 495597
9810 9789
383767 112239
540609 540913
360886 610678
591158 441662
449682 1228080
429236 270661
266021 556362
345761 495584
593717 593611
638388 38467
218695 546176
201860 382253
41176 366380
217919 463671
101765 165965
380663 589778
322489 863456
585854 382987
348255 382941
416637 393789
383427 383195
380133 441646
416637 393783
215728 360257
385101 445483
218695 546175
381704 808704
9792 597013
665018 381544
85157 77456
267710 292923
597533 202162
383100 382720
491238 1485186
382200 446295
532812 361579
491238 1485185
89030 25493
25369 406672
587050 467042
395668 627930
584139 585338
89030 25494
638388 267321
201873 594579
597533 202150
594374 217927
495879 592714
382159 144890
572989 669872
383366 440703
381844 471991
381469 294037
380152 47304
384237 147149
588301 588299
393829 599976
11256 279338
264450 424350
382205 202137
465948 648941
18364 147216
47916 217130
381713 383118
594374 217901
38309 441350
15928 380663
382072 383293
380959 584527
254078 345907
204154 383313
214361 586486
538797 416665
135136 459293
49436 54438
442906 471510
83360 88882
843234 840698
423305 78439
594374 217971
594374 217972
1395928 212332
384237 147156
81219 217251
396248 594907
86683 1011042
383302 466311
586630 959935
275535 391776
906315 572996
144890 146456
586488 382987
397626 339584
922102 358203
816608 438772
676900 444043
2290469 994628
443007 318985
588409 639408
486036 676724
381041 9945
1674291 897985
443007 318989
1674291 897984
415441 360604
369334 2236859
403788 270558
924834 616440
593342 441365
655680 41881
382092 903775
694540 383034
676900 444050
590684 269416
947760 640103
947760 640105
552973 462680
457476 393615
453710 480794
396248 594924
1040704 839803
378911 659418
486555 383374
665018 336670
480246 595975
396143 694068
209760 1142701
821739 839803
277043 216705
393565 215461
112161 210691
594374 217874
283930 482128
442698 291564
355544 355552
383293 382041
373975 439866
663188 49436
284268 636895
88035 548617
594374 217886
440730 1115607
683268 203407
922340 201810
818708 382527
548637 548645
39791 383110
442500 817671
462680 435312
572996 442803
440619 590552
594374 217895
208959 290463
486555 383389
382562 312786
486263 287768
383769 382937
486555 383380
717406 281494
594529 345689
717406 281492
289354 588218
155806 943287
453710 480666
527736 520905
587272 384145
1016209 550328
814151 584525
553752 702352
216611 317817
584043 445681
381713 383032
486263 287777
381713 383034
18364 541002
718363 1790729
420257 254910
321026 55375
591951 591877
19240 3383
587337 423758
703075 848002
193607 261562
207758 592947
467044 116288
384833 344293
384733 280761
383315 443125
43341 391985
442586 589931
13529 347993
486555 383312
36938 398217
861709 1032104
486060 383446
382072 383352
587272 384128
717406 281464
586790 584303
383769 382973
815231 9567
438460 844567
442906 520100
454019 4355
490144 412625
595466 675869
1088963 201156
442917 212874
588593 441634
672393 596406
9567 382419
523682 39613
396145 593342
382198 584554
443012 441634
444100 441726
25058 51921
381475 584540
384726 348313
425995 659418
380135 586130
471322 97588
293411 486080
690482 586444
417727 584731
43334 586733
442561 594835
383767 318075
472044 913999
294212 290463
584367 494665
690482 586442
690482 586443
690482 586434
690482 586436
690482 586435
690482 586437
216894 115031
690482 586439
383769 390969
846171 392402
592805 11841
346822 278939
293410 6055
274638 382997
10127 290474
429638 598129
596433 214565
369001 36754
42637 202303
380135 586156
39278 207688
591168 442981
206225 322504
35113 359407
344303 589654
292424 10127
378402 383778
178914 450100
384678 135115
10575 207242
1032670 1073112
380658 153675
393769 669756
778710 496882
3422887 846637
270699 22216
378402 383769
505111 553752
584971 287738
442561 594846
707568 604301
442561 594848
3422887 846631
15928 392081
548637 548617
404830 102954
441791 260917
377959 587822
598901 596972
382545 588357
1139756 912997
791700 382448
846171 392455
548637 548624
846171 392453
548637 548628
723608 6313
356974 380292
1142328 509487
423948 1174633
124855 207269
1086 180767
380135 586107
173979 213805
43322 490509
383778 93343
418528 947925
912669 9810
548637 548631
393263 254910
321706 22216
1049917 1552222
290896 292646
1712575 459807
35113 359438
290896 292645
9810 912669
367068 557680
380984 922035
582886 427510
367068 557686
367068 557685
594998 589420
322903 202317
380135 586119
260928 441630
16813 679711
382623 346209
381081 213377
396202 589778
270125 532812
405279 209938
124855 207242
124855 207243
294014 471405
388946 217895
124855 207244
274638 382937
293413 390970
274638 382935
385408 595517
269097 408154
846171 392426
23124 266676
382174 584540
586775 587698
548637 548611
316642 3892
372135 385006
496640 550153
553549 341716
319255 622364
588572 471510
596606 406575
49155 209917
388648 215103
387305 423075
552925 622963
859667 448990
591955 38467
418591 595723
382205 202092
272827 392426
595582 472707
474283 903780
600085 599711
586451 591280
876184 201456
392539 426324
383767 318117
442802 347203
340918 383107
486067 396218
347201 382437
472572 691281
440530 345873
214361 586567
649908 393786
273698 289844
719948 471322
496727 936582
417424 347233
617234 222862
390951 273423
77567 217169
382545 588452
585726 144926
540247 374058
844497 339906
400218 13530
382029 451650
368975 560058
276609 217378
409644 652202
614421 444050
383453 542365
590111 586451
213993 293135
107668 426298
915769 25180
912669 9894
416637 393895
155595 290085
6041 707030
592805 596785
442802 415180
383918 43326
442755 377469
439731 217378
586260 417387
317690 432049
270074 105235
61755 103603
472572 623974
818594 459807
380658 153681
933652 446877
218657 210614
492284 1043242
675765 11080
348339 675765
465998 376728
344303 589566
619277 584154
470740 470742
36020 292652
2061307 539882
675765 11096
383427 383295
415258 292360
916038 314106
218657 210620
218657 210621
43306 16414
596691 306200
585835 211907
23645 443248
383918 43337
586766 588907
819695 294596
46303 114894
429112 824484
471722 384176
396156 914462
704688 94730
1387147 2021770
415258 292355
819695 294590
819695 294592
467042 380414
495593 844444
706874 388946
208803 77226
385183 44786
486225 383127
596972 380255
380186 381513
379691 380956
43301 611207
202210 214212
642800 790120
562909 382402
596972 215575
380135 431710
585232 589131
353916 591536
377818 1088963
588052 415211
643300 39527
665490 651949
377886 467424
381713 383003
443780 210620
381480 443007
416637 393809
390919 584725
144890 442436
443780 210621
242300 388648
383293 382096
594529 345719
383302 791700
381480 443012
861705 346693
383293 382092
432049 612408
382077 906315
555961 585296
383353 380460
88822 84871
385557 201900
845275 377886
201877 587301
272827 392453
416637 393829
486207 471564
272827 392455
318985 947697
381469 270558
542772 216636
290511 441351
442917 212922
584488 380250
383293 382072
289310 84871
355238 411856
383293 382070
224456 442991
383100 382885
383293 382063
364749 646425
450069 1256
683791 486272
594848 211907
683268 595517
224456 442981
443780 210663
319085 552925
495286 442958
819695 294584
397406 87482
921518 396136
848574 552971
1256 139672
598829 599656
390919 584763
347201 6055
383293 382054
364749 646439
587272 384237
557680 503581
147171 19027
549700 535088
683743 391610
557680 503572
421946 178901
510810 441351
217349 659788
441365 471997
584488 380677
586790 584413
467042 380828
160049 148710
848702 383372
393829 15928
383356 384015
376540 9975
443906 418241
441634 441382
203511 600061
418241 452104
618619 315596
584487 586244
694222 452137
458541 211894
382072 383003
43139 382174
366380 563140
453309 1004147
285972 1951637
215176 587269
416658 443685
379694 432357
379958 618169
596606 476318
78518 549066
393829 15900
453309 1004138
201879 315662
808704 911082
406748 207230
344303 1086
495597 345873
584437 1471515
34735 472214
380959 584263
584487 586260
355544 618391
586766 588552
216611 317707
626404 638388
590001 292197
9577 216075
590001 292194
594352 474932
381100 382244
383053 339906
473445 381845
381100 382253
93355 499476
93355 499472
495590 280410
525027 123677
44411 50582
586018 814752
439866 293407
638582 466938
771564 94603
596406 383954
441634 441342
28079 585583
218675 666913
423075 12203
473760 618937
204671 204670
458996 443231
293401 207230
282225 531588
383172 406602
50551 345634
818708 382417
467042 380811
381469 366535
29476 469755
443012 441760
439866 293410
815241 911589
344303 1026
396138 48848
588200 381968
417727 584458
584942 383427
217928 363662
366800 77349
381865 584465
210663 347771
382481 788658
591336 380699
486263 287861
383427 383327
2635333 2635383
345634 43322
11714 9543
583908 585811
557680 503583
370205 382403
495597 345813
380682 584370
312283 381637
318985 285972
390919 596093
837182 599801
381100 382205
840402 539768
1228080 599675
562991 385183
392489 604650
471906 986312
471906 986313
381801 381067
217383 368594
314098 210857
507990 813624
381100 382208
586238 585165
21966 316334
217901 590005
383453 542604
181953 380152
591083 475857
407089 346695
1674276 657942
558990 491238
382617 317619
590432 588904
596433 214225
273946 96271
362461 771564
584437 599675
213774 380726
1387679 214192
617234 611158
383118 384938
214361 586708
596290 706874
928286 586265
181953 380133
519770 816350
87482 345522
584487 586295
584488 417424
440731 442906
597802 312261
588552 549710
214361 586722
584488 417418
584488 417419
431384 368594
204562 1088963
905113 1115776
905113 1115772
10548 16495
447385 587652
383428 312937
23623 336670
396158 174568
597802 312278
1620256 393075
440847 1512651
619776 466938
214361 586733
905113 1115760
905113 1115762
905113 1115763
341702 594325
345689 15893
384028 465998
279778 78875
606849 383895
595278 844497
38483 443036
638864 287876
391118 275580
384118 535088
217901 590025
586766 588596
618619 315577
217895 590553
312278 970530
346704 585171
396136 589442
366380 563110
294644 593681
1507098 592123
3456865 589376
201291 383456
396206 416621
459807 392313
346687 319046
318075 379686
318075 379684
318075 379689
402413 178901
12840 303085
845275 377959
9567 212922
272919 273721
2545302 269416
232448 232432
914465 914466
818594 252733
1195295 16545
611768 106371
397406 437296
914465 914462
594998 589376
591955 38539
546155 243106
546155 243104
546155 243105
546155 243102
178950 913570
397270 8451
402413 178922
594374 201786
548171 448233
442932 1841
217895 590634
442046 593359
201291 383468
270182 26978
716257 1132240
342987 585998
2061307 2462455
2061307 2462454
586688 402413
702414 360683
39004 42899
393763 485005
945686 94086
8451 77012
406351 1293837
382967 428841
217906 947254
539853 381331
393565 878523
382072 383095
598035 1611202
546155 210620
546155 210621
214361 586689
380186 381494
382208 463254
400695 203354
314320 377870
590005 472305
496640 550040
380186 381469
456474 4098
294760 1167302
739924 740014
43305 362072
49155 290074
382742 706648
546155 210642
272919 273714
584971 380992
380186 381470
380186 381476
380186 381475
381469 354086
380186 381479
380186 381478
411036 417729
272827 392533
94730 89717
546155 210632
663585 463648
272761 379898
546155 210636
736310 41265
393739 572994
380186 381480
249192 1257478
594846 443311
443188 1361107
441375 379909
41228 39753
932107 335565
520100 210636
763275 215461
815063 597138
938376 508782
380186 381441
589851 201900
393074 846978
467334 345545
584942 47304
383427 383338
599010 10548
598829 599776
586681 444997
380186 381456
728428 382987
908732 392848
380186 381458
2121817 2610657
989202 494061
383427 383360
315662 209938
546155 210686
202393 536271
715121 21366
38584 107573
586691 584947
625828 222089
535287 355250
599548 9841
379689 348313
380959 584303
382159 202294
486225 207229
281185 473460
382072 383090
443188 1361111
385786 391352
416715 442752
433575 642359
641441 599483
382098 202294
202210 415174
641441 599482
213377 559290
586260 417418
563850 542701
586733 380726
39004 42802
399819 444201
399819 444202
332578 423317
384799 585851
419514 41944
396138 590005
705436 587178
34967 443042
1176441 898739
586689 38641
330862 317125
443012 441826
380959 584313
384799 585838
520100 210663
103603 130589
585218 293410
393829 345675
815331 681106
467042 380752
393829 345689
289323 595215
2410698 2410697
565921 928748
2410698 2410699
268028 79881
585218 293428
416715 442794
831258 1000610
598829 599711
456472 431487
345870 675423
565545 9894
1293837 423209
539769 413512
591527 597960
443012 441809
18405 289002
47304 440485
178916 495567
681694 1167224
409644 652189
520100 210686
380255 486230
382617 76297
381469 354008
1562152 1095596
382098 202211
382562 366570
390949 590531
383338 589040
565921 323131
585848 381491
51750 584866
585839 548637
587255 214212
584554 280196
585848 381494
586790 584517
465334 524474
46138 13551
382072 383118
585848 381479
279237 934051
565921 323128
444168 382253
93356 6041
589376 184916
465334 524471
465334 524470
585848 381480
585839 548624
370205 382562
84880 254311
779261 779200
592147 317619
715486 211901
3456862 552882
15912 178914
588552 549623
641441 599537
788347 589130
384561 368975
384726 382987
221811 371753
471163 85173
384423 344303
180802 587828
238762 215204
585839 548645
35892 537553
215281 937082
418254 471994
416712 1020138
598829 599801
370205 382545
585189 441337
381566 475857
319085 585283
83366 48197
585848 381446
480885 293782
585848 381456
643129 864841
383468 216480
381865 584347
849624 673730
484162 151632
2410698 2410618
344811 43302
471722 384328
906012 594757
585848 381440
814151 548647
585848 381441
418254 471972
218667 1240346
46138 13529
599010 1256
276564 345873
479775 599528
347271 378402
681123 380900
585848 381469
443667 290427
217878 542365
508782 896060
345719 684056
585848 381477
1307 415257
585848 381478
702623 1287600
585848 381475
585848 381476
202208 599825
471497 381600
585848 381470
382155 467044
46138 13530
392976 702525
381865 584363
599976 707030
356974 845433
596767 439731
950570 383856
458996 480718
486197 377859
546172 528485
588572 184921
384290 381781
382934 661996
668657 950328
384290 381784
383118 384833
383428 379689
454444 23587
9540 197602
383428 379693
381801 381190
256903 429631
611079 384323
15877 586059
77522 393745
441353 10137
135128 1058
317690 599528
456426 385558
135128 1052
1064 939940
42637 202137
550326 837480
347838 349488
43331 597013
896060 1485681
382198 584727
922813 345432
440619 590751
312022 547492
486067 486188
317707 474177
209816 148692
442908 153675
596433 214361
586679 443090
443230 231591
393829 15893
591836 316608
444996 383315
456867 392508
87482 216173
586104 439865
586011 392100
87482 345428
392607 366166
269443 383053
318035 463585
390919 294634
585674 207244
586074 411853
210625 1923626
586238 585232
392100 418279
947301 41066
214566 921517
135115 647543
456426 385588
1452649 1243171
344303 589420
294037 593342
444996 383336
3630473 3630469
335936 1485186
3630473 3630467
590110 380454
335936 1485185
3630473 3630471
181953 380292
3630473 3630472
383458 372135
599656 221811
380827 381970
180802 663702
599528 10544
402244 398217
928287 637706
396202 381968
463648 658122
292258 391988
417727 584513
417727 584514
596252 640105
596252 640103
585674 207229
584630 390850
1117972 201732
217943 392100
587172 441634
491620 342567
600074 835789
471972 1285407
595908 586156
425370 147511
395652 556088
591192 458996
380682 584458
392100 418241
904929 384655
562909 382291
442152 471322
486258 396313
383769 626871
23645 443012
625828 625880
526321 704358
428836 349422
174568 442152
217906 947156
357908 788872
217895 590751
471494 407089
472572 623730
874300 550281
260928 202925
217895 590747
444463 41130
217906 947143
384030 598372
48681 438120
116288 360886
591536 441809
45105 318930
416608 443008
356974 259679
379693 590432
383013 378358
814151 591558
586679 443007
314113 313886
586679 443008
542604 397034
922102 342383
443881 48848
384290 381801
312261 548611
900009 116138
1144796 973751
584866 429545
587831 590434
383013 378329
269542 285972
380186 381343
428394 3674
930277 289141
454519 312981
610678 437768
384560 406602
723608 51092
212714 722930
442046 256903
588218 586689
1112049 28079
212714 722928
356974 380133
549691 585235
702622 389221
345483 561429
382181 382930
293413 1045
217931 473083
552902 270661
290474 3670
594330 293510
924041 480718
381801 381139
589045 459293
549623 385424
377309 381100
416715 442803
1052 201797
115191 316707
584367 494918
600085 599922
842287 704012
456149 377469
347201 382682
391032 15927
277251 210914
443480 315781
218713 249192
443937 594200
584869 340796
584087 443906
115191 316751
384726 382930
254912 312261
41944 486237
471510 510812
392455 384309
317782 377502
646969 1094106
390982 267321
345432 683794
442436 371903
381480 443231
153681 346704
382181 382972
276914 757210
392455 384323
589851 201806
214192 542701
391087 391837
711627 317229
459807 392489
1387288 112161
471163 344527
447356 207229
441353 210663
382181 382942
308410 474557
292646 595908
590747 843057
367232 212923
471322 1142328
329414 1362
353916 591334
646862 43307
201860 382559
392455 384328
261281 391985
336670 287738
849624 1111540
63646 289141
383427 383458
383427 383456
312308 433659
348216 76374
41881 388043
1334331 724817
227901 293807
11710 38841
692839 377888
210358 321706
314106 288193
287718 112239
586766 588716
486225 383383
486225 383380
590553 405268
293414 589130
641441 599543
347201 382617
469770 596628
438772 594836
4497 472027
314096 588552
403452 549719
382887 495584
625828 625829
486225 383373
1674299 570220
84871 668816
380460 441826
15941 383897
524539 23645
598730 587894
384423 344293
84871 668818
588815 588572
541002 17721
266921 723608
429112 123681
84871 668820
357908 788858
382098 202139
382181 382987
382562 366535
317624 319560
380162 589493
9867 210358
598829 599843
711627 317250
625828 625868
584866 294007
48681 438116
384726 382942
585041 273423
29299 444201
9325 585583
594846 443228
382955 209798
552929 599748
539882 2061306
584346 135112
584405 384118
390805 486225
539882 2061307
396275 382200
41741 692836
13523 412763
285972 587387
318031 380828
435323 319240
443641 44367
29299 353088
217133 585674
393270 599483
378910 31386
393270 599482
43301 153675
381343 380474
384938 384655
572989 797136
788472 585232
87501 469858
46255 1043682
401867 368295
347203 468779
383453 565569
1013090 864240
382987 408154
492284 1603307
947111 1307
520100 210427
393829 345432
201345 442586
380933 393037
585848 381070
15928 380237
1112182 1576925
707574 589077
382041 676900
460897 381081
154281 213385
392455 384028
587828 385557
85173 457199
88792 428197
287718 22923
465699 589860
394627 445023
273757 213464
585848 486060
88780 317821
384938 384679
290421 269496
423075 12840
598866 392539
3456860 219710
784725 784726
784725 784727
254910 615984
319019 391173
384938 384682
562909 382967
585726 382114
585726 382113
201310 202154
385424 586607
1013090 864218
394627 703075
318031 380875
586011 180802
477519 13803
586011 180800
585848 381081
906315 584971
636895 201786
289354 466784
439754 229154
148692 272371
495585 426916
392460 392539
382955 9894
380442 382689
392460 392533
558712 9883
558712 9884
598866 392506
524539 11505
93343 202211
380959 596512
738169 81571
390971 586059
201856 585636
442906 471997
843702 394657
435323 319207
599711 604310
416621 443641
428848 591434
597533 704008
535088 588716
384722 584043
437325 472305
919880 1016748
149327 348313
585854 382562
381342 480246
440536 381389
440536 381395
585854 382559
364743 392254
448990 383589
608549 355250
392433 384859
215103 16071
617197 393149
587957 251508
210632 294037
585854 382545
477519 13850
590531 585583
532507 679037
425995 83346
1183634 2545302
390919 596691
319340 48820
44982 42721
441646 393745
47992 214629
77346 415226
402856 503583
588894 442626
381600 442981
413152 201860
406582 403761
641929 497922
494918 459293
11024 390971
29299 381566
590531 600559
291853 347233
573036 497592
874300 12248
3456872 3350973
788472 585283
269097 444800
366761 702525
47992 214600
588349 586107
682879 287881
584305 314127
564749 294037
638388 345870
23658 44786
409515 312022
382955 9849
682853 594330
384226 9945
541002 17237
433621 400712
39437 33957
471996 349422
381343 380449
390955 707568
3630473 3630477
299470 463479
3630473 3630474
3630473 3630476
3630473 3630475
442512 344811
381343 380450
38467 456873
10127 510817
384955 382253
201786 808704
595649 314127
382276 443248
947021 808575
396133 201909
318031 380811
584139 585789
599528 448322
416620 380726
416620 380724
178914 380646
444773 294223
466784 583908
87537 444632
22853 385588
385006 29476
41565 38259
17833 259679
384684 282963
381970 23645
89737 382187
383434 260917
377469 378325
9940 592330
586435 217945
469770 596093
178914 380623
217931 725171
95795 61755
43334 396147
394030 623730
377469 378328
682853 594350
382329 725657
442241 675422
383434 260946
375625 29476
345873 317650
18405 48879
441646 1538783
178951 450100
115950 117133
547387 947156
495584 29290
442787 591334
525027 11256
113261 115950
384145 312786
1144796 279338
184921 417477
443042 587822
474168 548594
584129 585703
552906 441646
43419 212922
589999 443231
441371 391367
475857 391985
381469 377825
486067 548643
458996 443012
381469 377818
212261 674534
1149781 555098
384667 317707
382301 585171
380827 348255
43334 396156
589999 443245
382930 587931
432291 459928
442698 219683
415347 425061
318989 443692
381081 400171
348255 382562
312282 61818
442826 202211
462680 216974
913775 552902
87482 216290
380726 557372
585848 393511
317815 587269
425370 216974
441639 442803
396273 201786
212261 674558
397270 273951
321706 323131
43334 396174
442698 589132
442826 202209
486791 458167
682879 287901
345873 317619
43334 396170
587072 808575
586435 217906
348255 382559
345873 317624
382475 639805
444100 270577
269097 444743
595390 595366
381435 12705
382475 909975
260929 396275
442826 202231
382181 463585
442241 587931
584043 384145
270047 394058
1016209 607215
444100 270555
599482 29499
363662 471994
272390 44786
363662 471991
153681 538797
595390 595388
584043 384118
29476 383293
376827 328318
366800 1112863
535287 355552
383312 256903
589850 379689
589399 486067
334235 7549
595390 595378
529401 367195
589600 441646
584043 384126
428859 441628
584043 384128
380875 993590
846452 272827
385131 44786
287134 682890
1115776 1092307
405032 391087
472138 382973
383356 586679
212923 114932
585189 328386
463279 29262
1540594 1329457
445445 318342
201786 458996
381602 852328
45466 216703
439731 217931
144890 370205
343187 413707
587822 457747
43897 359438
478297 36754
321035 915769
699534 437325
49436 290074
177608 401548
147199 366159
428859 441642
38309 441795
415991 214087
218661 383253
479738 215461
439731 217945
592633 443386
420265 443042
45714 41176
43897 359407
393263 394733
287035 911378
384749 510810
77343 95506
215044 337870
287035 911376
441375 596370
950570 383935
486060 383100
413152 625389
466790 382183
24962 438477
460585 287585
202210 471564
252267 39255
415198 274185
442555 416146
9551 815854
618937 315575
260928 441355
913775 552971
1330742 1135887
201310 202211
260928 441350
201310 202210
548629 416671
471521 472836
260928 441356
380135 598283
291853 269542
442500 587961
585201 586059
590753 546219
408469 643129
390837 594330
326096 393263
381441 598432
589848 381441
408469 643123
200177 590110
642949 62890
201310 202250
147229 203402
385424 586764
95506 312022
385424 586766
442063 196394
408469 643114
24965 689982
618937 378584
9846 591160
393074 846803
589848 381446
592714 588950
381081 468779
381844 439869
456379 391764
356974 441662
589778 591936
385424 586774
385424 586773
383371 10127
1112052 1112013
251284 393149
599638 600049
315106 381061
381726 385723
379693 548608
64993 108352
285972 587255
201856 585583
416681 586733
377818 22923
703234 655625
456472 317821
202092 594976
486172 380646
861694 222089
590574 893639
201310 202244
294115 474029
10127 384833
555965 366800
366380 368356
394006 1471515
392460 392651
351129 47835
523781 213993
85173 529401
3456862 1056715
617197 604206
486172 380659
588904 584630
281197 444632
486172 380657
77948 385419
416681 586709
279106 382329
16503 472305
396136 43335
382198 584043
216974 410331
384827 7833
595908 598829
217890 440554
548171 970530
256903 396136
210036 585041
380507 312786
6055 366535
270558 403788
590753 546232
28079 347258
274918 213684
382955 9794
1112052 1112049
599528 1769776
209818 215103
43326 380732
77456 214416
477519 13933
372135 586567
10127 384827
845120 617207
382205 45105
591873 1112013
585808 588971
365473 312022
365002 6990
395039 393385
381602 380454
416628 416620
297763 385786
266185 548628
16495 702027
281185 653071
671186 947697
584125 358234
392433 384749
287942 441689
202150 911589
384833 459293
718072 611207
202219 381704
1183825 495230
208959 290900
33635 280343
589132 561429
383338 589778
382253 217907
319291 202068
271018 385315
416642 391801
3591583 29793
392433 384763
347354 158854
585218 1228080
557408 79699
347201 474932
47424 47379
442932 588552
815238 585189
380186 381110
391812 291853
355821 317885
347354 383927
218667 223952
443228 849624
377469 378392
396170 434759
443228 849623
548645 472239
392455 384194
404679 660582
584139 585854
1507098 2545302
1004138 334870
382063 906315
213095 698234
654251 406571
317815 604319
217961 747468
377469 378388
593618 847959
1120369 2545302
391367 341702
252733 599614
380827 348313
178914 135136
275580 105235
268028 410208
433338 46369
586785 588552
347786 366380
384145 463141
599010 394058
178900 589549
384827 286388
77184 51775
540913 510073
381844 439877
384955 382114
1512651 926271
380984 587554
444735 443012
611912 430788
334803 1094568
201909 435311
377469 378358
377469 378353
350684 377035
178914 135112
214416 212325
406728 443090
599010 394039
245764 791697
592330 947111
39260 202533
699534 792528
45692 214051
592330 947114
592330 947112
411036 280196
586785 588596
586785 588593
847959 379958
584971 392100
598070 585835
368295 401867
1507098 2545289
466532 393760
211618 85173
663413 953519
381133 510817
252733 599656
41264 643496
592330 947104
423244 661798
383356 586712
564749 595885
593618 847999
466532 393777
383356 586709
383356 586708
381600 442932
538797 466169
585012 443012
285972 319046
466532 393745
588971 465334
217972 463660
16164 9239
595390 595402
429638 586156
595390 595400
523276 398217
1148411 510073
383356 586733
583694 661844
584262 408154
382742 204430
416621 593683
584437 970128
377469 378442
377469 378445
429638 586160
416620 380667
597480 610899
215788 470525
406728 443037
380827 381713
1611202 376728
940586 275820
472614 921212
210860 38498
531105 212714
314264 11160
440831 50149
217392 216979
405268 43302
416620 380658
380827 381726
406728 443021
444132 929680
380827 381723
475857 440601
348255 382437
406728 443018
406728 443017
202150 383935
1257478 879087
285972 319000
495567 383954
435179 1006388
202250 423785
682890 684305
472706 596785
391371 465699
671209 383342
406728 443007
406728 443008
592202 584763
1117972 693277
418335 286114
9867 688851
382072 383762
617746 788625
584129 585821
378186 382628
377469 378401
1482051 1401785
588349 549893
393912 406733
85728 51745
207242 796013
135111 130142
537141 589132
486312 382264
392974 694708
593683 435179
211908 43341
381477 486060
584464 280196
614421 376866
347780 752264
210433 39437
989202 494304
416681 586691
266921 466349
588200 393845
405268 43335
586126 565569
280469 3675
405268 43337
108302 70733
586238 1118770
396131 682853
396131 682852
408779 291961
384667 317619
463254 198576
312981 317707
1120369 2545289
224456 454894
405268 43329
846171 147199
470747 207242
420265 315662
1113075 43326
45507 349401
23645 384015
565545 217873
383110 294209
426298 443667
587178 269422
416681 586679
384004 922996
208959 290896
49436 597516
396202 589374
77406 564349
885979 47340
486172 397034
200521 273470
657516 879087
425440 617341
585854 366535
25261 482725
382159 202334
383366 379693
278874 84666
87510 41934
844635 9382
419149 381343
279106 404653
479790 561678
360604 415441
548184 704052
315106 381133
444168 1115763
358533 707573
213377 10127
9792 9794
15928 392406
524539 11710
382146 382930
213494 366380
381037 260941
1564 275044
382146 382937
571923 517097
460897 381295
380162 589191
382146 382942
539769 387308
406672 373975
29359 597516
291321 209822
1401785 625880
439806 254911
16952 909521
380263 425061
43322 434759
372135 586470
393571 1471515
846637 366166
38641 269097
392453 878523
294760 345491
393310 101708
383380 203668
9920 417732
456379 15898
593306 433912
921642 178951
921642 178950
382146 382992
317782 377825
420257 706647
202250 927681
531414 271196
911589 587463
921642 178941
274638 382041
345689 594330
1034946 610455
218695 116159
212758 780599
184173 422919
464334 135128
293809 1043682
557443 1452649
486312 382671
393745 356772
287035 911589
345432 594896
584554 9577
380150 392100
362625 214361
589778 410154
532663 682853
598485 466784
598485 466785
316334 595215
393739 201607
627932 312261
589600 441375
442823 383775
345689 594350
384839 393840
587463 442498
843057 589376
619776 538910
584688 294212
587273 377870
316334 440847
383342 789737
13748 144926
77456 214131
390850 564749
4225 214416
115014 211607
520532 531105
207619 35892
420646 460093
814187 488038
589078 442586
29299 381342
586689 38259
592947 559867
417727 584824
428852 381078
683791 486312
589931 585163
388702 202543
9549 587822
843057 589399
1330742 84858
452143 292194
178901 595649
585835 1086
420403 396275
584141 380650
292265 147216
435949 212332
1816156 423785
462680 597671
380147 266185
46369 280196
23587 15492
535088 588552
201291 510812
202150 383767
124855 139672
49155 394733
43326 380449
340796 584869
9810 598718
2124201 423758
24986 11256
444751 201814
424350 216327
284267 489205
663188 2265181
537045 208579
287942 441355
694797 43300
1046913 1552222
587363 466784
380450 6961
287737 590030
950810 1667631
218747 210614
51750 597138
424350 216335
396202 589637
409318 345351
585041 879107
682853 594529
1318 44157
382097 22923
287942 441337
203402 479789
212281 430824
591168 586764
382930 444294
591168 586768
815238 585283
586980 266185
441795 911589
12840 350629
392539 604429
147156 22159
590434 465699
383468 593359
368594 392081
591168 586785
584942 416620
292645 45714
445023 282110
584942 416628
312278 657516
911378 589848
218747 210642
381455 217890
668818 539770
329393 390969
93362 568283
668818 539774
291888 380182
409515 210625
393235 552911
585202 441795
291853 291224
442953 385770
39753 360252
93336 311452
542365 818942
668818 539768
12680 589039
668818 539769
599528 10238
393235 552906
694540 445483
702352 105959
382887 204430
393235 552902
619639 1207152
218747 210620
619639 1207153
218747 210621
619639 1207154
619639 1207155
657516 596380
218747 210625
380449 380110
217625 326096
619639 1207156
619639 1207157
381343 380732
619639 1207158
443231 440554
594836 442906
766221 357521
178914 380827
420265 443231
466532 393849
23623 34005
443199 406778
218747 210632
586683 397034
385131 44982
218747 210634
9564 392991
314127 585835
218747 210635
619639 1207160
218747 210636
911378 589851
207242 439754
396275 1630906
444800 254078
815063 383453
393739 597088
13204 186949
565545 304032
393235 552925
200177 429638
442908 585201
218747 210686
396135 444533
564749 294223
409515 210663
440731 209798
846171 392533
193607 22216
45714 148692
109373 16484
416621 593327
393235 552953
393235 552952
3264449 346083
1564384 808998
1564361 384800
684360 691281
276431 787460
10022 586709
495286 370952
178914 380898
846171 392506
523781 552781
218747 210663
877261 441351
576298 193607
440536 381100
618405 497453
409515 210642
442826 12705
39825 845282
763273 705290
284349 341814
309653 316642
815063 383414
450100 376827
178914 380875
348255 439731
846171 392508
2372773 1203287
874300 1756891
845147 444533
792621 393791
294007 584866
77339 264450
419149 381478
423244 661844
9549 571923
392651 221811
1564384 808969
537645 668411
495584 380474
292645 45692
495584 380476
585369 585792
442794 564749
392460 392360
486555 563711
291183 77226
599843 147199
585369 585789
552379 641441
845444 353831
442908 596302
380827 381435
3943987 919945
403762 915903
381552 293420
595466 675985
344293 382617
486172 216290
380827 381440
446478 217874
538797 948120
13176 480247
844580 844635
291183 77204
671209 383053
924830 723975
381552 293410
473083 442794
315123 386003
382072 383434
385932 404654
255513 970530
318122 317817
29476 383032
423244 661808
423244 661806
1307 210595
217133 585821
396133 201797
486374 524470
37936 34308
282225 531105
669980 912546
39249 328497
381475 584495
178914 380811
417164 287035
292256 439869
423244 661817
214048 3961
844580 844612
279398 588664
396133 201786
513262 557680
875835 293807
611089 385101
381475 584465
159173 445313
383053 385432
215294 638671
815854 844742
443780 88824
321634 347546
698507 203407
491642 1969568
381037 178951
441840 202210
491642 1969564
414049 277251
510817 382448
194010 607691
344293 589110
312039 184927
151761 215253
383053 385424
204046 480246
440619 590434
415193 443012
380449 206924
115014 203511
640105 704138
592805 859671
905957 284267
155781 13530
586785 588716
442794 405032
46138 13166
382967 483535
396136 214106
391367 584087
584141 43341
315575 374058
683712 617564
345426 287881
668816 400319
436316 254451
383895 394058
396133 201867
1004138 901778
217878 347201
392460 392426
778710 321372
83367 267970
911589 587555
393149 416712
393074 846637
396133 201879
362625 214225
396133 201877
396133 201873
619776 1035170
274352 215253
214286 289844
877261 584824
441353 390850
360604 261281
592628 255087
453111 84858
878523 671159
391742 589078
393739 201797
260928 214969
843057 589405
287737 590118
202211 903775
23645 216705
584129 585680
384726 212684
317827 284268
28426 840255
385517 439731
9792 9894
378910 437347
1841 344839
393519 376728
584129 585687
337156 203668
1263 595746
591836 585848
42802 39753
396133 201814
392460 392455
919776 854609
392460 392456
383895 394006
33957 874300
279474 242296
416621 443323
241976 544681
778710 321384
382448 595054
591836 585835
441412 396213
1058 1052
441412 396218
584139 585680
529445 442752
584139 585687
292263 254910
844444 495593
459293 347201
459293 347203
392460 392433
366570 456426
440730 416671
459293 347207
844580 844568
788761 393000
202092 594732
382100 442755
1362 691304
598866 392435
393480 908732
396188 425995
591094 406644
47089 430676
589420 589989
471163 537649
383895 394030
398864 819695
1257478 459807
241209 415218
87537 381498
519542 392455
519542 392456
202303 445107
253467 589989
232432 177608
479839 588200
45105 442897
563850 538797
381470 202468
394733 497453
416306 585163
1296 596396
382935 585369
221810 318056
16 449179
598866 392451
47992 214715
393270 599531
41565 588218
393270 599537
347354 345873
319046 319045
563711 585369
441412 396267
221810 318089
318031 380900
392539 604322
43326 380571
214600 147511
270555 383501
598866 392489
214009 45714
690583 390917
563850 202763
319046 319039
904967 17833
291290 355544
546155 276952
202219 381970
3456862 589376
471409 417727
560593 21152
221810 318078
593359 791697
519542 392427
13933 539852
314158 384839
279106 382199
382092 644011
319046 319025
46369 280297
611207 684056
293342 292355
441809 287035
576298 149311
390846 740325
217878 347233
219683 291564
202317 208843
585329 440703
465699 589575
384938 384387
485005 435341
381343 380522
380190 442569
444737 381041
444735 443248
241209 382562
49155 16477
585854 382403
384938 384390
214969 426324
319046 319095
417727 584922
591949 443677
274014 473589
43326 380522
254912 584942
311843 247016
406571 590005
3673 404163
355532 197219
319046 319085
683779 213774
394006 1471344
617564 433348
617564 433349
617197 393037
221810 318035
345432 594907
41565 38309
209816 216703
471658 701756
871070 61755
563711 585329
384028 712106
58519 117133
384299 1256
384938 384379
9549 587961
15898 914462
221810 318032
15898 914466
15898 914465
207242 439866
211894 89739
207242 439869
584305 314096
21763 556088
486258 592818
442503 814752
584139 585703
441355 284267
77456 214192
10127 321042
382072 383507
313977 403751
592628 1471344
344303 589848
735700 462691
390936 428394
178914 380971
207242 439885
585163 442498
609563 156728
394006 202139
1032670 46280
311843 757210
47474 1158134
291961 47433
279474 242300
425328 423499
318032 921642
497922 37223
382072 383527
270125 466007
2611868 682839
381470 214969
586708 600559
381970 321824
416681 586480
297684 689651
442569 443042
383379 174575
592365 1452649
927258 565921
591168 586821
24647 854609
532815 361579
719948 702491
380148 391988
210914 76388
384298 270555
255907 14048
444050 909262
529401 367232
615984 254910
383954 144926
429638 291853
383383 224466
401095 1176482
586260 460897
492284 1552222
591558 442906
435311 439915
293641 1969568
344293 589045
293641 1969564
845282 447356
280794 348438
394341 394356
273714 214044
585202 441630
914002 911589
393789 788488
384298 270577
214009 45638
415248 733425
510817 382396
473083 442845
382942 383034
589588 485005
77346 922340
442241 391366
393789 788485
349488 946263
326096 393050
334235 7482
383979 9945
591094 406662
378186 382816
789125 909763
543123 212008
294007 584958
316679 292652
270676 255513
216516 589778
948120 248894
383824 586639
344293 589039
471722 9840
390850 815241
443090 15932
591833 384216
317255 274462
585848 381031
246353 839803
487681 922813
382327 517097
443667 588309
435311 16079
456149 377818
588040 471977
883314 367981
465334 287901
600074 642359
315662 392433
598846 497453
209917 196762
392460 392472
446478 217971
218661 383135
294881 377469
472707 339931
390943 528607
876 471564
214566 861286
1401785 625829
1401785 625828
377469 378602
452104 384827
589399 486188
23882 373877
382072 383533
397851 94608
382198 584363
294007 584922
382198 584357
465546 1564357
313977 403788
844497 591572
383053 385557
261562 369001
391801 5599
32813 539025
549707 443850
1195339 206285
270676 255552
440319 1158134
1195339 206290
384682 275535
586708 423284
549974 380984
384347 1162664
593539 38665
28079 707012
587695 377829
381784 384733
202150 241990
472707 537141
445483 8594
43303 485005
904861 372135
219683 594128
260917 447295
292256 439754
382887 204519
381435 12840
382072 383566
209780 22159
217197 33947
1401785 625868
44982 34416
393149 416637
587255 447364
21366 202068
598485 904861
83367 279011
269097 380904
218726 563110
378612 47424
442908 585848
466790 382682
587553 613239
382930 587463
416665 588299
330550 209247
416621 443275
486054 440731
381343 380861
599531 848002
368295 360886
149318 416712
353831 587695
471435 314096
39272 213684
393745 356954
442908 585835
521349 289310
406584 410331
444773 294760
87190 217143
385131 218471
586238 383383
77456 50809
396142 676724
382930 587485
380449 380827
436492 460501
393270 599849
604301 85225
471497 381165
38309 219683
380190 465536
393270 599843
271072 76948
270577 385006
683268 808688
586238 383356
345689 594529
380449 380898
587463 442246
445313 305391
441793 441689
2610657 898554
334727 707895
444415 380190
586567 441795
586567 441793
429638 586486
591935 9792
586238 383374
35113 347993
586238 383372
586238 383373
618169 538810
442698 589633
1052 613233
586238 383333
412625 914241
846171 543134
416621 443245
378186 382253
201972 423746
586473 29280
591549 381470
444757 817703
947104 816179
152633 148692
586238 383344
461468 96271
586389 379689
382205 588552
989202 307115
41264 39249
350684 9641
38666 14048
549691 211898
39249 414650
85727 471867
586389 379691
586389 379693
1263 442803
380827 381295
639732 31151
393743 843091
382181 382403
597350 682852
586238 383317
823456 87482
47374 268028
383319 589130
284267 466790
212920 366380
993590 379383
766215 383110
766215 383117
318989 535067
766215 383118
287710 377886
197874 77689
3456873 589376
418357 485343
148692 45696
148692 45692
204078 379383
418396 1159579
484109 605000
5599 78522
383356 586156
392100 293510
233712 77371
726580 10575
197874 77690
108302 230942
586238 383309
584129 585324
684061 1140
208579 382391
377859 347547
418396 1159583
586687 425061
1086 411853
587931 443667
214192 546997
584141 43009
442583 594836
554231 913775
217972 336670
378584 315575
248852 1583316
988606 943287
598432 440735
326096 393554
47992 214218
214969 911589
394733 618169
348255 382098
344293 382437
241976 441562
585854 382113
585854 382114
642949 348912
224456 356954
269443 383824
592633 443780
988606 943297
598432 440728
384183 394039
604640 393565
381295 640028
347354 291687
555100 559290
326797 441342
149318 416739
318031 380414
441642 590306
584118 440485
647912 797136
284267 466784
1034382 565002
382186 910495
380149 598485
362625 214565
384183 394058
23124 273328
440536 381801
214566 385424
23587 654251
418241 381041
537553 35892
204078 379323
204078 379327
381801 381713
440536 381704
529968 600085
404679 45666
211908 43009
653071 845946
201607 213774
452137 949353
441375 445556
589093 219676
452137 949350
381801 381704
217270 266972
443804 430565
440536 381713
87482 77477
588215 564349
529968 600074
495642 6041
586439 396135
391610 586639
586119 443248
178901 595054
444542 84864
392539 392430
440536 381723
383315 395571
357908 460093
348255 382113
198576 465264
348255 382114
178950 683268
287710 377818
87482 216703
380623 383383
212767 202095
319025 443227
383775 221823
593683 472027
444542 84871
443323 393739
211607 420265
585854 382096
388651 416697
585854 382097
585854 382098
215242 151248
383775 22964
380953 383721
381784 384833
392539 392453
392539 392451
392539 392456
392539 392455
442152 320388
472923 382402
233712 77479
309653 316826
326096 1262
392433 422887
383446 588876
591558 910730
584681 584639
598831 599535
598831 599536
379898 599633
2114382 151248
586639 77406
481954 418858
23965 383317
688405 382823
598831 599548
392539 392472
393571 1471344
233712 77456
383356 586238
287710 377859
392539 392461
180767 382419
381469 91043
1092495 1512651
392539 392460
441351 590747
592630 383373
592630 383374
574011 415174
592630 383375
592630 383372
790513 410141
34472 33651
840049 663624
3674 593683
587178 347802
497922 783127
215022 1334331
383003 318117
228340 425370
319020 879087
442341 393385
456152 544681
345907 280774
589851 201310
718072 443187
471996 418241
221838 377959
368594 289354
202154 454223
400695 203958
180800 43340
486374 547387
147149 1202450
949856 44157
345568 472766
180800 43332
589191 51745
725171 345761
459807 392991
180800 43337
180800 43335
77972 7
378328 1092307
383034 489205
594836 442709
508782 215728
178916 147199
916038 12680
526321 216957
377038 47424
586486 539672
598831 599531
820683 462141
383954 596406
287881 15905
253467 393760
377469 3546
430257 33731
292258 545951
876 293428
585163 339931
457747 379521
39739 525027
381402 588552
595091 377959
93351 311452
513720 584690
407043 10022
18135 377309
845147 1118713
586733 285972
291261 39272
9840 434285
317642 241976
291261 39249
599286 34891
437325 217383
586567 441726
959 446043
495606 388378
280761 204888
210632 183013
382406 417145
50385 688419
382181 382396
384722 584465
587404 586797
896926 553200
46369 314096
1592818 254571
211898 423758
293930 393569
50385 688405
50385 688406
50385 688403
281169 202068
390955 707030
385932 41264
785514 380900
779421 45324
321066 276315
382205 588463
718072 443008
203668 970128
396131 390955
291853 291030
589549 201909
329393 390944
43306 472305
348259 584157
381295 390837
174535 28084
204888 589045
587255 584540
586126 589566
416621 356954
945702 442823
593681 582830
383428 417145
291224 209917
381343 380752
148692 45714
16079 704008
381713 383867
348259 584140
441855 384827
589848 381070
203402 13523
59431 815539
378186 382157
458996 790825
384682 380507
383003 318075
384682 380508
345513 586630
598283 203958
723608 466349
383428 417164
674558 201810
180800 43309
180800 43307
135112 293760
180800 43305
346704 585674
377394 441825
329393 390901
586238 383453
486054 440642
38635 593327
180800 43300
77364 586741
1769776 384030
265474 23587
105959 101708
1588953 934137
216703 152633
593611 595885
382097 815791
381165 378302
1112863 589014
393611 597533
346704 585687
381713 383855
1120940 987690
887381 590402
382378 318117
346704 585680
644607 2300698
326797 378402
547232 901889
591157 595278
381295 390805
586567 441689
596071 147171
597013 466158
266574 114932
311452 345522
486312 669756
614392 953903
460897 381331
819695 553200
382818 788472
77456 214009
291888 380460
633989 3591585
633989 3591586
241209 382301
633989 3591582
633989 3591583
633989 3591584
38665 1040704
766215 383034
366570 383127
382935 536202
495584 380919
383312 391988
158854 411856
274968 315106
550153 291224
217225 233712
116288 201345
670559 434298
347271 423758
479790 377825
694417 392406
381476 212874
379898 599531
416665 588301
416665 588300
218672 312022
379898 599537
379898 599535
589860 495091
1263 442958
379898 599536
391360 383918
381801 381781
472341 637706
585839 384216
383428 592947
1263 442953
202150 383453
418396 1159470
471412 948285
585854 382262
105959 101742
415180 379693
849623 591280
361579 532657
379898 599543
439856 441355
379898 599548
539769 444542
317683 16495
382146 382628
445046 221810
844580 844327
848002 703075
392539 392360
586119 814112
383372 292194
597013 594531
439869 215462
625880 287585
584298 284703
120993 115950
474050 384561
445483 520094
382146 382617
416585 218713
589148 10127
582809 411853
326096 623224
270047 394691
472923 382562
294007 452104
381801 381734
93351 652651
561678 476202
397270 146960
535071 29280
149318 416621
396131 390919
9872 275580
585854 382215
294007 584795
562991 45454
290008 270070
736310 444152
950574 426324
447385 587072
950176 707895
10022 586244
382973 289324
345432 594330
585854 382224
585854 382223
593681 582802
211612 290157
585854 382227
380827 381378
285972 587698
702584 112217
344293 382562
597013 594579
269097 380827
482725 967522
392100 293411
586278 598511
589420 589778
445046 221841
547233 443012
396131 390901
344303 470742
913775 479839
202219 381390
269422 591549
10137 381477
242296 3665
594330 486312
429081 365542
416797 313687
442907 468779
448615 694076
592714 588552
565238 241209
77371 472001
368594 392406
918282 393841
390919 550153
382181 382224
380292 135128
384145 393840
788625 594571
289310 592366
469860 704013
391118 535603
380785 740406
47992 214192
590531 1036
317796 539852
1291367 602446
481684 289844
1687847 16130
382054 377818
396139 446877
382181 382259
726580 543238
312263 9584
445486 671209
380827 381341
380875 354641
396184 313687
584304 524474
444735 471996
584304 524471
444735 471997
584304 524470
254912 214208
552882 588309
1119917 792528
444735 471991
390982 253467
217874 289300
321599 205280
380827 381333
10137 381480
444201 906629
584947 565543
377469 317858
390943 598798
338709 326096
585854 382181
416621 368594
383034 472707
478300 419783
587404 586821
585854 382178
378302 381100
393530 285972
45692 214416
474168 470747
363662 218662
591527 597013
589191 470740
584628 214566
572996 584154
9789 312278
589191 470742
377469 317872
584513 428849
382181 382215
848689 456867
785514 380878
217874 289337
377394 451650
381476 212922
35113 35646
459293 408142
383356 586379
1296 596604
1296 596606
361901 345717
669756 393881
622963 610899
384284 910495
459807 1257478
210634 1240346
385329 604429
308339 378602
382181 382202
396318 675985
474947 423075
910869 594374
967522 1046320
376844 639815
722506 514402
9884 38641
10137 381446
459293 592630
47320 437430
381784 384938
669756 393896
85157 48195
546176 172117
903237 290427
393192 816350
382181 382208
1011042 595094
415179 543505
458996 93343
202208 396166
563105 210621
824484 215686
589931 443677
384604 584359
318032 594246
415202 347233
592630 383456
366535 28081
586691 254910
471435 314249
443360 377959
201895 592740
384299 208374
597351 443007
443699 383775
563105 210620
62930 56856
588904 584141
415226 354008
366380 414192
383195 589848
217986 344303
289354 466169
214044 267757
646704 384379
379691 380152
589993 279405
439932 584087
640117 394069
808493 207235
442241 587652
441793 441646
381968 604319
415258 212874
365483 283592
497592 50489
441382 40899
584963 1112013
598831 599633
441840 202139
441809 256903
317829 788872
551897 446311
23645 384423
23645 216496
476318 431710
148692 45701
217895 590005
217875 594762
291853 439844
433379 480747
416620 906016
382973 391985
597351 594910
815063 383344
29476 383769
383100 382098
691281 558548
218661 383769
585840 596370
443007 406748
382181 382262
585329 440588
241209 382391
396412 316642
444978 213377
381522 441646
378302 381165
592330 947522
346704 317829
815063 383356
442932 1330
669756 393809
514402 541002
591527 597088
319268 323184
688851 585144
94002 476961
416637 108535
443007 406728
382066 347271
390941 368594
378186 382475
443699 390919
586238 383117
480794 321706
291961 205440
442110 574011
349488 536202
147156 178950
147156 178951
565079 380752
549719 353821
486188 1344
671209 383501
253467 393912
254910 380646
611936 104232
584488 294007
443699 390920
520532 531588
444773 786165
554719 702352
586790 382437
457747 814043
270864 6333
586238 383100
314109 11517
221826 588692
565079 380732
922996 694797
289300 270376
471851 335980
329414 112217
174535 472707
381441 598901
28081 9545
214715 47992
23842 382406
884697 377886
79772 935059
788872 274638
217895 218745
383090 800222
7 45636
47992 214416
1159470 360257
584824 214969
224456 315106
472923 382291
441646 422848
394341 394643
599421 480918
1027 314179
480794 321762
292652 207619
440731 547292
404654 77209
682853 594998
888436 381017
416621 443037
116288 458498
285972 1112013
3456877 556662
294007 584487
43334 466532
294007 584488
269186 349330
203041 87534
1144796 1226271
381713 383762
920271 266364
285972 11260
381713 383767
390944 607348
180767 337116
345873 317810
434759 267321
486210 377859
549893 291564
487668 10127
319085 585982
29476 383501
1061519 1969564
102140 16503
1061519 1969568
292646 436316
590029 591092
380474 13764
72233 318445
378402 383195
400218 595336
441356 596512
382930 444644
294007 584465
382930 587269
202150 383344
589931 560203
3340824 1928031
339301 116074
416620 380190
590029 591082
590029 591083
381476 788485
382987 591349
3422889 837182
294007 584458
381494 442917
441639 442241
639596 622963
599614 561678
380474 13748
334677 86284
344293 382224
382475 909790
440601 380667
702491 151632
10150 366535
396275 550153
618169 456867
202219 381477
209818 215242
390837 594896
661844 423244
520094 444800
114894 216974
1020138 216974
901929 586691
417433 23645
663723 390959
382930 587277
204154 474300
382930 587272
394341 394627
16495 702584
445483 317829
443791 462691
558712 9641
594836 442498
147156 178914
661844 423295
921978 93389
214715 123681
384328 604429
147156 178918
584971 415991
591082 519865
911082 224466
466785 1459605
319053 690583
201860 314101
381494 442909
1983241 818936
394058 471867
44786 212008
204888 589110
93343 202025
30176 722401
380827 381067
383312 596729
25180 883407
599843 705290
380827 381070
43331 15927
43331 15928
443699 390937
385588 592147
217971 586689
49436 458630
844714 844567
380827 381081
417433 559290
585296 1296
586775 587084
586775 587086
423785 471994
442586 589078
586775 587087
423785 471991
147156 178901
443699 390944
846171 1611202
270661 222862
202150 383338
217971 586679
443269 368594
663723 390917
406351 855589
921642 423075
405268 475857
393606 595462
362072 587856
682879 439755
690298 604322
266021 449179
594836 442503
918282 393791
442537 673730
435767 349422
594836 442500
486060 620568
43334 396313
441351 590531
45692 214565
486172 380711
328386 436296
214048 123677
270555 383293
381600 535047
48848 340546
406733 319085
391087 590434
157615 465512
348255 382391
271196 687033
587698 563711
23645 384145
17833 650728
535071 29311
381390 368408
592971 456149
441342 974988
766199 530467
909521 341658
412763 441826
382146 382403
408154 440703
350651 377035
379693 418533
270125 478980
596691 441351
385424 563711
267710 158269
420646 460501
594836 442510
666913 582886
594836 442512
442932 1026
788761 393263
23645 384128
335804 207688
594330 486220
76518 107649
535440 180800
441351 590574
217874 289658
1330 564749
844327 884697
215382 272387
439932 584141
690483 38498
565545 217928
440601 380726
381706 459293
382475 815019
955693 293807
596290 383345
586119 443012
585854 292259
382146 382475
924834 663404
442932 1086
598320 443248
442957 617699
319779 35863
394069 368977
383453 694540
441351 590552
288199 318035
1684416 209917
441351 590553
392069 505111
884697 788832
44367 599919
594579 184891
444067 443787
845962 1350028
565545 217945
441351 590549
13933 13803
382930 444743
466181 11841
384938 384833
45853 344366
312981 317817
309705 292652
565545 217952
48731 553906
586898 393852
214131 1006389
214131 1006388
594330 486263
288199 318056
382181 382178
318342 441353
663719 391389
312022 39800
48644 360006
384028 1603709
345428 590432
733380 203041
586126 589851
217874 289620
212922 584140
633989 1603006
495606 11960
633989 1603005
184916 382955
432939 254910
429380 210663
382072 383873
584087 443233
214361 316642
27946 530467
384015 415257
382181 382159
288199 318078
441351 238762
15895 147171
180800 388946
671209 383453
1674289 2121817
276315 269533
96271 151687
546276 396188
366570 383428
933649 583307
1674289 2121810
393149 449675
572994 388946
382072 383867
429081 365467
348255 382327
348255 382329
384679 86222
382181 382146
43332 588918
441795 911946
1574949 921642
382072 383855
585202 441337
589093 486067
204671 473419
13933 13850
1674317 657942
1175908 442531
381456 441371
383248 347679
248852 376540
55174 456472
382097 45105
16537 348259
291962 94608
599656 236592
29476 383434
382406 698925
592971 456152
589040 260917
217890 547364
221826 588716
341716 384279
1038123 658120
589048 918395
394733 618405
471906 519865
151687 158269
967516 279832
260941 391420
382181 382198
584044 471435
378578 909975
396130 582886
217383 611207
592330 947222
529978 274918
382181 382186
785917 458385
586766 486555
441648 444667
546276 396156
594205 382419
471947 213875
555961 434285
398217 316643
398217 316642
396176 393912
586435 217986
380449 380508
618937 378380
815331 530467
1592818 1996178
382935 274638
535126 11841
393519 383890
393745 251955
395468 270699
251284 393326
423766 78475
380953 383379
319046 383227
473460 722400
545410 1034787
347203 444294
382742 471564
406677 287768
649908 202210
1167224 542284
366570 383383
591094 174535
587086 201860
429638 318052
590621 207242
302794 475494
404830 253758
559867 438772
349488 604429
378442 691905
237214 435098
214212 289310
270995 391173
201291 256903
391367 584465
329393 641544
30176 541002
25046 1046320
41265 76948
849624 591280
415248 291853
661844 423305
439865 379901
343187 87510
383127 442906
584363 588692
613517 6333
810705 920271
584239 426313
638225 597351
212332 1243635
589993 257464
1592819 1544455
703234 2021770
383380 203928
359472 396136
584239 426324
595475 440588
212332 1243622
246238 3672
8594 442046
202244 442299
914691 1115763
844567 410141
364539 380711
584347 117232
278062 591349
380953 383380
253467 393849
380953 383385
181953 587395
345873 317707
378186 382391
383372 292355
573115 725657
597013 184921
44708 415856
385588 41944
206285 1117972
345432 217895
443269 406644
202150 911376
596621 380953
269097 444978
441793 441375
443228 211907
409515 406655
394004 394000
584464 280761
8594 442063
617341 919945
281185 333814
442498 11235
202150 383248
384328 604322
486374 393741
394341 394733
722401 47970
380152 10127
442932 588716
923256 457190
1464264 9892
10022 586480
589132 216075
38666 210372
406748 381600
30176 722506
1564361 384422
526321 542604
353916 261281
43305 180800
380152 10137
173979 213115
380827 381165
1094568 369700
15 116159
390955 383434
43305 180802
548345 208336
217895 218675
383414 379691
1564 345428
202150 383221
392398 704012
380827 381139
745699 210625
382955 9564
344293 382327
93362 6041
682148 663624
382199 560058
385277 293411
346704 585821
383034 472528
294018 430028
607691 445681
594836 442583
591949 417374
217878 584043
591921 588215
377870 571923
396136 214565
294007 584517
383023 376728
47445 383107
316707 752264
254910 471906
591549 393762
557443 590684
380933 393149
444463 587961
548641 11841
380933 393146
617699 381548
201732 711627
6313 112161
444997 180800
396145 663719
45692 214749
25283 89056
694708 552918
494397 303050
391610 385723
475494 51685
380694 638225
383721 355447
294007 584513
294007 584514
339920 396188
380933 393156
313687 486172
348255 382199
599482 673255
203758 309208
216979 347771
261280 585905
694708 552932
694708 552933
82184 98520
294007 584542
322837 159173
321042 276315
429638 586708
381552 442981
382105 272387
745699 210663
384284 383293
146456 918655
470804 44157
254912 704358
671159 393762
411036 280761
655680 639732
589374 38467
214212 289354
442537 594835
8498 791706
586679 443924
326096 1362
623730 559290
219682 442803
379686 147156
590387 627930
392461 497453
598129 218675
653071 694417
392455 1362993
201178 377870
84871 275514
219682 442823
348255 382259
901929 586709
212767 381277
550328 1016209
341358 177001
594836 442627
592628 380933
393263 394627
384938 384722
682890 510817
25283 89030
663030 555965
611207 590030
382689 590552
386003 317707
594836 442611
611207 590025
586775 587072
384938 384733
520094 444735
611207 590029
555891 77376
378853 29280
495597 391812
202150 383295
444146 377304
355544 840032
361579 532815
781518 994647
361579 532812
618154 660743
1112013 472305
693620 570478
203668 927059
27031 364841
204562 400171
202166 766199
285972 587553
346705 214629
21196 1327438
361579 532825
38790 662521
152987 649753
1395928 1243635
396166 376540
548617 383380
473589 552901
22964 326797
585232 589852
241976 441646
287035 416715
348255 382215
722401 47980
215462 588860
397509 722930
763127 22159
1395928 1243622
537649 434727
23124 7833
417727 521349
537649 434725
599758 928748
788625 429638
83367 38841
442537 594848
442537 594846
390955 383345
213558 48567
383356 586565
202212 591347
584260 43009
382114 379689
397509 722928
217750 411125
291321 209382
384722 584346
383927 30102
659169 249192
849624 591220
499645 591949
77012 8451
382114 379693
587470 392100
592263 594910
745699 285398
378186 382402
425440 617197
442728 1017
417729 382689
380449 380476
21727 180769
318078 379527
451650 386755
584370 597351
221811 705290
11519 275858
597013 184905
202024 34891
471974 345761
43337 219710
584141 380135
382146 382384
384722 584363
3847 442498
699534 380677
1540594 702299
202244 442241
442728 1036
382146 382378
606849 439640
380449 380498
382146 382396
202244 442246
9940 592267
440536 381477
202244 442247
381341 1202450
1086 135112
393783 16537
381544 463671
292265 509487
1157201 913368
548617 383356
43326 380182
442728 1026
608446 38077
345873 317782
277077 290463
394004 394069
78137 76374
663030 484162
588904 584397
9540 589654
96271 151761
494918 212684
472001 214212
442152 293832
594330 486172
84247 641519
950570 665765
205440 311268
217907 202211
617197 393524
254311 496882
96271 151750
694540 445130
443850 741809
382181 382096
393263 394660
29476 383567
617197 393554
594330 486188
356930 922813
1080550 1246515
380449 380443
458498 380828
595091 377886
273470 311252
1344 676732
318035 591065
647912 215462
440536 381435
704008 77364
213875 148692
384221 520094
384678 317707
77346 294037
472341 201933
292176 11505
382181 382092
766215 791706
815565 393777
586470 378388
586179 217931
416621 443780
3422874 379901
590001 396147
218693 212388
1387679 210691
280794 345834
702184 616440
702027 1020138
586683 393896
1453295 948120
658122 317724
328323 77349
384955 380522
595466 582886
595215 382205
584145 442500
285398 416541
418235 444978
584145 442503
442626 382916
790120 153273
585839 382264
612408 391173
443881 422919
29262 314320
203928 393840
290960 675423
586179 217943
590831 596252
586179 217945
460897 383373
460897 383372
548631 591840
381343 380133
366159 41631
442917 472239
441883 589850
93369 676105
382997 317642
584145 442510
643477 947301
584145 442512
460897 383371
815565 393743
520100 520094
416712 317311
587463 442794
586179 217963
559523 346693
442958 370952
460897 383383
285276 672648
586179 217961
441628 415180
441793 11024
671159 395520
252733 599801
210433 115191
210433 115190
346687 201856
93355 25283
637811 182689
645372 13176
371753 493901
466158 108535
149327 585814
29280 178922
393263 392976
290639 45733
42547 16545
93355 25288
393263 392974
203758 474357
548631 591877
153681 465765
178941 116288
417147 442957
383776 272336
29280 178918
269665 345222
269180 470804
460897 383366
548631 591874
379958 1387153
381480 261281
510064 502273
381343 380186
913130 408097
597013 815565
29290 260946
77456 214629
422069 478947
43331 341701
38635 475857
379958 1387147
382559 458541
379958 1387140
460897 383339
210118 223952
586775 383366
586059 390970
586059 390971
382562 203928
435949 1232393
1401785 861709
380977 440703
1401785 861705
255907 9543
412846 215065
349488 466790
460897 383342
788832 382264
585163 441630
584043 466790
314127 587334
317642 382029
1049917 385898
329449 371761
817518 286114
388946 38641
10150 28084
585814 486555
380150 88835
383034 383312
196394 382223
415226 539672
584145 442583
460897 383309
380711 210663
534399 392489
77344 336581
584542 584795
393270 203681
219683 591549
433912 368408
254910 556602
178941 372135
440536 372135
151579 394030
10089 538797
284268 766199
588716 524471
589110 178901
382448 617065
317642 382041
292617 4497
390919 157615
380699 590434
50536 214192
563711 584464
47433 180216
725676 88864
587340 584382
319255 789109
329449 371752
313687 396248
442958 251955
879087 392512
29290 260917
370268 288193
345462 38259
382041 535652
291564 585163
217951 202925
22964 416456
921978 326493
39368 896926
228657 18609
663404 558897
840698 598030
1118713 845147
417477 38635
587652 381412
586683 393849
443008 594330
517393 405268
292194 380726
441532 702491
416656 557372
380130 21729
595215 382253
584869 219683
294555 599614
589110 178914
380176 530467
77690 201553
589110 178941
343220 218684
9804 589130
1177691 321706
390920 18363
495286 369273
317985 344748
13933 477519
294115 462680
383371 586785
379279 436768
443008 594350
1118713 845166
588552 472044
431231 435179
1073112 316642
381521 15877
586486 293410
1111540 791697
383371 586797
634800 279047
294555 599638
597133 691281
294555 599633
382041 535603
534399 392512
178914 381865
418236 22185
795133 17237
354090 413195
93468 725676
294881 312022
166004 467393
335947 321042
586074 585751
396176 390941
76377 436316
429318 9382
529401 44982
639860 274638
591094 347258
589999 396133
585235 584922
292195 694222
591961 383333
393606 393149
319205 47374
561678 846978
417433 558874
381070 439869
1232393 1243622
617329 393554
589999 396165
202219 396230
446311 50489
210621 418858
584549 520094
684056 594330
1674317 3366466
43307 444997
591431 416637
589999 396147
41176 40428
443187 10150
1232393 1243635
202209 390850
617329 393543
378911 808704
444207 448990
444100 444168
270070 321634
4521 94608
383414 380162
366570 465334
590434 314266
887385 423746
467044 388702
396176 390919
321824 347233
593306 280196
548594 1111340
439848 43419
690333 593681
393606 393103
406727 590601
585296 622963
589999 396174
383458 384553
178914 381801
591092 388651
483535 408142
597533 597801
215667 722930
396248 572994
383034 383352
396176 390937
442341 845282
293832 290960
201972 297205
382055 790040
383371 586821
587695 406578
417419 583908
346083 460408
584133 558712
383034 383338
383458 384560
11841 445483
864102 214087
448990 383292
591082 465546
441356 466784
402772 50610
597572 388651
384328 394058
211603 276914
348304 442794
48738 355030
76458 202095
599286 848471
16256 456684
218684 253470
251508 10127
346083 460437
383333 293127
216588 319259
596071 406571
216588 319255
611912 321706
216588 319251
202219 11024
216588 319252
384328 394042
815565 393810
466175 287777
381037 442586
694839 775004
380460 445486
380460 445487
347233 495091
421156 153018
384328 394039
604640 345522
1307 597516
284268 906498
384328 394030
441826 292424
202211 442341
905113 909975
382096 381865
546232 75598
542365 815539
383110 596628
210620 565569
336581 428645
705706 434514
216588 319230
385131 212008
207235 884697
217279 524539
214749 1334331
347233 203668
276096 693277
690483 1149781
408106 212376
661844 393263
317619 362583
590001 396174
217945 441662
288201 383118
365483 209818
319266 216636
396153 591192
563859 587463
641519 84306
384852 382271
519542 270052
1330 560219
216588 319292
724825 213993
383458 548641
380292 441662
432577 594757
427510 637811
922813 202209
9892 950810
443228 590111
1951637 380933
393789 589778
582809 657516
393606 393156
211898 241974
151689 668411
202211 442306
586179 217878
217945 441634
116026 207674
586244 294007
922813 202211
443187 1170723
438460 429197
78522 484072
114663 506037
649908 201810
443692 796011
445486 542365
368408 381067
217945 441646
907252 440319
831607 926024
563110 212692
39505 349322
588716 9549
204888 587463
419514 251252
404830 267151
4185 586379
586479 861424
1234467 298334
410141 747468
380913 587931
591168 586389
423317 848251
380312 584967
655317 591160
310758 201553
406726 15898
279338 1076796
380449 381070
50536 214218
50536 214216
371753 561678
292263 815063
355544 472707
658122 317829
11549 39505
346693 1032104
380312 584976
9382 552882
587272 381970
207235 390944
442569 815854
408154 383312
217971 390941
212254 585041
439314 436492
523123 520532
549703 379693
200245 321042
654520 34904
43009 519865
384733 9577
383762 442794
1046320 51921
1049917 279047
41741 317707
217971 390936
587172 321824
290427 340546
408154 383309
200245 321035
392651 582809
408154 383372
384833 378402
408154 383373
408154 383374
408154 383375
514619 24962
460897 383446
200245 321058
406485 282963
1112049 15927
586104 291030
384299 313886
200245 321063
416621 353916
200245 321066
384145 257684
200245 321067
460897 383456
618937 374058
584488 441375
922813 202294
584513 586059
114956 39260
9883 207242
38653 207229
217971 390959
584488 441382
347203 291659
586011 15927
380933 452104
584513 586048
442958 694076
207235 390901
586011 15928
29359 486161
591040 597572
335936 318445
393849 588301
383856 178941
77226 556362
383100 293510
443187 1861218
393263 392848
2598622 972162
693277 989667
816826 486060
284524 353088
831607 844327
9921 788347
214565 174568
292194 380677
218684 290074
627827 8498
1112052 368594
473722 12620
210789 8008
924041 458996
442604 382973
589589 340796
412763 442318
643477 86284
416240 383453
445134 910495
382113 390837
472707 217383
442555 585840
495597 392100
384938 384015
660743 13530
213993 398864
77456 214565
77456 214566
673222 305841
879087 392402
385188 378584
314127 587272
738168 1148411
294555 599543
77226 556314
415179 318989
289875 2114382
379691 321824
85250 290586
469860 10238
294555 599548
446198 381277
344303 393743
547387 584305
640117 393263
559290 539459
586609 280761
392254 335565
247016 217127
561678 417374
294555 599535
752264 216197
584488 384128
586059 344303
385020 303050
486210 318056
38309 353831
441689 432577
442951 586733
147149 380451
289354 215176
147149 380450
383458 384722
85166 7
535063 444097
415226 107668
216999 383309
441361 456472
734066 88792
557680 395652
406727 590434
588716 442794
362625 216588
76458 156593
25261 967522
376728 433112
585235 584960
584792 396165
350914 599010
101708 480918
252733 599764
266185 426298
383034 913570
382113 390805
535117 594352
383458 384726
518941 642949
380190 440485
433360 598959
396244 380726
292617 311268
382559 458498
383458 384733
489182 75874
252733 599776
178914 381726
178914 381723
539672 396158
384237 334034
393571 538810
112239 303061
382574 280678
9792 593327
472027 587823
1799864 391998
472027 587828
217333 4225
178914 381713
486210 347547
595462 694797
435767 420265
317529 360006
288459 22013
135136 76297
390837 366535
382347 808998
585218 318985
441689 391366
49436 88037
595654 214208
442810 46369
486104 329414
441647 294670
326797 741809
428464 22084
444996 370397
201895 1471377
383034 383221
93336 54438
641519 84247
383034 383227
196394 382253
356974 181953
585808 207758
424350 1062155
599286 848329
597960 277028
479789 29499
950079 694222
270995 548647
563124 243105
384560 494918
563124 243106
589045 380209
383414 380293
288201 383095
563124 243104
77344 336688
383458 384682
586074 585856
47444 596433
383458 384686
384800 766199
38520 914462
912539 390982
586643 383353
9804 589093
698925 256903
383034 383248
548647 201896
25180 400651
293342 383824
178914 381704
348313 312981
937319 887376
416541 707057
937319 887377
416541 707058
585835 215575
440554 903213
406726 15921
1559757 280794
611089 201806
406726 15928
446311 50536
416715 593717
553752 950574
112161 941189
1396313 560593
565543 673
38309 591065
519770 586687
216588 319340
272361 472077
381476 380147
384800 196394
204562 381814
84306 540913
381081 817070
381476 380150
380255 410208
472707 201345
421946 595649
369001 433621
384251 112239
1401785 861694
204562 381801
586630 202294
241974 587894
202776 474283
420071 360604
947342 636895
78522 484162
584128 280196
1263 599711
382096 381970
381476 380162
600559 218675
367068 395085
392539 333424
928287 86683
114986 524018
393075 203511
391826 789125
560075 313789
495695 379689
442299 439738
287737 467424
586775 383309
967522 51921
381476 380130
590531 589376
381476 380133
218693 212420
682867 611207
8594 442752
381476 380139
463141 536561
214566 432577
486258 441475
356974 181945
588041 588907
441840 346704
293401 219670
381476 380144
443230 585165
381480 51745
441375 441365
381081 379689
380900 558874
383360 313687
911376 178901
381476 380190
381476 380191
321026 453709
443244 382329
396153 591091
381081 379693
381081 379691
925649 590634
611089 201868
273379 537645
383927 317624
288201 383003
385101 637811
565569 442698
594330 591936
878523 371752
321026 453710
878523 371753
393845 394356
441375 441382
366570 382987
439877 683881
393075 623730
586179 217985
543117 382935
611089 201896
383342 6055
611089 201895
442917 472001
8594 442787
316674 321669
878523 371761
385583 787460
539672 396131
380312 584981
586437 443231
594330 591955
587074 1086
381476 380186
219710 217219
368408 381165
588572 591549
393040 392976
588301 217133
47379 383769
11517 415218
690299 290463
96271 461468
466532 393385
317815 116288
673730 442498
435262 548617
102140 599421
416240 383344
869534 619277
89737 381106
3770820 701756
290074 401720
584623 408154
104232 61790
243106 293410
207619 531105
552882 440642
471947 592714
385315 269186
393789 43309
382155 116288
393789 43306
393789 43305
393789 43308
214600 148692
393789 43307
381390 202294
238762 380811
381440 383769
1383415 598831
280196 595336
280196 595335
9551 815327
596729 13523
593618 333424
347731 79699
321824 440273
1383415 598846
293510 439992
87490 77477
205599 613517
384733 411036
93355 25493
423499 556119
1329457 739882
381017 219670
456472 326797
1086 382102
682852 396165
380898 380176
441375 441355
441375 441356
627989 607215
441375 441353
585201 363662
702623 395664
11517 415258
211901 471494
441375 441361
683743 380663
261281 442997
383927 317650
474947 293747
682852 396156
347203 441355
393789 43348
560219 293809
251959 208579
393615 384851
599286 457538
599286 457539
640117 393565
682852 396145
384226 590432
384226 590434
3422874 991462
384682 384938
591220 587822
384686 560058
441760 447295
201879 43305
214969 564749
381479 585201
23153 17721
918736 294037
585848 587487
486594 321026
319112 275205
353971 1564357
640117 393554
2124201 486555
682852 396131
174575 588552
1307 532233
443230 585580
380732 585726
384179 371787
495593 495603
273946 177001
204888 587277
495593 495606
443641 385770
406602 415257
442627 817671
385188 378401
874300 8136
433360 598826
383313 913570
433360 598829
591585 347207
395039 392453
373877 444100
479267 78875
312261 473445
415482 781239
788625 592714
11158 104656
395468 453710
688403 289324
87534 444201
87534 444202
596406 928286
596406 928285
382253 319560
382392 443360
467374 241976
626056 596406
444533 655228
219710 382955
339300 377825
312261 608628
555100 178950
475717 9540
3630477 3630469
265474 879150
1256 23625
3630477 3630467
3847 441793
10548 553362
905279 323133
3422872 392848
384726 384015
383458 384833
429819 970128
497592 311252
623669 354259
383414 380460
922102 34457
588041 588593
807621 384733
428394 441351
430676 341814
659418 415193
384679 41741
548624 584866
1086 382174
23124 15419
584133 294007
588309 383295
260917 280761
393791 426298
1142328 205280
416703 293410
442951 586683
465765 442917
333424 640117
22216 369001
396266 146456
416703 293420
585235 584630
592375 673730
474300 432357
380913 587652
238762 380827
937319 887381
178914 381566
465334 357550
937319 887387
381446 589848
937319 887385
85150 11158
209798 444997
442951 586649
84864 539770
587340 584130
84864 539774
84864 539768
591046 380726
214969 589130
84864 539769
380152 321824
3422867 322341
379670 465334
471717 396184
588041 588552
788472 342001
694994 443780
379684 384684
393789 682856
347227 43326
393789 682852
393789 682853
589931 690333
442503 815854
23645 21366
377394 144926
433360 598798
707003 590429
1046880 207067
379684 384673
637811 1302
383342 381081
529401 44786
294037 217349
584542 584514
584542 584513
383342 381078
383034 383117
584542 584517
383034 383118
593659 442106
588200 394733
347201 12705
391985 291224
241976 382997
444997 341701
383034 383110
270074 275580
823456 286131
1045004 845120
345545 377038
293416 293414
293416 293413
293416 293411
304032 416671
293416 293410
590751 416708
591527 391988
393606 393326
587404 535117
433349 10238
584141 428836
421946 595336
293416 293403
381713 8670
269542 678904
213774 391985
446043 705296
166029 335804
214566 345432
446043 705290
214566 345430
383034 383172
906016 1049032
13748 585726
586785 380988
906315 588215
2236859 369334
82627 23888
284741 345497
281718 1318
285972 596252
293416 293425
217333 4327
392506 472572
617699 641544
1045309 1268942
591158 23587
124855 443012
584628 215064
366380 244763
585789 524471
254910 380191
84871 241974
446043 454654
384673 447356
211475 725201
766215 77349
178914 381600
915769 205280
556362 398864
77364 615984
495590 388378
443231 383769
293416 293439
214629 11710
254911 909763
51750 588572
589588 586710
287737 287857
1603709 423410
611337 1256
947222 947112
382635 384763
586278 595400
317125 149311
283930 152993
584514 441365
392539 485005
683743 380626
381390 202219
553752 617329
433112 1016209
563110 212420
588309 371753
390941 486220
380312 584623
346687 382481
417433 23124
465765 9975
216642 744973
441375 562909
269180 397406
588716 471435
381548 184921
586011 15893
383034 383195
266918 230942
317650 276564
344527 238762
380135 435311
382987 417145
284703 904526
586785 380971
218684 7
1564 276315
9940 294209
1564 276319
377959 382527
589077 339931
1183825 419963
382635 384722
207242 291853
346693 1032085
346693 1032083
471867 592714
381017 219696
1142328 612893
43341 442794
380449 381139
241976 382937
597802 919880
77339 289837
527435 400390
15912 442604
147149 380190
6961 349422
587172 452104
586567 450100
362101 362106
207229 456149
339584 107159
391801 354001
23645 275205
393741 406733
2819180 385277
135115 543505
207229 456152
392269 582830
586741 592627
212684 380450
317650 276528
347354 735072
587485 9551
329414 16079
292176 210914
207230 391985
202211 442106
742910 497592
393741 406726
379684 384668
970530 431231
441795 9804
392269 582802
947222 947104
393789 43300
39249 230939
248894 332578
539672 396202
587485 9540
116288 385006
1148411 84247
369761 378602
947222 947111
317650 276536
51750 815539
471412 796013
384938 384237
586797 441356
380310 598283
9382 291564
366959 346083
586797 441365
594836 444421
599919 585583
441760 447364
383172 380450
268382 466349
1195339 711627
1132447 663404
471950 380182
1769776 325391
287777 415218
45696 213162
682856 471105
1086 382253
347771 429318
548645 214969
547387 584118
382930 469755
442981 550153
292263 815238
390941 486058
345432 218675
209549 326096
9794 345719
428859 211908
293403 1045
116138 47101
913998 453309
1150279 28079
607348 595110
217895 594374
671209 380650
312261 535287
681106 595654
338709 289314
383927 317782
382041 903775
345522 266918
921991 418357
377766 203407
1150279 28083
128488 284306
594836 444463
1756097 109391
113261 66644
337870 215764
639815 202903
948414 587931
442803 202209
380646 383998
2121810 3366466
382041 903780
77456 214715
294644 441375
38584 255529
442803 202212
442803 202211
442803 202210
1243171 855589
210691 1387679
89739 347227
682867 368594
384194 475560
383458 384938
535772 645576
93390 2100682
273757 215667
274460 157615
202211 442063
444463 588716
559523 1482051
50625 586059
343658 560075
294740 510817
223952 274197
43337 393849
382955 584154
807621 384833
202211 442046
381566 594555
864101 937319
791697 77226
23645 537709
214600 328323
467376 905334
1142122 2236859
725991 266021
443008 442997
288193 12705
383927 117232
567609 379279
383769 393149
385188 378313
202925 591065
595908 201909
442906 358234
1620289 418602
337156 585218
11517 415174
673730 442537
417946 63822
178914 381402
252733 599978
954286 428826
267757 39249
682852 396206
9895 172059
669756 390919
443021 341172
380659 132388
1620289 418605
478980 1132447
217130 214416
202139 393511
218714 218692
669756 390941
382041 903792
471966 496454
317796 383317
355674 35490
548624 584947
367232 215022
218714 218695
430383 438477
438460 88835
43009 440703
380148 591944
595400 1086
317796 383313
178951 381343
218714 218683
548613 231591
11517 415193
174535 15928
1583316 442586
218714 218681
868982 350629
174535 15927
584542 584488
584542 584487
413122 9895
260917 280851
218714 218684
438460 88824
202139 393530
433360 598718
585163 441337
382475 377502
178914 381435
792308 444737
287942 520094
441793 444735
548624 584967
381341 381970
673730 442590
584542 584465
548624 584971
911599 591040
474947 387306
13166 35646
174535 15905
584342 415179
232448 316643
548624 584976
585789 344839
393569 380933
438460 88846
321706 321026
548624 584981
383371 586844
201879 319025
4548 39368
393569 380927
587925 428839
384938 384251
316643 518941
93355 25369
178941 445487
548624 584997
378767 474324
184905 380139
473078 587652
317821 284271
3847 441642
383336 269097
663737 353916
156593 547492
178914 381477
673730 442561
604206 472706
211372 291183
380984 945686
214218 114899
585998 264383
584342 415258
4185 586609
534399 392451
740014 382187
383371 339906
638225 1285407
203402 383248
595908 201867
3891 471163
611337 1202450
368592 11235
78019 35547
495593 495597
393754 409515
584542 584413
406625 383918
495593 495590
15891 281195
595908 201877
595908 201879
588716 442932
595908 201873
438460 88782
383034 383003
617699 390919
495593 495585
1175909 690483
1175909 690484
534399 392433
1175909 690482
261008 814481
442626 382545
438460 88792
384423 495091
444415 396147
473083 584630
905112 691905
444415 396165
209780 178950
588200 394627
588041 588716
586119 442794
287737 287738
456068 576799
266921 316718
218714 218667
444043 377309
588301 405268
590751 416621
218714 218665
218714 218661
416715 445130
209780 178959
214192 46280
406733 292195
586379 423776
444415 396174
202554 349405
666925 589778
428464 38666
428849 211898
15941 442951
218714 218673
218714 218672
584342 415202
218714 218670
51750 588452
397034 663030
444100 444097
393103 408087
3630477 3630476
3630477 3630475
3630477 3630474
218714 218642
3630477 3630473
590751 416642
3630477 3630472
590751 416641
3630477 3630471
13298 135115
380677 362072
218692 283930
360429 274638
591558 1816156
10132 391988
599054 519542
534399 392402
394627 618405
218714 218656
989667 276096
281185 93389
6041 591160
209780 178941
742907 551897
390970 383353
668818 84864
341653 439898
588452 586278
668818 84871
384679 202294
393263 392542
291261 347786
254562 3891
557408 472923
287737 287777
394042 393554
676105 1603005
322341 1941157
676105 1603006
219683 591158
682101 398577
279047 321437
702184 558897
462680 702590
322341 1941159
279047 321433
341653 439881
203654 381024
383034 383090
586785 380827
606849 294881
319053 517387
379684 384722
281185 93349
380449 381295
78137 845433
284267 463648
3568128 1810711
608549 410331
441365 291853
473445 788625
1148411 84306
218684 173979
390970 383319
523682 214192
466175 287861
47992 217333
51775 594439
144926 1574949
383011 11235
411117 1327438
382063 590069
588452 586238
393263 392508
382635 384859
590387 384323
380988 135115
596972 40899
290586 341814
347201 12840
396133 646454
292263 815331
434642 472463
586059 269097
676105 673222
349382 206947
441795 153675
441795 153681
618523 328386
472710 643082
385761 791472
552911 623659
294787 86222
1923626 359440
418241 390850
383927 317810
416541 214286
463273 465446
617699 390941
492284 321433
922340 212874
594330 440295
492284 321437
593539 907252
383172 380522
317654 306554
910730 418235
393263 392533
418241 390847
369761 378706
393263 392539
429545 9921
442241 586160
384176 384323
442981 51092
391809 311452
13748 203949
9920 881373
292567 460437
318985 913775
289354 215462
2410526 1983241
393739 706874
949856 41944
441475 214225
287777 229154
178914 381343
149301 135115
217750 283592
494665 494918
391985 555011
425370 312981
381081 817518
382437 269097
584974 77406
382392 366535
442626 115924
9894 38641
682852 396313
380130 817518
548624 584623
9804 589549
337111 723608
562991 276564
66173 66644
380875 312786
43331 611168
178914 381333
372135 383954
587856 565569
472819 598866
589078 393192
562991 276536
204531 178922
217919 9810
81219 202543
905957 485343
312261 43419
2312472 312981
286388 379691
589045 380522
39437 34735
383034 383775
381378 406485
429197 439866
39368 986277
261540 434285
383034 383769
42547 705706
383034 383762
382244 317760
390955 442997
383034 383767
486186 486197
586709 16503
584273 510812
486186 486191
486186 486192
598826 599801
217196 261540
87510 41265
591955 341693
10137 384279
317642 29316
442917 391366
444463 217931
210686 81597
413098 393829
210663 343851
563850 676900
382186 417418
441375 585835
548628 586059
682155 383856
9382 552379
9894 38635
487666 592267
292567 460408
707568 590634
682852 396345
89717 559356
312278 473445
273162 495091
333814 676105
4139 34308
9577 348313
548642 212922
413098 393881
586679 552882
48785 335565
316661 268382
214565 210619
382301 594200
24815 51775
444978 595649
598959 384028
342987 495590
338020 687033
486210 787821
342987 495597
254910 486172
590434 418533
392433 317666
367068 395468
342987 495593
294596 823731
381412 587931
548620 591988
423295 312002
383034 647543
417374 449682
393642 396266
380660 416681
200563 459807
216979 392991
88037 39249
591921 586059
585848 587255
43337 393741
39825 9551
203668 1296
255529 592627
384827 653071
273698 429804
598959 384041
217972 486067
280196 23645
378431 445517
15882 450100
217878 183013
317642 29359
45636 416300
762350 472923
221810 391988
39825 9549
406584 38517
903813 472138
927059 671258
584942 10150
320356 338186
584044 216999
10137 384216
383127 584405
43337 393739
486090 184925
1034371 1034382
43337 393763
9641 720478
595746 554719
9981 216480
39400 45638
443360 531126
43337 393769
178914 381395
382096 381477
552925 246220
1256 903775
552918 450069
596604 101708
312308 260917
485760 13298
546276 663723
586434 927448
548620 591944
871728 378359
109090 394088
342987 495584
342987 495585
47445 39437
51750 815331
596604 101742
181953 1052
257464 245797
393791 426915
383954 466784
181953 1058
270019 248894
587931 443780
585163 383342
377038 22920
178914 381378
112239 1256
442951 446295
592123 586186
486090 184916
439856 63646
260928 443248
702184 600061
707030 586011
785305 303050
1256 903792
1569482 33202
1592820 1592813
380898 380450
172271 490509
380898 380451
380190 440731
1592820 1592819
473083 707003
1592820 1592815
1592820 1592817
153681 465334
1592820 1592818
217668 518640
293773 513720
380898 380449
921517 341716
3943981 3943977
347568 312981
383172 380878
383118 380828
383118 380827
210663 368356
218713 355544
383127 584367
3943981 3943985
166029 207688
3943981 3943986
3943981 3943983
591955 341701
596972 257464
3943981 3943982
3943981 3943980
218714 218708
3943981 3943987
3943981 3943989
378860 317796
218714 218704
218714 218706
293342 585792
50481 521730
77339 289620
381440 383414
766199 639815
378402 650932
585726 381704
442503 815231
287710 86222
392455 950574
888438 909790
815527 594835
495773 423317
383172 380898
402244 548617
421187 439866
383172 380890
383127 584382
390951 425061
202211 442773
201933 5599
429236 215461
8594 442436
380898 380498
385557 202150
382123 379527
790825 517097
383118 380861
1531332 607662
627989 788347
606766 292130
861705 152632
1603307 1157772
383302 31151
217891 417890
10150 202763
219683 591065
333986 11989
383127 584329
4521 213805
318122 280678
427482 443937
383118 380878
317619 317521
390969 406726
375522 333980
76458 441355
416671 539672
588895 565238
383172 380861
214969 589852
202211 442787
390919 428394
375522 333986
588349 584630
587269 584824
39400 45696
383118 380890
446265 294881
441875 808575
77339 289658
383127 584346
11841 445023
586244 815061
577727 474177
76385 365483
322489 438889
442498 725657
788473 684056
383118 380898
911589 251508
913999 362072
219710 382253
481684 266929
254451 9564
33915 591280
20189 380110
15492 654251
586244 815058
394042 393000
256903 927681
494061 309208
823881 359590
380699 590831
584488 441840
416715 445483
1674276 3340824
861705 1482051
529978 367981
383107 9545
1674276 3340821
471950 560058
383172 380827
202211 442755
202211 442752
211308 81219
317885 607774
466790 519865
544451 128488
781518 320731
673730 442611
598485 43335
438772 597510
384423 586980
384726 384323
598826 599764
548624 584540
384422 203949
472836 674983
598485 43309
442709 381525
445313 293782
426324 379909
279011 11710
429631 348259
426324 379901
429631 348255
383589 345792
218714 218726
393074 599978
44367 319000
424718 724463
218714 218721
740325 390846
232448 417946
433360 552379
384726 384300
595723 418591
218714 218718
394042 393050
394042 393037
390850 426324
394042 393036
692430 463320
2410526 1983272
44367 319019
920271 854609
2462455 1603005
319020 254910
1951637 699520
2462455 1603006
4185 586976
319322 48195
585982 845282
260928 543505
1252375 2545289
218714 218747
270047 661844
598826 599776
318445 365467
585835 9884
380135 314101
435312 462680
1592820 1592826
385188 378291
1592820 1592821
439877 413098
50610 39437
591336 585163
368408 45105
547459 453362
381494 673
39400 469858
209818 215686
16503 470207
444996 46369
321706 321273
280007 212376
823731 553200
592543 879087
317810 13803
321824 465699
353971 552933
353971 552932
377959 43326
382159 766199
321026 453240
255513 611768
844635 181936
291853 313687
8498 519770
347771 429197
681106 595483
465998 1387140
38635 217895
598030 443012
209818 215667
380646 383338
393238 254910
598826 599711
202211 524474
353971 552918
209798 444415
474283 287035
383501 440536
1182584 314584
9792 593717
317642 382384
221810 391809
817640 596659
465998 1387153
456152 382972
383927 317125
388702 206947
409059 598826
599776 1019726
1182584 254451
442561 443360
318117 93343
266676 1318
254910 486210
273714 211173
241976 382157
612323 16495
254910 486217
381190 377469
317642 382357
1046918 1045564
584118 591951
384726 384128
380890 13176
51750 595388
594151 707012
532657 610899
287768 174535
453309 637811
1861218 383856
562909 380913
382562 43305
89030 10575
703234 646425
651590 1255800
591336 585216
9804 589493
641544 217901
51750 595378
382198 587277
289875 79875
584486 314096
382198 587272
9902 215462
472602 47445
463660 396136
643129 497691
589851 808575
376844 993591
376844 993590
384955 380293
486980 442932
1013090 778710
597013 815854
593327 248852
382562 43326
287768 174575
381341 381713
562909 380933
585165 415441
443231 267710
413098 393739
568144 112217
486090 184894
51750 595390
71995 217225
102140 599144
1046918 1045550
394627 618169
317642 382319
548620 591873
486186 486219
178918 318035
486186 486217
390850 587463
441375 42752
486186 486210
26978 270182
383127 584305
707031 15898
383127 584304
641559 381003
384176 480918
218747 1240346
311252 742907
563711 584727
30903 1259692
178914 381295
269896 744973
684056 16503
254910 486272
486186 486207
209798 444462
385093 639805
382077 312786
380474 29290
288201 383566
548642 816826
548642 816827
842040 922340
617197 77364
441662 861424
443230 585674
51750 595366
383769 370205
9921 270047
413098 393769
383371 510812
383356 587252
383248 472746
562232 1144793
383379 384839
322790 22922
215686 367195
595768 380250
320356 382419
317642 382301
596406 626056
212263 1051549
311252 742910
1252375 2545302
381446 589583
222864 473080
413098 393783
202533 425328
815241 423766
927059 671186
467038 283140
390955 706874
548620 591836
382959 584264
444800 918309
52199 80057
381341 381784
85250 76388
413098 393790
413098 393791
548620 591840
1603005 453888
391764 788658
108302 261540
202092 202294
486186 486237
496640 584297
2312566 314106
429197 439738
538797 323
217383 201814
539770 668816
473460 7426
539770 668818
815241 423785
43337 393642
379693 366535
444201 408912
555098 598485
36754 618213
48731 554012
364539 641559
843013 588300
442561 443311
539770 668820
319240 757210
432068 1243622
260917 1112024
40428 215991
879087 392069
384194 987440
584367 280196
281494 261281
432068 1243635
879087 392079
333986 198997
383127 584262
396345 383100
1263 10089
151689 1875396
379689 512969
938371 273379
675220 214565
384561 135115
251284 608549
586733 406728
879087 392082
384176 480969
465699 611089
384179 371052
353821 250404
212931 213095
210427 454223
586712 588300
377488 49000
51750 595402
396130 788485
51750 595400
705706 393530
706648 379691
383172 380752
366798 813624
378911 656432
342987 495606
883084 950176
342987 495603
381378 406602
391742 589931
368594 788832
442498 33915
349488 912546
82184 6812
294634 442917
202092 202219
317619 317642
144890 348313
792621 359472
381342 1531332
584792 471993
316718 36020
584792 471997
348216 3339
82184 6806
38309 202209
317619 317654
9975 465765
382635 384667
378860 317654
5943 446281
444411 326797
453709 1287600
13166 583256
595768 380293
383293 466311
293510 345432
480672 147769
587252 681123
62930 135115
645372 346764
384686 366535
293832 290463
16045 388967
442709 381480
211255 38389
217905 211894
352047 910495
12680 428841
705706 393570
442709 381494
442709 381491
396137 293510
212008 905691
381781 384698
381295 535065
406672 740014
362072 202209
381295 535063
416665 174535
9892 1464264
588907 384299
293743 439738
1861218 383935
590387 552379
362461 2053501
919945 842287
396345 517387
442709 381476
443037 406728
294634 442951
294634 442957
380984 355447
380898 380522
479839 312278
673730 442723
38635 217927
382635 384698
347802 322504
317619 317666
381331 417433
390941 486303
384726 384237
213555 291821
486161 473460
584549 950328
590531 589778
382635 384684
655228 444533
216974 425061
382635 384686
410331 393149
442709 381455
463141 273162
366159 473445
950574 1620289
86210 440367
466158 391998
318032 207758
346704 314249
381970 495091
383127 584298
972162 322514
9894 38467
384328 476204
43009 457440
211618 272030
613233 356974
673730 442700
402772 63822
380660 416703
38635 217901
1574949 555100
1186277 81571
273951 217169
380449 116288
34498 13204
93369 495571
598826 599656
953917 904967
428616 440730
1307 214969
591336 585283
442498 844742
201900 385557
207674 692839
207674 692836
383312 741809
479738 604429
26978 558759
383127 584275
347227 597349
383127 584273
178900 587894
586011 486054
1712746 393615
366570 382562
347227 597350
291961 289212
437216 461217
622487 290291
207131 383895
15898 846325
535066 379689
321273 576298
203402 383023
380900 313886
391742 589993
669870 34683
638388 362625
49155 15891
201860 292360
219682 490509
646602 357550
381295 406485
592026 9382
591988 15877
9577 348255
254912 597133
178918 582802
646425 471658
367068 395652
588499 548643
463305 385408
376844 372135
472965 437768
251959 348255
367068 395664
787460 36754
411976 348221
589588 290474
102140 599054
408097 281195
213754 215667
425375 214208
348255 208579
382329 439731
729130 807559
651043 816365
588499 380237
472001 214361
441646 504739
382559 360604
43331 287737
353943 604301
368594 465546
617699 382671
151248 215281
401867 437768
293425 590434
368594 465512
383034 383566
589850 458502
348313 417418
317642 382253
1073112 316826
438460 585982
610376 393149
780878 217136
321026 41631
392848 561678
417890 453068
383319 585041
657321 286161
381441 495091
10127 278062
383453 953969
49436 50536
394733 392976
383453 953964
1017 382419
151248 215259
417890 453078
218649 77343
394042 393190
472710 384309
487668 293410
321824 592635
321824 592630
28408 209887
588200 394356
78506 702414
394733 392986
844612 442650
585856 441826
392402 393999
391856 472239
151248 215242
312981 318117
663030 486172
424515 446295
384299 658122
372135 383776
135136 202903
585840 46369
380149 261281
472710 384334
204379 93369
204379 93367
202219 384839
3422892 392848
586126 417164
442909 239440
11710 108302
204379 93364
204379 93362
202219 384833
473083 584067
449179 291183
428464 22216
104656 206234
372135 383769
418858 276952
43695 45466
383034 474932
441356 441642
441375 441793
382406 347205
203668 1086
590434 418335
326493 371170
326493 371171
204379 93370
383356 587178
204379 93373
473445 360429
441840 486067
588860 77346
289354 381462
400319 6041
36020 50489
396165 319000
638022 211308
203407 840255
584043 442906
381446 589494
317619 317810
135136 354641
372135 383761
586688 901889
439865 381003
587363 391610
289354 381479
441356 441628
289354 381476
290900 254451
292176 727938
383767 303061
441356 441630
557975 547492
204379 93355
204379 93356
291224 318989
589132 202925
38790 7
9981 216224
280024 424390
37933 45507
383293 904861
663188 724825
384722 587272
288201 383434
212930 597313
217963 903237
43302 184921
13708 703234
213754 215686
531588 653165
445313 368592
431710 924836
431710 924834
380458 377859
431710 924830
584378 589048
382271 443269
494665 278062
214566 617699
272387 260917
465765 9567
795133 261562
396226 572994
383371 586565
548608 524471
43302 184916
30176 720115
382072 400171
383371 586567
584043 442932
565569 442917
216142 725171
392313 694708
835501 841009
280196 443850
878523 371785
378329 384422
391087 411853
585163 441825
791573 660582
383344 796013
535111 381260
202219 384827
673222 486197
43009 457501
293820 675423
381480 413152
590306 441642
87482 109066
462680 420265
354090 290960
217901 393841
293923 349382
380063 431231
585687 549710
573036 207619
585687 549711
9794 345430
584542 584922
681560 424718
406728 443881
585751 586689
588907 457501
87510 319112
273946 151750
202209 472027
83312 270182
214969 589633
272387 260946
445486 423766
349382 57829
418335 649921
273946 151761
947197 291564
87482 109083
202211 442555
950328 396182
586708 739076
416664 393809
321824 392427
323133 925942
565157 595215
202209 472044
943808 206485
77690 1569482
381331 417147
383127 584118
316674 321115
797136 329449
204379 93336
16537 585283
87490 217349
22928 393263
347546 595475
471657 284268
317624 97
383127 584129
383127 584128
51745 549974
383127 584126
383127 584125
674327 93464
47320 217668
473083 584141
401867 390901
261281 442474
202211 442569
321790 39510
1113932 383356
585329 442794
22853 453710
317619 317707
29499 922813
383127 584133
292195 694839
371052 393543
35490 382178
153675 817518
383127 584130
178918 469755
378329 384379
586486 600559
584542 201860
395468 453240
497592 576258
473704 12840
216345 523682
371052 393554
1234467 298166
552971 1016748
472923 834554
35490 382181
593306 280761
416642 217895
41910 9340
312308 2334484
219676 448615
816367 649908
202209 472003
358203 922102
486060 289324
380312 418235
212684 465334
285972 596691
406582 346687
1113932 383304
383127 584154
477519 206817
383127 584152
432577 594914
471497 975386
947222 947522
383127 584157
604301 93336
381455 391367
393567 318985
15418 1076796
510064 502833
467334 207674
49155 536862
604301 93349
23153 17237
381970 380450
314096 174575
816141 178941
618169 604425
480747 384030
312261 608231
611911 787662
591955 202210
212684 380827
673255 794136
642046 78137
178941 384839
1807 685376
429318 9564
383100 428394
586119 815061
202763 623224
599849 391039
428836 595649
443008 594998
584727 519865
385131 529401
399819 442752
382417 314158
673255 794133
346687 261280
212684 380811
279218 289826
384561 93389
440847 472923
584513 254078
384176 384041
704052 1263
486594 787662
584542 51549
491642 585041
689982 305841
442951 586156
41176 1334331
28083 406644
775004 495773
317619 317796
353301 3891
555011 472305
382159 23645
115049 900009
585163 412625
366570 382262
390944 28082
443260 845433
816141 178951
604301 93355
390944 28083
287737 318035
406748 359295
384749 380977
432357 454811
591877 817518
384176 384028
384726 384560
417912 592147
415258 553503
423746 345761
486172 743988
406933 688148
390944 28079
288103 357908
322421 9545
336670 9894
646454 214565
267757 280467
590531 589999
1256 406602
492377 47573
284267 1086
416628 637811
638225 582809
148692 155781
210583 844749
781518 3975338
592375 201345
213774 384827
586470 378445
416703 9894
51750 815063
317529 360604
293425 590306
534399 484881
9945 786416
548628 816827
548628 816826
349383 320731
379323 540247
604301 93390
380933 415198
390949 353916
13708 562330
725676 88799
382198 12705
588860 429545
725676 88792
393852 3674
345472 202211
591046 396170
396158 595252
671209 380235
77567 8451
317642 382100
217878 586741
203354 424718
592714 846350
383034 383428
218718 180802
209247 10832
618746 843908
317642 382155
391988 445046
950810 2410526
383195 585877
317642 382157
585163 441793
382987 288193
590434 418279
38635 594330
383414 380130
284267 1052
465334 346704
548624 673
592543 153681
443780 244763
212758 642209
210691 1387288
587272 381343
196394 382113
868982 328323
294644 441793
3770827 3770829
3770827 3770828
384284 438772
9544 6961
3770827 3770834
3770827 3770833
3770827 3770830
323 608406
383195 585851
493720 338312
584727 382097
181936 910730
587272 381333
383034 383434
3770827 3770819
841885 48785
3770827 3770824
663719 463634
3770827 3770825
381412 587652
3770827 3770820
592714 846325
9567 380933
416664 393790
317642 382146
408154 440485
1996178 1592818
1996178 1592817
1996178 1592815
441375 441642
1996178 1592813
441375 441646
590434 418241
611911 394657
408154 383127
383195 585838
442626 466169
347233 217878
217901 393791
212325 173090
372135 383873
1329443 3770824
384955 380474
585687 549691
202219 384733
1329443 3770820
591921 586379
3665 586018
291659 326080
1329443 3770829
247016 217784
1329443 3770827
1329443 3770828
204379 93468
1329443 3770825
1996178 1592819
442106 741809
1996178 1592826
460897 510812
381446 212874
383195 585843
93347 312470
372135 383869
9804 589654
261281 442645
51750 588815
1996178 1592821
1996178 1592820
584727 486555
595252 675220
928287 322514
471497 294584
1329443 3770819
641544 707186
647543 474177
218672 148692
382070 683743
149318 675220
255513 611911
255513 611912
435179 496882
520100 520192
391764 682852
345568 474177
443937 535139
15927 1113932
215176 439738
165968 108302
553362 379958
441875 9945
584129 521349
1329443 3770830
384955 380460
1329443 3770833
185572 215253
1329443 3770834
383769 393524
586679 564749
444996 382930
316642 725201
391602 597141
384423 204888
924834 600061
585275 600180
586244 294209
441793 592947
724463 586436
490144 415258
312308 272827
570022 79772
380451 430062
443937 535104
591046 396156
591083 284703
217349 13530
724463 586444
382096 381333
293410 594555
178914 381070
444202 87534
337119 582651
337119 582660
1076421 943287
47970 317629
563711 584517
563711 584513
270376 266918
317642 29262
247016 217750
585821 465334
266364 24647
51745 1408802
589045 380827
1076421 943297
255513 611936
587182 597133
211607 230942
9867 663404
465765 442474
671141 591094
415323 472836
77211 607699
202211 442436
560203 589993
321824 392546
115051 293773
495584 383767
247016 309885
548624 584495
495584 383761
383918 392406
207230 391420
348255 135115
671141 591083
443007 201310
306200 529226
219683 411853
393263 347568
380460 379693
392313 694665
922996 458502
596512 813624
668411 11136
383118 380731
416642 209938
554751 593926
585275 22185
115191 442853
377035 382937
666907 390901
312308 599843
380474 29476
28083 406726
598866 410331
207242 353831
317619 317872
815539 470747
682852 466169
77209 215191
666907 390919
440536 380898
587689 587470
441840 486225
529401 44244
396345 219710
207758 440273
1403917 348646
911359 471993
22013 1802863
911359 471991
441356 441795
911359 471994
393263 392993
534399 392823
1168847 694417
267321 591220
393263 392999
10150 214416
472077 928286
472077 928287
346687 382181
472305 586238
442656 788625
285972 596785
587255 203654
682867 345432
393263 392986
671141 591040
604301 93419
589851 202250
178941 384938
671141 591082
596512 181936
204379 93451
808492 590121
585235 591921
486067 393762
589851 202244
693620 513262
213774 1086
1329443 3770807
552882 440295
682853 184894
666907 390955
471163 1043682
598320 443012
201814 565079
382987 417424
384679 535287
178212 201860
383034 383461
314106 287768
38635 594374
817640 584363
312981 318031
293416 293760
380149 594555
479738 604640
93346 459807
313687 396184
725676 88824
1291071 459115
178951 381734
393149 554719
1287600 1195339
382987 417418
353971 595908
382987 417419
317642 382072
381440 383195
786058 595475
446281 565545
3770827 3770807
355544 45466
313687 396170
42802 48785
394042 393146
194023 1118713
317125 382041
604301 93448
390920 248852
317642 382068
77689 22376
560203 589931
379230 377486
879087 78522
317707 180767
1540595 1329457
441365 362106
383855 370205
50536 88037
441365 362101
585877 390971
84858 382622
9975 363662
779396 1013090
393074 599843
725676 88841
317642 382055
416664 393741
317642 382054
384726 384423
87490 217279
472707 217963
785504 687173
725676 88835
550326 428464
382987 417433
383127 584043
383127 584044
588499 548624
15891 922996
587689 587461
383761 199946
380913 587255
596071 406625
599528 553794
377035 382997
2611868 1139756
88820 6041
213494 414192
384726 384444
381970 380507
486080 392100
2611868 1139750
588349 584397
428839 440703
584542 584866
590634 702352
411117 271468
380898 380732
340796 383453
381968 471867
78522 627930
44786 201955
537709 715121
287942 443248
420257 315662
698234 987690
380657 589778
548624 584465
1256 47304
584071 496454
393263 347546
2666982 269180
317642 382092
317642 382097
254911 46369
1302 555098
317642 382095
293930 392651
428394 380724
584465 1112013
383954 454906
214361 215109
49155 177001
1807 429318
486192 383998
345907 383315
345907 383312
211173 214044
380898 380878
383118 380450
392410 584239
898280 572855
592365 76374
599776 1344
690298 11260
368143 442110
412625 382960
906263 385101
592690 254910
380663 393745
590025 396278
380898 380872
702622 14048
384145 3006
406726 28083
380312 584043
439869 585216
584513 413152
330862 30102
380663 393741
665765 682155
290074 401095
393074 599537
443480 597313
393074 599535
382885 380293
393074 599536
617205 599533
35113 586567
380898 380861
973189 36193
584513 586903
382098 355447
184173 845147
597133 41565
1387153 922813
28083 390982
393074 599528
259679 87534
382562 585283
392402 393385
393074 599531
442436 382253
392410 599711
627930 593926
362106 201860
210147 39272
392254 531357
671258 984632
3943981 393385
184173 845166
210789 165965
585751 586074
453068 2823
364841 445107
314266 914002
380663 393790
358234 346704
396218 590005
682853 184921
41631 433621
584997 584999
950810 2410697
950810 2410698
584997 584998
201861 590434
552933 393084
660743 392313
463141 368408
950810 2410699
584727 382181
584727 382183
316661 316826
584727 382186
815864 921991
433621 480794
673 380191
584997 584974
317832 381704
39791 383775
439869 585201
382205 475006
703170 393519
734066 442991
406726 28079
417394 947760
1307 585163
290074 214416
28083 390944
384682 384237
93343 459293
608549 623659
28083 390949
384183 433659
28083 390941
13166 35113
383458 76297
458541 588552
404679 39357
425061 790513
380898 380890
1307 585171
1112052 15927
1140 245784
443260 845275
384726 384722
638218 1088963
12705 284267
415279 441726
841841 617341
472305 11256
28083 390937
51549 293744
584487 584382
852328 15729
558731 486272
413741 385588
384726 384733
1983272 2410526
38666 11549
448233 147769
93370 782185
28083 390919
384423 586567
377810 377487
587334 588552
88824 471906
585854 396130
586442 77371
9841 618405
380811 345545
673 380150
471564 590432
586156 15905
609561 216974
584514 380904
380508 382186
584120 362101
535117 443248
382960 585636
1453295 434663
275514 254910
287718 706368
345426 105235
395664 323128
673 380162
201746 135115
210634 116159
28083 390901
400171 384423
380508 382181
595649 596370
392435 392546
393146 383023
206761 79855
304032 43323
486067 595113
288199 380765
406578 444152
636895 640103
380508 382174
584514 380926
13764 135115
384028 656493
251284 599543
636895 640105
380927 434285
673 380144
383315 384323
380711 284268
673 380148
673 380149
426151 617207
415190 563711
382992 314161
114663 202210
206761 79862
584942 442569
382955 584630
347207 287718
953917 293747
592026 1232393
953917 293748
77371 844567
19027 549632
691281 617329
380508 382159
441630 442803
383379 549710
840049 608549
383315 384300
218675 390837
380508 382146
382887 486161
383379 549700
1112863 586683
392435 392506
373975 1756891
586607 588907
383379 549703
1015922 843091
584725 441793
273162 291183
383769 382301
553549 599482
742910 523276
383998 6961
390920 443641
378328 378329
393565 598866
272371 415198
264047 623730
905691 347546
106371 430788
584487 584305
343851 212990
11710 165965
623235 572989
323133 655625
418335 542365
788347 924041
290463 281718
584487 584310
431710 484162
465998 393075
423284 381106
2312485 12680
519249 913130
794136 2021770
596302 380186
627827 816367
319846 540913
378328 378353
584487 584313
355544 218706
217963 28079
596604 922996
355544 218713
290452 673222
41130 381133
383127 584869
290291 905629
543117 382208
342403 392254
596302 380191
381341 381477
217963 28083
382357 383003
396153 788832
173979 210903
312786 345545
273951 77479
558712 201861
393912 396147
627827 816350
558712 201860
344303 212874
321706 321762
282804 393519
383769 382347
651590 421187
85183 173979
584487 584343
465998 393041
599675 396352
887377 946515
383935 542701
103603 54490
383383 43009
396165 705915
205606 217750
584367 292355
381602 1004147
217972 416644
260972 908731
430028 381498
347258 588309
1611202 434759
11517 108535
347258 588301
588860 429048
214565 587301
441875 587828
210147 216890
586391 362101
381602 1004138
752420 185559
205606 217784
43305 845946
586391 362106
390974 588301
381341 381435
54438 381552
658122 586473
214969 50625
293930 380933
584487 584367
312981 584363
509820 394657
584130 585369
84864 38498
346209 406344
317125 322489
1983272 2410618
370205 383003
730730 670381
25493 429197
370205 22922
370205 22923
584487 584372
178916 10575
333424 1099847
584487 584376
848689 393118
383090 347271
380152 490509
89030 8708
28079 485005
584727 382198
1667631 950810
552933 393037
442728 266185
217886 589420
393385 2066789
382967 344303
203654 381637
383769 382384
382417 345545
345907 383385
393044 599764
393912 396190
289354 381264
39271 217280
552933 393036
390917 174535
34683 16045
840698 458996
584540 423766
354524 204430
384237 384682
384237 384684
207758 382448
384237 384686
471996 287737
597141 360604
294037 217945
317624 562991
844497 441647
382276 207674
294037 217928
393639 846631
114894 702623
382276 207676
396230 1120320
385188 619869
383769 382357
495841 944748
184921 381264
368594 788472
368594 788473
294037 217931
393044 599776
201338 495571
9902 215176
393639 846637
444735 473078
13529 209744
524471 457440
381412 587554
392360 703075
587888 415202
29280 588357
393912 396155
393912 396156
380476 814752
416703 597088
950810 2410618
380898 380828
548629 429048
[truncated: 5,270,716 more chars]
