# Supplementary material for: Assessing Low-Intensity Relationships in Complex Networks
Source: PLoS One. 2016 Apr 20;11(4):e0152536. doi: 10.1371/journal.pone.0152536 (PMC4838277; doi:10.1371/journal.pone.0152536)
Supplement: S1 Data — (ZIP) [file pone.0152536.s005.zip › LinkAssessment2016_Data/LiveJournal/LiveJournal_Readme.txt]

From the original data set provided by Leskovec here:

https://snap.stanford.edu/data/com-LiveJournal.html

(take com-lj.ungraph.txt.gz, the undirected LiveJournal network and com-lj.all.cmty.txt.gz, the	LiveJournal communities), 
we selected some communities and members as described in the SI. 

The file LiveJournal.txt contains the edges from the LiveJournal network between the selected members.
This is the input to compute the similarity values between all pairs of nodes.

The file com-lj.all.cmty.txt contains one community per line where all member IDs are separated by a blank for the selected communities
(many of them consist - for our data set - of only two members. Lines further below in the text have more than two member IDs.)

The file LiveJournalExtGT.txt contains the direct links between member IDs that make our ground truth, directly deduced from
the file com-lj.all.cmty.txt 
