# Supplementary material for: Assessing Low-Intensity Relationships in Complex Networks
Source: PLoS One. 2016 Apr 20;11(4):e0152536. doi: 10.1371/journal.pone.0152536 (PMC4838277; doi:10.1371/journal.pone.0152536)
Supplement: S1 Data — (ZIP) [file pone.0152536.s005.zip › LinkAssessment2016_Data/LiveJournal/OriginalCommunities/com-lj.all.cmty.txt]

734306	734309
1164674	2133022
1295678	1744700
406027	406028
252295	723651
201746	443488
1490102	3942106
493533	2102831
843925	1309296
619449	2787939
987626	1019174
594702	1800393
432054	844758
1329476	1363532
669970	1558534
361424	415252
1648207	3664524
1305999	2962142
683400	1115621
383810	569538
372969	511614
346982	2037689
208633	208805
452336	2129216
742505	1953437
236088	240777
279002	1009866
350554	807265
466439	736163
1189140	1409850
1232599	2044911
1430836	3577300
123682	292135
406027	406029
987082	2434459
719365	880012
413531	937646
426147	667498
496754	2099501
3259328	3259329
507960	883735
678618	1686950
368408	594702
1590320	1905169
211153	211166
1227202	1708680
559297	1189632
368408	594702
330674	1496806
828090	1026858
318986	2906872
491580	492583
512123	1235367
1433511	1433512
16597	702035
607953	2273052
1028938	1785329
1059054	2231122
917782	1257602
2887920	3072262
348926	1603784
322803	671958
440023	548795
33678	568762
1108448	3868741
385551	2063590
27828	821044
1171891	2968513
310292	521674
3153702	3765275
294576	2245862
269758	1416711
532981	533008
279759	1602275
608865	609689
494402	494919
513558	858516
101862	194234
592538	1525378
368408	971217
542238	598779
542238	598779
368408	971216
997977	3709696
277754	3828293
463253	466303
11611	350039
1171891	2737828
3277999	3430284
2074211	2737828
321775	488190
549928	549929
1634120	2179196
645552	813984
418823	547795
999616	1165917
2839720	3701179
1987991	2075633
318432	624155
217698	1250827
271091	2574919
2136828	3721858
1059054	3090342
645552	813984
1217165	1217166
883973	890697
1624607	3486721
1960301	2574564
1837179	1837242
737880	3762782
38634	442901
512251	1668644
1302875	1749734
681815	1895671
1563175	3350298
702036	1899657
89922	232702
206713	207584
1351759	3549061
1380411	3460609
731500	1257475
465261	1240256
1567806	3483685
597108	2086938
549094	2843782
985158	1298287
955542	1160334
573210	1282266
454036	1136011
1226507	1632700
211726	211727
1335438	1905780
689656	2287724
1441173	1441179
65400	482404
354170	356082
488904	706060
916826	916827
853385	2041052
824262	824263
821693	842510
595003	595006
400430	623072
1018745	1677827
384229	590147
484297	2969113
2121843	3901632
290074	544303
152488	211191
347800	591067
312963	741707
547081	1905133
1570522	1920992
480693	2648752
2542282	3280241
2519455	2519473
201410	911052
280893	3183580
1784092	1784093
1581374	2620636
795673	1340827
2513905	2795914
381867	2295706
210017	211494
857251	1760083
425323	425324
1385062	3549196
347710	2306288
2817679	2817680
95894	222132
411016	1680263
443803	546297
211197	1634736
125139	264048
2352168	2352281
1249336	3024970
463630	1247955
658223	665533
1146830	2405506
223927	224771
1762166	3709568
304782	964201
444621	1389345
1837511	1984038
997979	1692443
3110025	3186292
880155	2019716
372796	2269320
512217	512218
217873	217889
217889	217930
17062	837026
3466515	3466519
1678283	2200805
521327	1249716
530673	712428
522993	568777
707029	947906
1769007	2758037
941673	1260046
1034314	1034317
287881	444131
306876	453143
1736693	3173014
1837249	3187573
672941	678874
1464439	3228694
34556	915805
1742068	3703705
10996	2165851
585104	935626
104986	168028
1115615	1913998
70136	119822
270068	2329428
442564	2362472
568747	1728382
102624	173234
382272	596688
3828442	3828446
10301	1064317
945458	1771840
33667	531223
594672	594673
212276	2967920
1351	368381
746843	1223953
492687	1031517
820627	2514410
1115615	1913998
2229905	2230024
1615783	2119347
651871	869907
3433595	3545447
573820	628426
340079	944939
405602	1801537
218042	218045
384667	2063706
519741	1205514
500148	1428498
497262	888642
13404	2978421
5955	5959
410064	1374833
462942	909153
295100	724855
699863	1015966
1571951	1810922
2365856	3279231
651737	2430562
865854	3231798
441067	1512216
309998	1040698
1268098	1269417
726825	1239279
594672	594673
466387	1211139
514783	530508
693999	694000
758354	758355
1918299	1918468
1118908	1468646
594672	594673
84538	2160549
594672	594673
869159	1446273
594672	594673
974949	1601550
10596	936210
3063243	3063244
2234172	2234174
158159	241420
1807041	2539936
1021222	1109702
3078597	3224691
202871	924570
334145	1645396
661169	922714
423557	1124781
494096	885270
78829	1277269
396214	1098996
78829	151643
617747	1899866
204637	699254
199766	394716
1094946	1944078
3765532	3765534
10105	1923277
1194588	3762414
1828859	2058019
291047	338545
319526	1184059
476968	964817
1387158	1730684
204637	699254
1555478	2363487
2071506	3058197
1209565	1328511
337168	337182
266945	267656
1555478	2363487
342567	342582
2657565	2665470
376455	469429
366808	447001
1120	1330669
1030215	1556037
13162	13783
1602837	2418703
785541	3129284
1359928	2787144
443685	1616564
472753	724636
279735	288847
288847	1722185
669240	853915
214831	520885
271033	314547
513354	1887728
971655	2964202
297333	626324
1787488	2744415
662723	1303743
530334	1290125
50949	2811901
815240	1408703
793234	793247
1558548	2880836
2463801	2463928
361068	361178
267858	871032
2242279	2285887
1153894	1367373
318166	320357
705634	3138939
1578388	2595325
2257986	3146945
387890	1212847
1896645	3545703
509085	647905
455331	557849
292891	429699
292891	292893
103862	112553
446731	1012105
2137494	3492856
357366	614310
289906	495928
743419	1087811
609453	3874887
1382377	1686373
471937	816078
29740	1028885
384500	1896644
2463801	2463928
1522903	2210509
502613	502625
1257767	3549416
661331	1877323
599024	705483
1518101	1745300
560254	564585
934176	1196998
998287	2195944
1205196	3089855
623424	2055572
505745	1342669
226437	434750
467274	1569611
1067990	1965597
813836	2189634
416679	469277
265555	265569
1287760	2277677
662723	1303743
735039	1072750
545555	2195815
210263	2097292
662943	1121635
380019	3185783
1999812	2811902
3341099	3704098
1812558	3942196
645942	1540718
633444	700636
922101	2567761
1595688	1596157
442596	572979
426172	1983604
685623	1757106
633444	700636
533744	619781
291483	1256692
1098424	1348953
2184878	3133540
7000	713020
1342126	3487477
1636250	1694777
1769852	3816713
724483	3700840
497407	1812973
1767430	3486067
1427531	3417519
418823	547795
410225	1851627
1946591	3484893
2052994	3547238
719515	2234880
842498	2047077
9922	1240592
468555	514084
1242443	1243271
396214	1098996
849335	1363525
201781	444873
435887	577318
1242443	1243271
1851627	2971206
84937	170063
428186	864427
55187	144832
1069984	1724482
941406	2191985
116993	117005
297544	2852023
430002	432375
150334	220255
972210	3279503
852667	3702775
80460	224887
442329	844386
378665	378719
1632851	2969758
321738	1350021
197638	1268042
34603	842381
1433868	1934302
922088	2695457
545406	1022611
202548	745637
481081	1189489
16128	465548
16128	465548
16770	17097
2881162	3231738
287881	444131
270139	900950
461665	2119569
329930	2083415
344517	381716
109300	582069
201803	423163
528825	1250722
479103	598906
339621	1589607
583841	1753850
567345	674118
844017	1381873
1265669	1910283
378717	378719
1176289	1688280
1434968	2472320
401710	3017308
461665	2119569
292741	918543
1375438	2974300
1510412	2373965
347512	671584
610369	637581
408872	408873
590755	600007
2680737	3718401
24762	2038381
489018	1826031
688669	986779
21543	988820
430406	1646139
430763	2330006
421359	846524
19107	430406
688669	986779
888933	888934
904345	940218
883518	1457167
1800400	3704837
531160	3104975
503687	1404541
3940744	3940745
2197597	3086872
367822	674128
618639	3585978
1281781	1682100
1080958	3231958
2671142	3702475
1745522	2785684
1535957	3484246
1463421	3907777
479089	479103
173327	3094349
2493825	3163411
865981	2452823
670221	1253790
2567781	2605596
488728	611211
213095	722800
1087381	1295258
294639	442273
2917790	2917791
593686	978014
293836	471343
509435	509436
1374679	1393823
340711	2148829
1045767	2856441
344310	944242
2415707	3087016
382875	383295
426525	2115848
1248071	1248076
1165735	1999112
370	991
406241	406246
431193	781683
427164	1688034
218416	218421
606668	606742
2676471	2803836
659855	1225135
443725	3257037
430488	430510
3352511	3352513
3175301	3353249
587822	1112534
704961	991133
587822	1112534
592411	2964402
1204027	1314435
499728	3075579
349721	2668289
1350806	1674767
1034447	3374369
249315	578300
1414192	2880891
584784	585577
1619085	2505736
56154	87941
2921543	3703353
833332	833334
1570954	2264492
616647	2012725
530333	530334
914742	1270224
1566699	1627942
1569075	1569081
2325151	3084348
599832	1780856
215679	519837
3764576	3764577
970621	970622
362106	584548
561893	840049
1266273	1651119
2964127	2964129
159482	173978
2827632	3297899
521891	642059
3867710	3867711
741256	1604135
741235	2919619
3764574	3764575
497899	1694141
678388	936494
1315748	3764515
287881	444131
1791935	2364309
302785	685746
303070	343174
41099	582794
1633617	2150065
2671394	2671401
27951	456965
2394187	2631140
381575	471060
1012811	1012814
473321	647054
3763703	3763707
91016	91029
587491	2050597
1485737	1557287
402540	2117426
3352120	3548393
651545	1154656
454683	473066
591437	591440
479103	599746
441659	442273
477257	3093935
925719	1555715
372261	652257
480337	2911529
908515	908530
693455	1131433
553662	1961111
554891	695818
467411	1527074
638924	694640
289142	1602170
535204	766216
2973780	3940662
737849	2097218
112228	709947
692456	2249830
1349934	1535608
289529	911016
2527117	2790609
458509	2964393
1263002	1263003
267623	938734
569038	886023
297574	1524044
173694	517858
479103	599746
1701462	1917259
3184525	3184526
97846	104982
819993	3709095
1653557	2623953
111005	226318
3353981	3945611
540855	1107852
2237415	2916766
19027	1689088
597368	1730346
50755	962209
793104	927889
425420	843196
30156	1454526
235341	875740
1519314	1519372
65234	137041
314140	596679
314140	596679
246062	1714458
536846	1510629
1800849	1800851
1203804	2948631
1148809	1873804
379695	2948651
1254275	2370732
903368	938382
969620	2228621
264449	1215749
3708981	3708982
3278981	3278983
317000	798199
1312347	1312370
849542	1659322
53215	155302
1206447	3867554
1344804	1461194
204033	1730346
213463	902108
2534096	3707288
2952	1015357
277442	1591122
702920	3761608
437601	1160508
792281	808811
277442	1591122
792281	808811
482668	1162254
1678283	2200805
1776497	2921916
803407	2121944
345011	345013
203289	877137
211890	938966
839296	1915641
856445	2314882
2290530	3081442
295794	1567041
1018745	1677827
46732	693276
3940744	3940745
617205	2970985
604404	797292
2322285	3940787
496355	794391
2816965	2816966
407886	408521
1562048	2976265
273162	2394225
16454	361212
7183	914839
1484835	2427510
294998	1864089
858757	2483727
20246	1151360
621686	1140864
458509	597675
472563	472573
1257073	2165581
780333	1290135
2006949	3485762
426147	471343
430002	432365
216889	3149269
306200	923908
406899	407599
993679	1564351
677635	725349
460624	2842160
1077745	2036885
659397	659398
326877	850819
1923312	3463642
637901	1461169
230957	321611
367127	386648
418436	821044
787666	1881503
704095	704096
37674	1317749
627597	1678282
37674	1317749
289206	289207
423253	1446900
1027733	2798306
1120683	3090992
1362745	2617351
47584	1577165
1320783	1419230
1759313	2873779
301102	328023
122184	122220
345537	1889341
34556	205543
1330768	2762880
93203	138210
1216625	1216644
432645	542063
528743	604386
604451	604466
2295429	2469518
230655	770234
29327	906472
1317476	2398239
704095	3548869
1027735	1027737
345668	1650357
212463	1902448
1088382	1088384
2084626	3868383
431550	921209
481600	482237
731714	2190262
1088382	1088384
575611	1069522
1482523	1484028
1031925	1168839
561175	3278782
1929252	3563513
3704814	3704825
359599	2047880
878104	3350660
523705	1989651
1210671	2489329
2658941	3086622
365858	366612
492466	1714225
3076730	3076731
638925	3079801
2058764	2470444
568182	2728296
342716	435956
34724	445940
213850	410795
558673	1181634
1144227	3390850
532927	627138
2483874	3613386
210663	520279
486118	1803603
3940744	3940745
414945	1799209
1615408	2287662
38773	40109
1102325	2011625
1599826	1971254
387122	1460678
707124	2290086
2400606	2942195
1057180	3764203
798116	1194864
32544	33289
615255	1485998
1066507	1396976
926437	1690584
558506	558634
1430544	1430903
100373	263932
487755	520385
1477119	1685540
26621	1272013
2855007	3352630
3091343	3091352
410124	416983
473067	1903400
1069374	2177258
817070	999009
2840974	3868912
2457735	3887632
2178506	2178514
466701	737729
293179	724787
953096	953097
442380	2438836
546726	990516
507543	578426
1516243	1516246
468191	468203
1111299	3907551
415742	1545947
38634	434674
274880	778143
780132	780136
287126	632452
542890	1114974
1119023	1520414
787354	912613
923054	2027692
267411	430071
858617	1642208
309279	309407
442278	443700
676515	3771398
384844	685518
548155	559649
3771370	3771375
887613	1106835
2885316	2885334
59109	96601
341259	3002571
392463	407161
201926	415496
1791262	2772305
1856044	2149368
1213435	2096256
28426	488310
414476	862066
29311	909495
798350	1802419
270555	270563
2005890	2444252
268460	1347187
533548	942236
1553916	2688114
2424766	3524893
1417117	2235681
895277	898318
450639	1154119
42620	659937
368101	1039559
351144	2768487
433995	1593867
1250074	3081136
1250074	3081136
272927	524722
808979	1943354
275704	1173795
441209	560544
483041	536388
659566	1173767
115155	222469
1772572	1772573
1149348	1580885
350191	1282867
235176	3555793
988268	1414486
354184	876233
816177	891081
29751	1472052
641307	2214800
816014	2259259
1019086	1410242
858964	2067315
1526983	1526984
393074	598866
1593983	3688643
1042679	1049021
9974	2096978
368910	1232573
1600522	2403976
13197	2421543
1055430	2831498
1839533	3458727
1215123	2112069
384667	951235
1076775	1529637
751732	3814141
1894804	3864679
388171	1116165
886014	1235572
388223	388710
152803	237653
629253	690142
121849	134907
1039684	2367715
52580	2436008
891081	1195581
1265361	3142220
339905	339909
1318205	3002007
960413	2341933
943310	3362113
292333	548599
621664	621670
595768	906385
1260007	1599104
1260007	1599104
1247699	2033320
1260006	1599116
410193	1599103
52580	2436008
3005286	3936318
278871	1139879
278871	1139879
15875	917100
842551	842689
1770901	2876914
454227	512163
10077	1396862
470778	697037
1041851	1633563
559438	612943
290421	290423
819639	978110
282017	1337508
400259	2901314
631373	849685
499245	2355381
2240784	3146934
1040620	3772164
809047	958380
471288	926354
408962	409050
1711119	3005773
1711119	3005773
372624	1376537
587660	587666
52719	128396
172220	256516
98282	163231
3005716	3936276
285902	1161810
1726616	2506674
212437	664497
284938	332306
1115745	1334752
2375094	3005540
705249	1172838
343064	992584
789508	2272183
789508	2272183
403543	403545
116150	897832
906784	918312
354053	565292
219565	223018
345592	2673712
1764037	2321487
55613	829932
1559754	3004207
313348	906402
444075	472341
1526	2438719
370969	444075
495477	1498270
1507484	3146329
318002	985789
3146249	3146253
3146249	3146253
3146249	3146253
218206	587619
1217830	1650641
412207	1453214
651270	651272
429727	705817
335262	406661
2811244	3864567
407163	408953
434099	3146841
1810690	2560731
1115440	1761719
1810690	2560731
1145381	2025944
2399078	2439515
203221	2417412
585170	589146
549869	982366
3469543	3469553
1863581	1948445
417434	585298
16122	986719
2840063	2840065
272760	1098216
1286371	2329513
961211	961355
154984	218869
1045091	2361796
1903452	2424367
695167	813801
1417297	3690473
571919	838722
36232	303528
1072589	2381833
972844	1243119
556162	2190591
650164	3367859
619627	1684758
1477922	1578043
135998	136012
1019580	1019581
640311	1603779
434600	2552441
850209	2760342
1789689	2508120
1077841	1332194
641536	878303
459306	966668
1611615	2887079
304709	1880375
1359751	1359769
89371	764196
116327	2168697
3472484	3472488
2043314	2043325
382327	1329437
344550	1329526
507720	807639
482704	1411567
31562	31563
2784005	3690252
164216	169630
391200	1746700
368860	1543795
1394600	1664417
51685	1659049
1197869	2558295
1549461	1968653
349672	3327436
3937117	3937118
196808	676214
1383138	2582787
531291	1163686
498157	1317798
1565190	3180185
428047	2444595
1319023	1838778
1036654	2907037
290471	293701
196808	676214
292492	509640
119388	146695
2481798	2481819
3937117	3937119
3810126	3882711
926199	931089
552347	552354
447242	722445
513313	1657246
380339	1595134
107630	950981
1208562	1215479
269560	617473
444153	860852
77585	1631391
899030	899032
1311394	3937291
218702	293666
805364	1214081
5074	208148
733982	1351924
555860	1400260
1263313	1964391
445651	973031
1263313	1540899
406794	1232420
116783	472591
841046	1103770
1823989	1845876
693138	1602975
797246	797251
1863069	1863073
1549439	3135583
882812	1033058
344321	430915
882812	1033058
740331	785957
1811099	1819580
785957	1523252
583307	600712
274202	355368
355368	1399189
1567595	2714420
442929	590228
674765	3937217
1940747	3691176
583307	600712
846519	919945
201979	1836525
901942	2024544
911189	1165886
881374	3016155
489170	489269
879433	2087704
818265	1111817
454429	3140875
20991	642276
3177966	3909083
277475	1020294
328628	328843
536322	1599323
976279	1697890
1815543	2219327
1397578	3140583
204846	848083
277675	1763019
151747	922091
1284480	1675589
335384	3936946
2503165	3689509
306799	356542
1309345	2101965
1000636	2247554
1482652	1687036
660992	1895716
705369	3327291
1641	9705
599936	648431
465998	1638407
376957	1282834
3936969	3936971
73290	580642
1603143	3141301
901905	1045991
1472158	1496555
1385021	1536221
1194605	2723942
336018	430992
159226	192994
301357	700373
568333	1544762
424524	424536
284889	2801376
507452	666075
1682274	2492128
864906	1579557
185378	194190
442769	1158579
59326	194970
842394	1166960
163154	244264
406906	427325
784475	3000947
970102	1860042
458491	1220571
842394	1166960
670180	1397646
114807	743404
417184	625580
33786	1593434
376817	1230506
539019	1005144
1143119	2722438
31124	3138742
205279	1116562
449262	1812596
88289	121515
1726900	2278742
1131180	1131434
42736	553915
369556	369557
1212950	1271478
312626	312632
37196	1023876
583358	877293
608414	947179
792508	3770844
792508	3770845
432278	1043465
1856543	3138256
258984	2900767
1775598	2086858
792508	3770843
782505	782531
1329437	3770809
726666	873533
357296	1223148
443791	1223148
85555	130240
635115	876026
635115	876026
1554748	3139769
1431402	1883342
1567385	3139533
1035738	1830522
814150	2033923
968347	2970060
273198	1940770
721367	1395118
1523218	2286387
555256	656867
451955	789154
296381	1467107
296953	2058574
865753	2687431
344892	844803
302947	1037868
1453926	1453927
1418826	1650956
637798	647743
1116562	2695910
885467	1133687
456761	3471506
1667569	1812595
1576790	1787161
1992333	2351029
1878407	2123587
378682	693294
1458769	1511729
10047	2246054
462771	895637
689975	1769681
312921	1721173
365602	1393961
717069	995793
627991	1677803
944474	1100280
338820	885407
270414	895637
618045	823005
2147744	3685029
1362795	2441388
3076857	3178999
672487	1969440
244410	244420
620036	1077632
253673	1493963
1558930	2783754
431194	1225838
76485	441376
463224	2205205
270414	895637
788099	788100
793805	793806
384362	1410677
393636	1902265
928309	1360020
542100	617312
936883	2553869
399965	1929505
527777	556743
910590	2440008
380779	896118
441820	594544
538199	2115842
587426	3012340
587402	587426
500089	600850
254459	595818
454320	454321
815757	1120670
510333	1306480
55173	838314
291560	818818
358470	2028198
352850	2277589
810029	2056193
445489	547323
313764	3557040
19183	2298192
540905	540920
38349	525815
1462536	1462710
1462539	3685486
272776	642418
1169801	2776799
1113855	2817209
34102	1682480
397535	1682480
3935557	3935558
943059	2284305
746616	3573719
484879	778534
532892	1060613
2522598	2522600
1013855	1850214
384350	1056272
2532846	2656452
889931	960424
347854	393945
270414	895637
926554	1114489
385486	1035327
3156792	3156796
570375	740756
1781176	3457676
392017	2250895
473236	1082725
1486113	1594828
1766062	1864880
2164881	2164887
1766062	3685169
1737659	3525933
383169	495731
383169	495731
383169	495731
383169	495731
383169	495731
383169	495731
383169	495731
536279	998924
2633628	3011508
47660	217369
841860	1200897
354369	1690743
1649536	3367131
2795165	3014364
446932	1504590
613734	1270037
317659	644044
13402	2776548
419412	1791697
255971	745667
442930	890149
442930	890149
210166	249349
210166	249334
1434667	1434729
1066752	1295239
597599	1709141
49228	1449428
395946	399580
395946	399580
726091	1486379
313817	2579666
398431	1078340
9945	588904
782828	1381258
426790	3099908
2106572	3048747
469337	791117
537000	723686
1041094	3293255
570888	570919
570888	570919
390935	570888
390935	592543
925454	1924212
1881121	1881876
211336	211347
12941	419050
276564	1539855
276564	1539855
1557903	2469372
1263141	2190822
550978	2964865
2247098	2536708
402497	740437
504258	796764
1636010	2375267
653323	659996
453663	659986
1170255	1658895
1844260	1844262
1433852	1762173
105237	908746
898113	1688455
2606668	2606671
1312437	1902182
293547	537399
291261	1163217
293490	962293
271202	496656
441787	1410168
110981	191668
717175	1617907
62567	156918
507042	3070605
2028209	3271077
187556	229971
619628	644239
279697	851261
115977	426154
641622	935201
52639	3684712
360602	1180274
1212944	3012913
747678	776474
664912	1807141
957994	2230420
1360940	1477500
471531	1176880
981409	2178264
478790	2402057
1017465	2408768
684339	702692
1235897	1532704
31446	31452
286804	626226
2284698	3036126
705716	2062088
1918623	2021664
3572888	3572889
3062957	3062959
2223020	2223021
303676	629297
3414841	3592172
1071564	1448200
797337	3485790
2879575	3270802
907852	923877
3831493	3831494
100790	107365
3110428	3354970
203239	322296
554658	2877108
543676	1703653
223402	244062
977589	1069330
815287	2792585
56072	62826
341716	1114514
16047	619276
16047	619276
341716	1114514
341716	1114514
2801164	2803613
1683347	3364418
576283	1259908
806954	2194946
3150324	3150329
370598	874931
1007127	2643997
87454	122263
341716	1114514
110805	231730
341716	1114514
341716	1114514
450587	583564
56211	176795
1556922	2074683
708	1321921
3935903	3935910
1556922	2074683
2074683	3686326
2074683	3686326
345879	918618
149072	827642
843167	843168
393897	3772408
102283	236144
1920350	3271923
1009337	2034874
165218	824063
311714	1615937
3090294	3407522
289492	3574346
59111	145344
604263	1456196
79086	105210
419066	497676
980455	2839915
2747726	3686426
114379	253195
59329	194861
291527	291634
392977	450881
291527	291634
291634	291635
270742	1589206
291634	291635
286576	286577
606987	2337057
326110	2772946
139842	139864
95356	1077600
731186	1250192
479294	1209190
1374853	1374854
3188315	3687452
335976	518646
65953	180394
159128	173727
438063	2615833
522668	655730
549049	1659369
863456	909518
863456	909518
909518	1974796
857016	857027
542352	542407
207931	3272195
423790	609661
895296	1149357
1240186	3686989
398974	673336
267669	274557
3889483	3889485
442927	731641
197920	513305
699831	1655837
345687	415989
806682	833633
412763	879261
261536	923491
404610	435472
467878	866216
859419	863585
1278171	2169766
1240688	1248509
212788	546578
212788	546578
1240688	1248509
571865	1110697
351465	2357539
1423228	2056848
108655	239467
602654	1371218
386383	2567248
287850	694171
1386743	1386754
3365717	3863512
454654	687491
736885	962902
353615	621770
2206231	2798272
655523	1433096
1948264	2459027
1768909	2827999
353615	391062
819249	1828681
1179471	2478011
903764	904241
670262	3153844
536495	2350009
253971	1772203
1119727	3153755
612487	1477544
949729	1861922
798192	1668662
421354	421364
798192	1668662
535251	535252
1677943	1802204
702079	972333
339210	1841440
339210	1841440
691041	1330971
552397	1384688
1761790	1761791
465723	465825
324350	1180636
391535	1115088
438772	552530
810364	938480
545125	1413590
276141	1330586
10137	418543
21639	649077
21639	649077
123693	895505
2456288	3365858
38470	902801
420270	1581179
564808	565973
847985	3365975
1722266	2051361
324017	324027
380028	738619
659939	791273
470100	470101
1327686	2305319
2914263	2914264
444190	450903
303112	750746
549486	2124282
559358	3008098
559358	3008098
1179378	2545581
558689	1724293
434051	3271722
96256	1707431
1309245	1602717
1281965	3111801
348115	827720
337699	548334
968079	1788763
662282	1136930
283248	332742
78981	759665
662282	1136930
1424443	1981995
387143	1142118
80054	86423
3831565	3831567
204782	204802
261446	463680
1118837	3574337
386293	2123506
1604623	1764160
28826	813387
813385	1603510
565712	565729
763273	763278
440451	2427868
339998	863829
1035001	2291165
1514352	3393699
687382	1151979
687382	1151979
1889763	2694047
340318	340319
649239	1328864
384854	445897
980782	1549237
2207278	2591505
212558	915468
1102578	2833637
1019633	1497111
47253	360298
480402	911337
215389	1348019
491405	657305
497978	665199
2561898	2561899
740539	740916
659421	3398179
525269	725079
1861924	3038895
1491088	2615736
144098	1285221
441089	524851
441089	524851
3110436	3110437
578669	737089
391069	1019090
1106678	3697536
537122	1496642
843737	2966564
345514	1206665
575741	1199402
652309	1027006
266896	1666982
14511	1900678
1167806	3582118
891719	899733
3767044	3767078
298279	1431274
1035565	1035574
704178	924528
203269	899936
1638747	1638750
464069	1230552
479833	2439906
794237	2304640
793233	793247
890479	926887
1807119	2768495
347134	368516
391378	550822
337022	2246169
629893	2040113
337022	2246169
717734	848251
553928	2310077
105297	184821
2730796	2814961
3078	597808
717806	2393253
10445	10446
398108	398109
2984187	2984190
930284	1338079
29569	707865
330116	1848414
358933	1557900
113591	1384057
1179635	2236570
1597739	2476434
476224	706279
673005	2676789
448862	3007990
2730558	2730559
478978	2034735
336182	964283
362431	649530
588184	1718077
1820391	2810859
628992	630708
672087	1061226
305670	903518
1805589	1910740
798105	1176351
635208	635209
279411	836133
3479660	3479661
918258	3312759
1083	380923
110172	770061
366103	1890245
368768	889018
1796462	3674221
151763	1210399
2113205	2113206
875589	2998632
307063	2317170
656714	1512799
5106	3397777
344095	726336
536047	783755
368174	416491
293969	847976
969147	1169924
781680	887098
927164	3829523
652000	1605817
577570	737088
212681	2984822
1652076	2850388
627868	1705108
319037	319068
875197	875693
1404550	1523304
1025010	2051878
528284	788259
1143153	2787654
619907	813548
594489	3140381
585799	588336
1029462	1566565
2997199	3767791
1025010	2051878
917210	1076519
279832	595181
1075969	1075976
906855	912838
912840	914541
726591	1173753
463891	854551
1378	1206271
654796	1183128
385111	2193452
1144389	1643776
1104051	1406738
813408	2234485
1456297	3333545
416182	1709230
2382365	3473659
77827	1176926
1025010	2051878
835897	904083
77827	1176926
364914	434391
98356	397647
1025010	2051878
2225181	2705498
786862	2477034
349964	1958352
308745	1092296
2308564	3829959
275804	1380519
1743890	2215096
278012	1288177
957585	2801041
1086	439937
555533	587959
1215635	1829409
2292643	2989469
10598	1827912
10598	1827912
672171	2505629
342728	346512
1280916	2398075
945686	1566209
1069660	1069661
503796	2219344
684942	2219340
409644	1981103
591180	2237569
1369715	1369727
34683	212660
420839	466376
1160244	1384463
1096549	2164420
606034	905749
1179428	3173425
1956849	3552202
1441254	1865016
736542	3067881
1527747	2986936
270735	333449
789346	2087631
304740	1699848
805754	3888585
2226571	3866481
407036	424652
1658315	2505449
607864	1098680
154594	156511
705922	705930
669631	1220951
656337	1010027
915654	2250827
1025010	2051878
1650188	2401997
223952	2366706
572911	574056
1120730	2987906
584586	859675
584586	859675
643173	1196410
1712084	3274134
1223682	3461597
473926	651871
882700	2111441
14629	1207226
472320	1001029
81873	535219
457580	3866409
608621	788479
195494	1654857
1349385	1853707
1986368	2692630
1779483	3507766
101445	150930
9721	288994
343668	1738300
597060	1648352
597060	1648352
611528	644953
1579466	1776326
775460	3699702
421247	1210296
40647	43533
764426	1470865
40647	789988
43277	2207708
43277	2207708
1570492	2911108
1112085	1996408
1112085	1996408
1112085	1996408
1112085	1996408
1021401	2048881
849456	849459
1463941	1545734
931974	2733082
557468	663616
501746	1335608
655661	1932728
270671	1932728
806332	2200075
273764	634696
416430	914816
1257219	2295464
948817	948821
972346	2020961
780909	1362278
284134	1909573
968394	1302044
1156987	1156990
411025	724817
1758802	3447773
422090	788384
943824	1224116
731213	731214
2991480	3355869
10246	884033
555572	3699621
555572	3699621
201500	1384307
325905	384355
382414	595518
903599	3481794
814138	914102
1154340	2851274
636231	2663887
623730	2721256
423989	512975
319016	319083
1157369	1278743
845973	1564142
360135	1505081
426374	1728934
441397	589533
663504	2804413
604385	610910
1676790	3355142
8335	901349
365933	2726239
1190201	1648989
12507	1112779
12507	1112779
852200	1694545
1274020	1274021
790253	3482694
927671	3584372
317242	2234073
545327	2117016
1959006	2406605
890044	2722211
1068059	1152312
151569	545319
1074466	1930848
1182505	2028357
1000684	1268972
393831	846558
1252001	1252088
415077	1235730
422963	1753608
1992509	3939987
704817	1537870
417491	1295616
1518751	3102735
406038	431420
841226	2305386
317843	587501
488260	488296
1019666	3482654
1019666	1776588
1825816	1825852
682057	682059
705103	2119580
395690	683180
3700296	3700303
419614	565443
496383	2128155
482247	558806
482247	558806
21192	2416004
1043458	1184606
851945	1571605
872284	3084922
946172	1555077
21626	402755
576315	1248773
1103247	1801562
2157235	2983179
2343945	2344000
977398	977403
66442	762264
451708	472499
193904	193911
1338806	2284384
621437	820735
47227	284429
441356	584045
417424	584045
211847	442389
151580	2982821
437826	1771129
31387	1789304
339700	1537068
1366381	2736608
719134	975847
88225	655624
1255670	2068437
269690	270693
729969	3333056
980521	1268600
1073275	1462238
1824705	2021864
838400	2256852
625052	2021811
116372	992129
729969	1605375
1592969	2216951
820740	966791
614550	2620061
992216	992218
292265	1961405
594352	917030
558114	1238858
162384	766339
1690192	1690195
926911	1691314
721319	2291079
2822068	2983684
430275	431438
232675	1767382
449638	449648
356951	428740
463306	467024
548375	582322
463306	467023
1142000	1187357
[truncated: 662,414 more rows]
[truncated: 5,048 more columns]
