# Supplementary material for: Assessing Low-Intensity Relationships in Complex Networks
Source: PLoS One. 2016 Apr 20;11(4):e0152536. doi: 10.1371/journal.pone.0152536 (PMC4838277; doi:10.1371/journal.pone.0152536)
Supplement: S1 Data — (ZIP) [file pone.0152536.s005.zip › LinkAssessment2016_Data/MovieLens/MovieLens_Movies_GT.txt]

2791|2792|Airplane! (1980)|Airplane II: The Sequel (1982)
2792|2791|Airplane II: The Sequel (1982)|Airplane! (1980)
1321|2793|An American Werewolf in London (1981)|An American Werewolf in Paris (1997)
2793|1321|An American Werewolf in Paris (1997)|An American Werewolf in London (1981)
34|2384|Babe (1995)|Babe: Pig in the City (1998)
2384|34|Babe: Pig in the City (1998)|Babe (1995)
1220|1772|The Blues Brothers (1980)|Blues Brothers 2000 (1998)
1772|1220|Blues Brothers 2000 (1998)|The Blues Brothers (1980)
1345|2548|Carrie (1976)|The Rage: Carrie 2 (1999)
2548|1345|The Rage: Carrie 2 (1999)|Carrie (1976)
3141|1252|The Two Jakes (1990)|Chinatown (1974)
1252|3141|Chinatown (1974)|The Two Jakes (1990)
2408|2407|Cocoon: The Return (1988)|Cocoon (1985)
2407|2408|Cocoon (1985)|Cocoon: The Return (1988)
355|3564|The Flintstones (1994)|The Flintstones in Viva Rock Vegas (2000)
3564|355|The Flintstones in Viva Rock Vegas (2000)|The Flintstones (1994)
2456|2455|The Fly II (1989)|The Fly (1986)
2455|2456|The Fly (1986)|The Fly II (1989)
1380|1381|Grease (1978)|Grease 2 (1982)
1381|1380|Grease 2 (1982)|Grease (1978)
2003|2004|Gremlins (1984)|Gremlins 2: The New Batch (1990)
2004|2003|Gremlins 2: The New Batch (1990)|Gremlins (1984)
3450|3|Grumpy Old Men (1993)|Grumpier Old Men (1995)
3|3450|Grumpier Old Men (1995)|Grumpy Old Men (1993)
609|1015|Homeward Bound II: Lost in San Francisco (1996)|Homeward Bound: The Incredible Journey (1993)
1015|609|Homeward Bound: The Incredible Journey (1993)|Homeward Bound II: Lost in San Francisco (1996)
2474|3468|The Color of Money (1986)|The Hustler (1961)
3468|2474|The Hustler (1961)|The Color of Money (1986)
2367|2368|King Kong (1976)|King Kong Lives (1986)
2368|2367|King Kong Lives (1986)|King Kong (1976)
66|1037|Lawnmower Man 2: Beyond Cyberspace (1996)|The Lawnmower Man (1992)
1037|66|The Lawnmower Man (1992)|Lawnmower Man 2: Beyond Cyberspace (1996)
44|1681|Mortal Kombat (1995)|Mortal Kombat: Annihilation (1997)
1681|44|Mortal Kombat: Annihilation (1997)|Mortal Kombat (1995)
3654|3519|The Guns of Navarone (1961)|Force 10 from Navarone (1978)
3519|3654|Force 10 from Navarone (1978)|The Guns of Navarone (1961)
3821|788|Nutty Professor II: The Klumps (2000)|The Nutty Professor (1996)
788|3821|The Nutty Professor (1996)|Nutty Professor II: The Klumps (2000)
1837|3507|The Odd Couple II (1998)|The Odd Couple (1968)
3507|1837|The Odd Couple (1968)|The Odd Couple II (1998)
2513|2514|Pet Sematary (1989)|Pet Sematary II (1992)
2514|2513|Pet Sematary II (1992)|Pet Sematary (1989)
2537|2013|Beyond the Poseidon Adventure (1979)|The Poseidon Adventure (1972)
2013|2537|The Poseidon Adventure (1972)|Beyond the Poseidon Adventure (1979)
181|1495|Mighty Morphin Power Rangers: The Movie (1995)|Turbo: A Power Rangers Movie (1997)
1495|181|Turbo: A Power Rangers Movie (1997)|Mighty Morphin Power Rangers: The Movie (1995)
2089|2090|The Rescuers Down Under (1990)|The Rescuers (1977)
2090|2089|The Rescuers (1977)|The Rescuers Down Under (1990)
3247|3248|Sister Act (1992)|Sister Act 2: Back in the Habit (1993)
3248|3247|Sister Act 2: Back in the Habit (1993)|Sister Act (1992)
194|156|Smoke (1995)|Blue in the Face (1995)
156|194|Blue in the Face (1995)|Smoke (1995)
377|1556|Speed (1994)|Speed 2: Cruise Control (1997)
1556|377|Speed 2: Cruise Control (1997)|Speed (1994)
1410|1958|The Evening Star (1996)|Terms of Endearment (1983)
1958|1410|Terms of Endearment (1983)|The Evening Star (1996)
1385|204|Under Siege (1992)|Under Siege 2: Dark Territory (1995)
204|1385|Under Siege 2: Dark Territory (1995)|Under Siege (1992)
2554|2553|Children of the Damned (1963)|Village of the Damned (1960)
2553|2554|Village of the Damned (1960)|Children of the Damned (1963)
3253|3254|Wayne's World (1992)|Wayne's World 2 (1993)
3254|3253|Wayne's World 2 (1993)|Wayne's World (1992)
1379|1378|Young Guns II (1990)|Young Guns (1988)
1378|1379|Young Guns (1988)|Young Guns II (1990)
19|344|Ace Ventura: When Nature Calls (1995)|Ace Ventura: Pet Detective (1994)
344|19|Ace Ventura: Pet Detective (1994)|Ace Ventura: When Nature Calls (1995)
410|2124|Addams Family Values (1993)|The Addams Family (1991)
2124|410|The Addams Family (1991)|Addams Family Values (1993)
588|1064|Aladdin (1992)|Aladdin and the King of Thieves (1996)
1064|588|Aladdin and the King of Thieves (1996)|Aladdin (1992)
631|2123|All Dogs Go to Heaven 2 (1996)|All Dogs Go to Heaven (1989)
2123|631|All Dogs Go to Heaven (1989)|All Dogs Go to Heaven 2 (1996)
2016|1007|The Apple Dumpling Gang Rides Again (1979)|The Apple Dumpling Gang (1975)
1007|2016|The Apple Dumpling Gang (1975)|The Apple Dumpling Gang Rides Again (1979)
670|668|The World of Apu (1959)|Pather Panchali (1955)
668|670|Pather Panchali (1955)|The World of Apu (1959)
2683|1517|Austin Powers: The Spy Who Shagged Me (1999)|Austin Powers: International Man of Mystery (1997)
1517|2683|Austin Powers: International Man of Mystery (1997)|Austin Powers: The Spy Who Shagged Me (1999)
1270|2011|Back to the Future (1985)|Back to the Future Part II (1989)
2011|1270|Back to the Future Part II (1989)|Back to the Future (1985)
1270|2012|Back to the Future (1985)|Back to the Future Part III (1990)
2012|1270|Back to the Future Part III (1990)|Back to the Future (1985)
2011|2012|Back to the Future Part II (1989)|Back to the Future Part III (1990)
2012|2011|Back to the Future Part III (1990)|Back to the Future Part II (1989)
3060|1482|The Commitments (1991)|The Van (1996)
1482|3060|The Van (1996)|The Commitments (1991)
606|1342|Candyman: Farewell to the Flesh (1995)|Candyman (1992)
1342|606|Candyman (1992)|Candyman: Farewell to the Flesh (1995)
3572|3574|Carnosaur (1993)|Carnosaur 3: Primal Species (1996)
3574|3572|Carnosaur 3: Primal Species (1996)|Carnosaur (1993)
3572|3573|Carnosaur (1993)|Carnosaur 2 (1995)
3573|3572|Carnosaur 2 (1995)|Carnosaur (1993)
3574|3573|Carnosaur 3: Primal Species (1996)|Carnosaur 2 (1995)
3573|3574|Carnosaur 2 (1995)|Carnosaur 3: Primal Species (1996)
3017|3016|Creepshow 2 (1987)|Creepshow (1982)
3016|3017|Creepshow (1982)|Creepshow 2 (1987)
2471|2470|Crocodile Dundee II (1988)|Crocodile Dundee (1986)
2470|2471|Crocodile Dundee (1986)|Crocodile Dundee II (1988)
3680|3679|The Decline of Western Civilization Part II: The Metal Years (1988)|The Decline of Western Civilization (1981)
3679|3680|The Decline of Western Civilization (1981)|The Decline of Western Civilization Part II: The Metal Years (1988)
3681|1201|For a Few Dollars More (1965)|The Good, The Bad and The Ugly (1966)
1201|3681|The Good, The Bad and The Ugly (1966)|For a Few Dollars More (1965)
3681|2951|For a Few Dollars More (1965)|A Fistful of Dollars (1964)
2951|3681|A Fistful of Dollars (1964)|For a Few Dollars More (1965)
1201|2951|The Good, The Bad and The Ugly (1966)|A Fistful of Dollars (1964)
2951|1201|A Fistful of Dollars (1964)|The Good, The Bad and The Ugly (1966)
1966|417|Metropolitan (1990)|Barcelona (1994)
417|1966|Barcelona (1994)|Metropolitan (1990)
1966|1836|Metropolitan (1990)|The Last Days of Disco (1998)
1836|1966|The Last Days of Disco (1998)|Metropolitan (1990)
417|1836|Barcelona (1994)|The Last Days of Disco (1998)
1836|417|The Last Days of Disco (1998)|Barcelona (1994)
1261|1215|Evil Dead II (1987)|Army of Darkness (1993)
1215|1261|Army of Darkness (1993)|Evil Dead II (1987)
2454|3923|The Fly (1958)|Return of the Fly (1959)
3923|2454|Return of the Fly (1959)|The Fly (1958)
1354|3910|Breaking the Waves (1996)|Dancer in the Dark (2000)
3910|1354|Dancer in the Dark (2000)|Breaking the Waves (1996)
1354|3569|Breaking the Waves (1996)|The Idiots (1998)
3569|1354|The Idiots (1998)|Breaking the Waves (1996)
3910|3569|Dancer in the Dark (2000)|The Idiots (1998)
3569|3910|The Idiots (1998)|Dancer in the Dark (2000)
2054|2053|Honey, I Shrunk the Kids (1989)|Honey, I Blew Up the Kid (1992)
2053|2054|Honey, I Blew Up the Kid (1992)|Honey, I Shrunk the Kids (1989)
2338|1644|I Still Know What You Did Last Summer (1998)|I Know What You Did Last Summer (1997)
1644|2338|I Know What You Did Last Summer (1997)|I Still Know What You Did Last Summer (1998)
1544|480|The Lost World: Jurassic Park (1997)|Jurassic Park (1993)
480|1544|Jurassic Park (1993)|The Lost World: Jurassic Park (1997)
3702|3704|Mad Max (1979)|Mad Max Beyond Thunderdome (1985)
3704|3702|Mad Max Beyond Thunderdome (1985)|Mad Max (1979)
163|3267|Desperado (1995)|El Mariachi (1992)
3267|163|El Mariachi (1992)|Desperado (1995)
2082|1005|The Mighty Ducks (1992)|D3: The Mighty Ducks (1996)
1005|2082|D3: The Mighty Ducks (1996)|The Mighty Ducks (1992)
2082|2042|The Mighty Ducks (1992)|D2: The Mighty Ducks (1994)
2042|2082|D2: The Mighty Ducks (1994)|The Mighty Ducks (1992)
1005|2042|D3: The Mighty Ducks (1996)|D2: The Mighty Ducks (1994)
2042|1005|D2: The Mighty Ducks (1994)|D3: The Mighty Ducks (1996)
3767|3768|Missing in Action 2: The Beginning (1985)|Braddock: Missing in Action III (1988)
3768|3767|Braddock: Missing in Action III (1988)|Missing in Action 2: The Beginning (1985)
3767|3766|Missing in Action 2: The Beginning (1985)|Missing in Action (1984)
3766|3767|Missing in Action (1984)|Missing in Action 2: The Beginning (1985)
3768|3766|Braddock: Missing in Action III (1988)|Missing in Action (1984)
3766|3768|Missing in Action (1984)|Braddock: Missing in Action III (1988)
1996|1995|Poltergeist III (1988)|Poltergeist II: The Other Side (1986)
1995|1996|Poltergeist II: The Other Side (1986)|Poltergeist III (1988)
1996|1994|Poltergeist III (1988)|Poltergeist (1982)
1994|1996|Poltergeist (1982)|Poltergeist III (1988)
1995|1994|Poltergeist II: The Other Side (1986)|Poltergeist (1982)
1994|1995|Poltergeist (1982)|Poltergeist II: The Other Side (1986)
3689|3690|Porky's II: The Next Day (1983)|Porky's Revenge (1985)
3690|3689|Porky's Revenge (1985)|Porky's II: The Next Day (1983)
3697|3527|Predator 2 (1990)|Predator (1987)
3527|3697|Predator (1987)|Predator 2 (1990)
2799|2798|Problem Child 2 (1991)|Problem Child (1990)
2798|2799|Problem Child (1990)|Problem Child 2 (1991)
519|2986|Robocop 3 (1993)|Robocop 2 (1990)
2986|519|Robocop 2 (1990)|Robocop 3 (1993)
519|2985|Robocop 3 (1993)|Robocop (1987)
2985|519|Robocop (1987)|Robocop 3 (1993)
2986|2985|Robocop 2 (1990)|Robocop (1987)
2985|2986|Robocop (1987)|Robocop 2 (1990)
2828|3754|Dudley Do-Right (1999)|The Adventures of Rocky and Bullwinkle (2000)
3754|2828|The Adventures of Rocky and Bullwinkle (2000)|Dudley Do-Right (1999)
3153|3807|The 7th Voyage of Sinbad (1958)|Sinbad and the Eye of the Tiger (1977)
3807|3153|Sinbad and the Eye of the Tiger (1977)|The 7th Voyage of Sinbad (1958)
3153|3771|The 7th Voyage of Sinbad (1958)|The Golden Voyage of Sinbad (1974)
3771|3153|The Golden Voyage of Sinbad (1974)|The 7th Voyage of Sinbad (1958)
3807|3771|Sinbad and the Eye of the Tiger (1977)|The Golden Voyage of Sinbad (1974)
3771|3807|The Golden Voyage of Sinbad (1974)|Sinbad and the Eye of the Tiger (1977)
3941|3942|Sorority House Massacre (1986)|Sorority House Massacre II (1990)
3942|3941|Sorority House Massacre II (1990)|Sorority House Massacre (1986)
306|308|Three Colors: Red (1994)|Three Colors: White (1994)
308|306|Three Colors: White (1994)|Three Colors: Red (1994)
306|307|Three Colors: Red (1994)|Three Colors: Blue (1993)
307|306|Three Colors: Blue (1993)|Three Colors: Red (1994)
308|307|Three Colors: White (1994)|Three Colors: Blue (1993)
307|308|Three Colors: Blue (1993)|Three Colors: White (1994)
1|3114|Toy Story (1995)|Toy Story 2 (1999)
3114|1|Toy Story 2 (1999)|Toy Story (1995)
3908|2279|Urban Legends: Final Cut (2000)|Urban Legend (1998)
2279|3908|Urban Legend (1998)|Urban Legends: Final Cut (2000)
2520|2522|Airport (1970)|Airport '77 (1977)
2522|2520|Airport '77 (1977)|Airport (1970)
1200|1214|Aliens (1986)|Alien (1979)
1214|1200|Alien (1979)|Aliens (1986)
1200|1320|Aliens (1986)|Alien 3 (1992)
1320|1200|Alien 3 (1992)|Aliens (1986)
1214|1320|Alien (1979)|Alien 3 (1992)
1320|1214|Alien 3 (1992)|Alien (1979)
2141|2142|An American Tail (1986)|An American Tail: Fievel Goes West (1991)
2142|2141|An American Tail: Fievel Goes West (1991)|An American Tail (1986)
1562|1377|Batman & Robin (1997)|Batman Returns (1992)
1377|1562|Batman Returns (1992)|Batman & Robin (1997)
1562|592|Batman & Robin (1997)|Batman (1989)
592|1562|Batman (1989)|Batman & Robin (1997)
1562|153|Batman & Robin (1997)|Batman Forever (1995)
153|1562|Batman Forever (1995)|Batman & Robin (1997)
1377|592|Batman Returns (1992)|Batman (1989)
592|1377|Batman (1989)|Batman Returns (1992)
1377|153|Batman Returns (1992)|Batman Forever (1995)
153|1377|Batman Forever (1995)|Batman Returns (1992)
592|153|Batman (1989)|Batman Forever (1995)
153|592|Batman Forever (1995)|Batman (1989)
839|353|The Crow: City of Angels (1996)|The Crow (1994)
353|839|The Crow (1994)|The Crow: City of Angels (1996)
839|3563|The Crow: City of Angels (1996)|The Crow: Salvation (2000)
3563|839|The Crow: Salvation (2000)|The Crow: City of Angels (1996)
353|3563|The Crow (1994)|The Crow: Salvation (2000)
3563|353|The Crow: Salvation (2000)|The Crow (1994)
1997|1999|The Exorcist (1973)|The Exorcist III (1990)
1999|1997|The Exorcist III (1990)|The Exorcist (1973)
1997|1998|The Exorcist (1973)|Exorcist II: The Heretic (1977)
1998|1997|Exorcist II: The Heretic (1977)|The Exorcist (1973)
1999|1998|The Exorcist III (1990)|Exorcist II: The Heretic (1977)
1998|1999|Exorcist II: The Heretic (1977)|The Exorcist III (1990)
455|1595|Free Willy (1993)|Free Willy 3: The Rescue (1997)
1595|455|Free Willy 3: The Rescue (1997)|Free Willy (1993)
455|169|Free Willy (1993)|Free Willy 2: The Adventure Home (1995)
169|455|Free Willy 2: The Adventure Home (1995)|Free Willy (1993)
1595|169|Free Willy 3: The Rescue (1997)|Free Willy 2: The Adventure Home (1995)
169|1595|Free Willy 2: The Adventure Home (1995)|Free Willy 3: The Rescue (1997)
1707|2953|Home Alone 3 (1997)|Home Alone 2: Lost in New York (1992)
2953|1707|Home Alone 2: Lost in New York (1992)|Home Alone 3 (1997)
1707|586|Home Alone 3 (1997)|Home Alone (1990)
586|1707|Home Alone (1990)|Home Alone 3 (1997)
2953|586|Home Alone 2: Lost in New York (1992)|Home Alone (1990)
586|2953|Home Alone (1990)|Home Alone 2: Lost in New York (1992)
2148|2149|House (1986)|House II: The Second Story (1987)
2149|2148|House II: The Second Story (1987)|House (1986)
3773|3774|House Party (1990)|House Party 2 (1991)
3774|3773|House Party 2 (1991)|House Party (1990)
1291|1198|Indiana Jones and the Last Crusade (1989)|Raiders of the Lost Ark (1981)
1198|1291|Raiders of the Lost Ark (1981)|Indiana Jones and the Last Crusade (1989)
1291|2115|Indiana Jones and the Last Crusade (1989)|Indiana Jones and the Temple of Doom (1984)
2115|1291|Indiana Jones and the Temple of Doom (1984)|Indiana Jones and the Last Crusade (1989)
1198|2115|Raiders of the Lost Ark (1981)|Indiana Jones and the Temple of Doom (1984)
2115|1198|Indiana Jones and the Temple of Doom (1984)|Raiders of the Lost Ark (1981)
2815|2817|Iron Eagle (1986)|Aces: Iron Eagle III (1992)
2817|2815|Aces: Iron Eagle III (1992)|Iron Eagle (1986)
2815|2816|Iron Eagle (1986)|Iron Eagle II (1988)
2816|2815|Iron Eagle II (1988)|Iron Eagle (1986)
2815|2818|Iron Eagle (1986)|Iron Eagle IV (1995)
2818|2815|Iron Eagle IV (1995)|Iron Eagle (1986)
2817|2816|Aces: Iron Eagle III (1992)|Iron Eagle II (1988)
2816|2817|Iron Eagle II (1988)|Aces: Iron Eagle III (1992)
2817|2818|Aces: Iron Eagle III (1992)|Iron Eagle IV (1995)
2818|2817|Iron Eagle IV (1995)|Aces: Iron Eagle III (1992)
2816|2818|Iron Eagle II (1988)|Iron Eagle IV (1995)
2818|2816|Iron Eagle IV (1995)|Iron Eagle II (1988)
1610|3256|The Hunt for Red October (1990)|Patriot Games (1992)
3256|1610|Patriot Games (1992)|The Hunt for Red October (1990)
1610|349|The Hunt for Red October (1990)|Clear and Present Danger (1994)
349|1610|Clear and Present Danger (1994)|The Hunt for Red October (1990)
3256|349|Patriot Games (1992)|Clear and Present Danger (1994)
349|3256|Clear and Present Danger (1994)|Patriot Games (1992)
1387|1388|Jaws (1975)|Jaws 2 (1978)
1388|1387|Jaws 2 (1978)|Jaws (1975)
1387|1389|Jaws (1975)|Jaws 3-D (1983)
1389|1387|Jaws 3-D (1983)|Jaws (1975)
1388|1389|Jaws 2 (1978)|Jaws 3-D (1983)
1389|1388|Jaws 3-D (1983)|Jaws 2 (1978)
2421|502|The Karate Kid, Part II (1986)|The Next Karate Kid (1994)
502|2421|The Next Karate Kid (1994)|The Karate Kid, Part II (1986)
2421|2420|The Karate Kid, Part II (1986)|The Karate Kid (1984)
2420|2421|The Karate Kid (1984)|The Karate Kid, Part II (1986)
502|2420|The Next Karate Kid (1994)|The Karate Kid (1984)
2420|502|The Karate Kid (1984)|The Next Karate Kid (1994)
2000|1918|Lethal Weapon (1987)|Lethal Weapon 4 (1998)
1918|2000|Lethal Weapon 4 (1998)|Lethal Weapon (1987)
2000|2001|Lethal Weapon (1987)|Lethal Weapon 2 (1989)
2001|2000|Lethal Weapon 2 (1989)|Lethal Weapon (1987)
2000|2002|Lethal Weapon (1987)|Lethal Weapon 3 (1992)
2002|2000|Lethal Weapon 3 (1992)|Lethal Weapon (1987)
1918|2001|Lethal Weapon 4 (1998)|Lethal Weapon 2 (1989)
2001|1918|Lethal Weapon 2 (1989)|Lethal Weapon 4 (1998)
1918|2002|Lethal Weapon 4 (1998)|Lethal Weapon 3 (1992)
2002|1918|Lethal Weapon 3 (1992)|Lethal Weapon 4 (1998)
2001|2002|Lethal Weapon 2 (1989)|Lethal Weapon 3 (1992)
2002|2001|Lethal Weapon 3 (1992)|Lethal Weapon 2 (1989)
3043|3040|Meatballs 4 (1992)|Meatballs (1979)
3040|3043|Meatballs (1979)|Meatballs 4 (1992)
2161|2162|The NeverEnding Story (1984)|The NeverEnding Story II: The Next Chapter (1990)
2162|2161|The NeverEnding Story II: The Next Chapter (1990)|The NeverEnding Story (1984)
2789|1350|Damien: Omen II (1978)|The Omen (1976)
1350|2789|The Omen (1976)|Damien: Omen II (1978)
3837|2901|Phantasm II (1988)|Phantasm (1979)
2901|3837|Phantasm (1979)|Phantasm II (1988)
3837|3838|Phantasm II (1988)|Phantasm III: Lord of the Dead (1994)
3838|3837|Phantasm III: Lord of the Dead (1994)|Phantasm II (1988)
3837|3839|Phantasm II (1988)|Phantasm IV: Oblivion (1998)
3839|3837|Phantasm IV: Oblivion (1998)|Phantasm II (1988)
2901|3838|Phantasm (1979)|Phantasm III: Lord of the Dead (1994)
3838|2901|Phantasm III: Lord of the Dead (1994)|Phantasm (1979)
2901|3839|Phantasm (1979)|Phantasm IV: Oblivion (1998)
3839|2901|Phantasm IV: Oblivion (1998)|Phantasm (1979)
3838|3839|Phantasm III: Lord of the Dead (1994)|Phantasm IV: Oblivion (1998)
3839|3838|Phantasm IV: Oblivion (1998)|Phantasm III: Lord of the Dead (1994)
1987|1988|Prom Night (1980)|Hello Mary Lou: Prom Night II (1987)
1988|1987|Hello Mary Lou: Prom Night II (1987)|Prom Night (1980)
2402|2404|Rambo: First Blood Part II (1985)|Rambo III (1988)
2404|2402|Rambo III (1988)|Rambo: First Blood Part II (1985)
2402|2403|Rambo: First Blood Part II (1985)|First Blood (1982)
2403|2402|First Blood (1982)|Rambo: First Blood Part II (1985)
2404|2403|Rambo III (1988)|First Blood (1982)
2403|2404|First Blood (1982)|Rambo III (1988)
1407|3273|Scream (1996)|Scream 3 (2000)
3273|1407|Scream 3 (2000)|Scream (1996)
1407|1717|Scream (1996)|Scream 2 (1997)
1717|1407|Scream 2 (1997)|Scream (1996)
3273|1717|Scream 3 (2000)|Scream 2 (1997)
1717|3273|Scream 2 (1997)|Scream 3 (2000)
196|1862|Species (1995)|Species II (1998)
1862|196|Species II (1998)|Species (1995)
2643|2642|Superman IV: The Quest for Peace (1987)|Superman III (1983)
2642|2643|Superman III (1983)|Superman IV: The Quest for Peace (1987)
2643|2641|Superman IV: The Quest for Peace (1987)|Superman II (1980)
2641|2643|Superman II (1980)|Superman IV: The Quest for Peace (1987)
2642|2641|Superman III (1983)|Superman II (1980)
2641|2642|Superman II (1980)|Superman III (1983)
3438|3439|Teenage Mutant Ninja Turtles (1990)|Teenage Mutant Ninja Turtles II: The Secret of the Ooze (1991)
3439|3438|Teenage Mutant Ninja Turtles II: The Secret of the Ooze (1991)|Teenage Mutant Ninja Turtles (1990)
3438|3440|Teenage Mutant Ninja Turtles (1990)|Teenage Mutant Ninja Turtles III (1993)
3440|3438|Teenage Mutant Ninja Turtles III (1993)|Teenage Mutant Ninja Turtles (1990)
3439|3440|Teenage Mutant Ninja Turtles II: The Secret of the Ooze (1991)|Teenage Mutant Ninja Turtles III (1993)
3440|3439|Teenage Mutant Ninja Turtles III (1993)|Teenage Mutant Ninja Turtles II: The Secret of the Ooze (1991)
1240|589|The Terminator (1984)|Terminator 2: Judgment Day (1991)
589|1240|Terminator 2: Judgment Day (1991)|The Terminator (1984)
1009|2091|Escape to Witch Mountain (1975)|Return from Witch Mountain (1978)
2091|1009|Return from Witch Mountain (1978)|Escape to Witch Mountain (1975)
3672|3673|Benji (1974)|Benji the Hunted (1987)
3673|3672|Benji the Hunted (1987)|Benji (1974)
3672|3674|Benji (1974)|For the Love of Benji (1977)
3674|3672|For the Love of Benji (1977)|Benji (1974)
3673|3674|Benji the Hunted (1987)|For the Love of Benji (1977)
3674|3673|For the Love of Benji (1977)|Benji the Hunted (1987)
1992|2315|Child's Play 2 (1990)|Bride of Chucky (1998)
2315|1992|Bride of Chucky (1998)|Child's Play 2 (1990)
1992|1991|Child's Play 2 (1990)|Child's Play (1988)
1991|1992|Child's Play (1988)|Child's Play 2 (1990)
2315|1991|Bride of Chucky (1998)|Child's Play (1988)
1991|2315|Child's Play (1988)|Bride of Chucky (1998)
3432|3434|Death Wish 3 (1985)|Death Wish V: The Face of Death (1994)
3434|3432|Death Wish V: The Face of Death (1994)|Death Wish 3 (1985)
3432|3433|Death Wish 3 (1985)|Death Wish 4: The Crackdown (1987)
3433|3432|Death Wish 4: The Crackdown (1987)|Death Wish 3 (1985)
3432|3431|Death Wish 3 (1985)|Death Wish II (1982)
3431|3432|Death Wish II (1982)|Death Wish 3 (1985)
3432|3430|Death Wish 3 (1985)|Death Wish (1974)
3430|3432|Death Wish (1974)|Death Wish 3 (1985)
3434|3433|Death Wish V: The Face of Death (1994)|Death Wish 4: The Crackdown (1987)
3433|3434|Death Wish 4: The Crackdown (1987)|Death Wish V: The Face of Death (1994)
3434|3431|Death Wish V: The Face of Death (1994)|Death Wish II (1982)
3431|3434|Death Wish II (1982)|Death Wish V: The Face of Death (1994)
3434|3430|Death Wish V: The Face of Death (1994)|Death Wish (1974)
3430|3434|Death Wish (1974)|Death Wish V: The Face of Death (1994)
3433|3431|Death Wish 4: The Crackdown (1987)|Death Wish II (1982)
3431|3433|Death Wish II (1982)|Death Wish 4: The Crackdown (1987)
3433|3430|Death Wish 4: The Crackdown (1987)|Death Wish (1974)
3430|3433|Death Wish (1974)|Death Wish 4: The Crackdown (1987)
3431|3430|Death Wish II (1982)|Death Wish (1974)
3430|3431|Death Wish (1974)|Death Wish II (1982)
1370|1036|Die Hard 2 (1990)|Die Hard (1988)
1036|1370|Die Hard (1988)|Die Hard 2 (1990)
2532|2530|Conquest of the Planet of the Apes (1972)|Beneath the Planet of the Apes (1970)
2530|2532|Beneath the Planet of the Apes (1970)|Conquest of the Planet of the Apes (1972)
2532|2529|Conquest of the Planet of the Apes (1972)|Planet of the Apes (1968)
2529|2532|Planet of the Apes (1968)|Conquest of the Planet of the Apes (1972)
2532|2533|Conquest of the Planet of the Apes (1972)|Escape from the Planet of the Apes (1971)
2533|2532|Escape from the Planet of the Apes (1971)|Conquest of the Planet of the Apes (1972)
2532|2531|Conquest of the Planet of the Apes (1972)|Battle for the Planet of the Apes (1973)
2531|2532|Battle for the Planet of the Apes (1973)|Conquest of the Planet of the Apes (1972)
2530|2529|Beneath the Planet of the Apes (1970)|Planet of the Apes (1968)
2529|2530|Planet of the Apes (1968)|Beneath the Planet of the Apes (1970)
2530|2533|Beneath the Planet of the Apes (1970)|Escape from the Planet of the Apes (1971)
2533|2530|Escape from the Planet of the Apes (1971)|Beneath the Planet of the Apes (1970)
2530|2531|Beneath the Planet of the Apes (1970)|Battle for the Planet of the Apes (1973)
2531|2530|Battle for the Planet of the Apes (1973)|Beneath the Planet of the Apes (1970)
2529|2533|Planet of the Apes (1968)|Escape from the Planet of the Apes (1971)
2533|2529|Escape from the Planet of the Apes (1971)|Planet of the Apes (1968)
2529|2531|Planet of the Apes (1968)|Battle for the Planet of the Apes (1973)
2531|2529|Battle for the Planet of the Apes (1973)|Planet of the Apes (1968)
2533|2531|Escape from the Planet of the Apes (1971)|Battle for the Planet of the Apes (1973)
2531|2533|Battle for the Planet of the Apes (1973)|Escape from the Planet of the Apes (1971)
188|1756|The Prophecy (1995)|The Prophecy II (1998)
1756|188|The Prophecy II (1998)|The Prophecy (1995)
2902|2903|Psycho II (1983)|Psycho III (1986)
2903|2902|Psycho III (1986)|Psycho II (1983)
2902|1219|Psycho II (1983)|Psycho (1960)
1219|2902|Psycho (1960)|Psycho II (1983)
2903|1219|Psycho III (1986)|Psycho (1960)
1219|2903|Psycho (1960)|Psycho III (1986)
3693|3695|The Toxic Avenger (1985)|The Toxic Avenger Part III: The Last Temptation of Toxie (1989)
3695|3693|The Toxic Avenger Part III: The Last Temptation of Toxie (1989)|The Toxic Avenger (1985)
2807|2808|Universal Soldier: The Return (1999)|Universal Soldier (1992)
2808|2807|Universal Soldier (1992)|Universal Soldier: The Return (1999)
2051|1011|Herbie Goes to Monte Carlo (1977)|Herbie Rides Again (1974)
1011|2051|Herbie Rides Again (1974)|Herbie Goes to Monte Carlo (1977)
2051|2050|Herbie Goes to Monte Carlo (1977)|Herbie Goes Bananas (1980)
2050|2051|Herbie Goes Bananas (1980)|Herbie Goes to Monte Carlo (1977)
1011|2050|Herbie Rides Again (1974)|Herbie Goes Bananas (1980)
2050|1011|Herbie Goes Bananas (1980)|Herbie Rides Again (1974)
2635|2638|The Mummy's Curse (1944)|The Mummy's Tomb (1942)
2638|2635|The Mummy's Tomb (1942)|The Mummy's Curse (1944)
2635|2633|The Mummy's Curse (1944)|The Mummy (1932)
2633|2635|The Mummy (1932)|The Mummy's Curse (1944)
2635|2637|The Mummy's Curse (1944)|The Mummy's Hand (1940)
2637|2635|The Mummy's Hand (1940)|The Mummy's Curse (1944)
2638|2633|The Mummy's Tomb (1942)|The Mummy (1932)
2633|2638|The Mummy (1932)|The Mummy's Tomb (1942)
2638|2637|The Mummy's Tomb (1942)|The Mummy's Hand (1940)
2637|2638|The Mummy's Hand (1940)|The Mummy's Tomb (1942)
2633|2637|The Mummy (1932)|The Mummy's Hand (1940)
2637|2633|The Mummy's Hand (1940)|The Mummy (1932)
2410|1954|Rocky III (1982)|Rocky (1976)
1954|2410|Rocky (1976)|Rocky III (1982)
2410|2412|Rocky III (1982)|Rocky V (1990)
2412|2410|Rocky V (1990)|Rocky III (1982)
2410|2409|Rocky III (1982)|Rocky II (1979)
2409|2410|Rocky II (1979)|Rocky III (1982)
2410|2411|Rocky III (1982)|Rocky IV (1985)
2411|2410|Rocky IV (1985)|Rocky III (1982)
1954|2412|Rocky (1976)|Rocky V (1990)
2412|1954|Rocky V (1990)|Rocky (1976)
1954|2409|Rocky (1976)|Rocky II (1979)
2409|1954|Rocky II (1979)|Rocky (1976)
1954|2411|Rocky (1976)|Rocky IV (1985)
2411|1954|Rocky IV (1985)|Rocky (1976)
2412|2409|Rocky V (1990)|Rocky II (1979)
2409|2412|Rocky II (1979)|Rocky V (1990)
2412|2411|Rocky V (1990)|Rocky IV (1985)
2411|2412|Rocky IV (1985)|Rocky V (1990)
2409|2411|Rocky II (1979)|Rocky IV (1985)
2411|2409|Rocky IV (1985)|Rocky II (1979)
1639|223|Chasing Amy (1997)|Clerks (1994)
223|1639|Clerks (1994)|Chasing Amy (1997)
1639|180|Chasing Amy (1997)|Mallrats (1995)
180|1639|Mallrats (1995)|Chasing Amy (1997)
1639|3052|Chasing Amy (1997)|Dogma (1999)
3052|1639|Dogma (1999)|Chasing Amy (1997)
223|180|Clerks (1994)|Mallrats (1995)
180|223|Mallrats (1995)|Clerks (1994)
223|3052|Clerks (1994)|Dogma (1999)
3052|223|Dogma (1999)|Clerks (1994)
180|3052|Mallrats (1995)|Dogma (1999)
3052|180|Dogma (1999)|Mallrats (1995)
585|818|The Brady Bunch Movie (1995)|A Very Brady Sequel (1996)
818|585|A Very Brady Sequel (1996)|The Brady Bunch Movie (1995)
1284|1069|The Big Sleep (1946)|Murder, My Sweet (1944)
1069|1284|Murder, My Sweet (1944)|The Big Sleep (1946)
1284|2511|The Big Sleep (1946)|The Long Goodbye (1973)
2511|1284|The Long Goodbye (1973)|The Big Sleep (1946)
1069|2511|Murder, My Sweet (1944)|The Long Goodbye (1973)
2511|1069|The Long Goodbye (1973)|Murder, My Sweet (1944)
2383|2379|Police Academy 6: City Under Siege (1989)|Police Academy 2: Their First Assignment (1985)
2379|2383|Police Academy 2: Their First Assignment (1985)|Police Academy 6: City Under Siege (1989)
2383|2380|Police Academy 6: City Under Siege (1989)|Police Academy 3: Back in Training (1986)
2380|2383|Police Academy 3: Back in Training (1986)|Police Academy 6: City Under Siege (1989)
2383|2378|Police Academy 6: City Under Siege (1989)|Police Academy (1984)
2378|2383|Police Academy (1984)|Police Academy 6: City Under Siege (1989)
2383|2381|Police Academy 6: City Under Siege (1989)|Police Academy 4: Citizens on Patrol (1987)
2381|2383|Police Academy 4: Citizens on Patrol (1987)|Police Academy 6: City Under Siege (1989)
2379|2380|Police Academy 2: Their First Assignment (1985)|Police Academy 3: Back in Training (1986)
2380|2379|Police Academy 3: Back in Training (1986)|Police Academy 2: Their First Assignment (1985)
2379|2378|Police Academy 2: Their First Assignment (1985)|Police Academy (1984)
2378|2379|Police Academy (1984)|Police Academy 2: Their First Assignment (1985)
2379|2381|Police Academy 2: Their First Assignment (1985)|Police Academy 4: Citizens on Patrol (1987)
2381|2379|Police Academy 4: Citizens on Patrol (1987)|Police Academy 2: Their First Assignment (1985)
2380|2378|Police Academy 3: Back in Training (1986)|Police Academy (1984)
2378|2380|Police Academy (1984)|Police Academy 3: Back in Training (1986)
2380|2381|Police Academy 3: Back in Training (1986)|Police Academy 4: Citizens on Patrol (1987)
2381|2380|Police Academy 4: Citizens on Patrol (1987)|Police Academy 3: Back in Training (1986)
2378|2381|Police Academy (1984)|Police Academy 4: Citizens on Patrol (1987)
2381|2378|Police Academy 4: Citizens on Patrol (1987)|Police Academy (1984)
1326|1325|Amityville II: The Possession (1982)|Amityville: A New Generation (1993)
1325|1326|Amityville: A New Generation (1993)|Amityville II: The Possession (1982)
1326|1327|Amityville II: The Possession (1982)|The Amityville Horror (1979)
1327|1326|The Amityville Horror (1979)|Amityville II: The Possession (1982)
1326|1328|Amityville II: The Possession (1982)|The Amityville Curse (1990)
1328|1326|The Amityville Curse (1990)|Amityville II: The Possession (1982)
1325|1327|Amityville: A New Generation (1993)|The Amityville Horror (1979)
1327|1325|The Amityville Horror (1979)|Amityville: A New Generation (1993)
1325|1328|Amityville: A New Generation (1993)|The Amityville Curse (1990)
1328|1325|The Amityville Curse (1990)|Amityville: A New Generation (1993)
1327|1328|The Amityville Horror (1979)|The Amityville Curse (1990)
1328|1327|The Amityville Curse (1990)|The Amityville Horror (1979)
2515|2122|Children of the Corn II: The Final Sacrifice (1993)|Children of the Corn (1984)
2122|2515|Children of the Corn (1984)|Children of the Corn II: The Final Sacrifice (1993)
2515|1105|Children of the Corn II: The Final Sacrifice (1993)|Children of the Corn IV: The Gathering (1996)
1105|2515|Children of the Corn IV: The Gathering (1996)|Children of the Corn II: The Final Sacrifice (1993)
2122|1105|Children of the Corn (1984)|Children of the Corn IV: The Gathering (1996)
1105|2122|Children of the Corn IV: The Gathering (1996)|Children of the Corn (1984)
2647|2648|House of Frankenstein (1944)|Frankenstein (1931)
2648|2647|Frankenstein (1931)|House of Frankenstein (1944)
2647|2649|House of Frankenstein (1944)|Son of Frankenstein (1939)
2649|2647|Son of Frankenstein (1939)|House of Frankenstein (1944)
2647|1340|House of Frankenstein (1944)|Bride of Frankenstein (1935)
1340|2647|Bride of Frankenstein (1935)|House of Frankenstein (1944)
2647|2646|House of Frankenstein (1944)|House of Dracula (1945)
2646|2647|House of Dracula (1945)|House of Frankenstein (1944)
2648|2649|Frankenstein (1931)|Son of Frankenstein (1939)
2649|2648|Son of Frankenstein (1939)|Frankenstein (1931)
2648|1340|Frankenstein (1931)|Bride of Frankenstein (1935)
1340|2648|Bride of Frankenstein (1935)|Frankenstein (1931)
2648|2646|Frankenstein (1931)|House of Dracula (1945)
2646|2648|House of Dracula (1945)|Frankenstein (1931)
2649|1340|Son of Frankenstein (1939)|Bride of Frankenstein (1935)
1340|2649|Bride of Frankenstein (1935)|Son of Frankenstein (1939)
2649|2646|Son of Frankenstein (1939)|House of Dracula (1945)
2646|2649|House of Dracula (1945)|Son of Frankenstein (1939)
1340|2646|Bride of Frankenstein (1935)|House of Dracula (1945)
2646|1340|House of Dracula (1945)|Bride of Frankenstein (1935)
405|1275|Highlander III: The Sorcerer (1994)|Highlander (1986)
1275|405|Highlander (1986)|Highlander III: The Sorcerer (1994)
405|3889|Highlander III: The Sorcerer (1994)|Highlander: Endgame (2000)
3889|405|Highlander: Endgame (2000)|Highlander III: The Sorcerer (1994)
1275|3889|Highlander (1986)|Highlander: Endgame (2000)
3889|1275|Highlander: Endgame (2000)|Highlander (1986)
1973|1970|Freddy's Dead: The Final Nightmare (1991)|A Nightmare on Elm Street 3: Dream Warriors (1987)
1970|1973|A Nightmare on Elm Street 3: Dream Warriors (1987)|Freddy's Dead: The Final Nightmare (1991)
1973|1347|Freddy's Dead: The Final Nightmare (1991)|A Nightmare on Elm Street (1984)
1347|1973|A Nightmare on Elm Street (1984)|Freddy's Dead: The Final Nightmare (1991)
1973|1971|Freddy's Dead: The Final Nightmare (1991)|A Nightmare on Elm Street 4: The Dream Master (1988)
1971|1973|A Nightmare on Elm Street 4: The Dream Master (1988)|Freddy's Dead: The Final Nightmare (1991)
1973|366|Freddy's Dead: The Final Nightmare (1991)|Wes Craven's New Nightmare (1994)
366|1973|Wes Craven's New Nightmare (1994)|Freddy's Dead: The Final Nightmare (1991)
1973|1972|Freddy's Dead: The Final Nightmare (1991)|A Nightmare on Elm Street 5: The Dream Child (1989)
1972|1973|A Nightmare on Elm Street 5: The Dream Child (1989)|Freddy's Dead: The Final Nightmare (1991)
1970|1347|A Nightmare on Elm Street 3: Dream Warriors (1987)|A Nightmare on Elm Street (1984)
1347|1970|A Nightmare on Elm Street (1984)|A Nightmare on Elm Street 3: Dream Warriors (1987)
1970|1971|A Nightmare on Elm Street 3: Dream Warriors (1987)|A Nightmare on Elm Street 4: The Dream Master (1988)
1971|1970|A Nightmare on Elm Street 4: The Dream Master (1988)|A Nightmare on Elm Street 3: Dream Warriors (1987)
1970|366|A Nightmare on Elm Street 3: Dream Warriors (1987)|Wes Craven's New Nightmare (1994)
366|1970|Wes Craven's New Nightmare (1994)|A Nightmare on Elm Street 3: Dream Warriors (1987)
1970|1972|A Nightmare on Elm Street 3: Dream Warriors (1987)|A Nightmare on Elm Street 5: The Dream Child (1989)
1972|1970|A Nightmare on Elm Street 5: The Dream Child (1989)|A Nightmare on Elm Street 3: Dream Warriors (1987)
1347|1971|A Nightmare on Elm Street (1984)|A Nightmare on Elm Street 4: The Dream Master (1988)
1971|1347|A Nightmare on Elm Street 4: The Dream Master (1988)|A Nightmare on Elm Street (1984)
1347|366|A Nightmare on Elm Street (1984)|Wes Craven's New Nightmare (1994)
366|1347|Wes Craven's New Nightmare (1994)|A Nightmare on Elm Street (1984)
1347|1972|A Nightmare on Elm Street (1984)|A Nightmare on Elm Street 5: The Dream Child (1989)
1972|1347|A Nightmare on Elm Street 5: The Dream Child (1989)|A Nightmare on Elm Street (1984)
1971|366|A Nightmare on Elm Street 4: The Dream Master (1988)|Wes Craven's New Nightmare (1994)
366|1971|Wes Craven's New Nightmare (1994)|A Nightmare on Elm Street 4: The Dream Master (1988)
1971|1972|A Nightmare on Elm Street 4: The Dream Master (1988)|A Nightmare on Elm Street 5: The Dream Child (1989)
1972|1971|A Nightmare on Elm Street 5: The Dream Child (1989)|A Nightmare on Elm Street 4: The Dream Master (1988)
366|1972|Wes Craven's New Nightmare (1994)|A Nightmare on Elm Street 5: The Dream Child (1989)
1972|366|A Nightmare on Elm Street 5: The Dream Child (1989)|Wes Craven's New Nightmare (1994)
1592|2152|Air Bud (1997)|Air Bud: Golden Receiver (1998)
2152|1592|Air Bud: Golden Receiver (1998)|Air Bud (1997)
3924|3922|Pajama Party (1964)|Bikini Beach (1964)
3922|3924|Bikini Beach (1964)|Pajama Party (1964)
3924|3921|Pajama Party (1964)|Beach Party (1963)
3921|3924|Beach Party (1963)|Pajama Party (1964)
3924|3520|Pajama Party (1964)|How to Stuff a Wild Bikini (1965)
3520|3924|How to Stuff a Wild Bikini (1965)|Pajama Party (1964)
3922|3921|Bikini Beach (1964)|Beach Party (1963)
3921|3922|Beach Party (1963)|Bikini Beach (1964)
3922|3520|Bikini Beach (1964)|How to Stuff a Wild Bikini (1965)
3520|3922|How to Stuff a Wild Bikini (1965)|Bikini Beach (1964)
3921|3520|Beach Party (1963)|How to Stuff a Wild Bikini (1965)
3520|3921|How to Stuff a Wild Bikini (1965)|Beach Party (1963)
3918|3919|Hellbound: Hellraiser II (1988)|Hellraiser III: Hell on Earth (1992)
3919|3918|Hellraiser III: Hell on Earth (1992)|Hellbound: Hellraiser II (1988)
3918|3917|Hellbound: Hellraiser II (1988)|Hellraiser (1987)
3917|3918|Hellraiser (1987)|Hellbound: Hellraiser II (1988)
3918|611|Hellbound: Hellraiser II (1988)|Hellraiser: Bloodline (1996)
611|3918|Hellraiser: Bloodline (1996)|Hellbound: Hellraiser II (1988)
3919|3917|Hellraiser III: Hell on Earth (1992)|Hellraiser (1987)
3917|3919|Hellraiser (1987)|Hellraiser III: Hell on Earth (1992)
3919|611|Hellraiser III: Hell on Earth (1992)|Hellraiser: Bloodline (1996)
611|3919|Hellraiser: Bloodline (1996)|Hellraiser III: Hell on Earth (1992)
3917|611|Hellraiser (1987)|Hellraiser: Bloodline (1996)
611|3917|Hellraiser: Bloodline (1996)|Hellraiser (1987)
1985|891|Halloween 4: The Return of Michael Myers (1988)|Halloween: The Curse of Michael Myers (1995)
891|1985|Halloween: The Curse of Michael Myers (1995)|Halloween 4: The Return of Michael Myers (1988)
1985|1986|Halloween 4: The Return of Michael Myers (1988)|Halloween 5: The Revenge of Michael Myers (1989)
1986|1985|Halloween 5: The Revenge of Michael Myers (1989)|Halloween 4: The Return of Michael Myers (1988)
1985|1983|Halloween 4: The Return of Michael Myers (1988)|Halloween II (1981)
1983|1985|Halloween II (1981)|Halloween 4: The Return of Michael Myers (1988)
1985|1982|Halloween 4: The Return of Michael Myers (1988)|Halloween (1978)
1982|1985|Halloween (1978)|Halloween 4: The Return of Michael Myers (1988)
891|1986|Halloween: The Curse of Michael Myers (1995)|Halloween 5: The Revenge of Michael Myers (1989)
1986|891|Halloween 5: The Revenge of Michael Myers (1989)|Halloween: The Curse of Michael Myers (1995)
891|1983|Halloween: The Curse of Michael Myers (1995)|Halloween II (1981)
1983|891|Halloween II (1981)|Halloween: The Curse of Michael Myers (1995)
891|1982|Halloween: The Curse of Michael Myers (1995)|Halloween (1978)
1982|891|Halloween (1978)|Halloween: The Curse of Michael Myers (1995)
1986|1983|Halloween 5: The Revenge of Michael Myers (1989)|Halloween II (1981)
1983|1986|Halloween II (1981)|Halloween 5: The Revenge of Michael Myers (1989)
1986|1982|Halloween 5: The Revenge of Michael Myers (1989)|Halloween (1978)
1982|1986|Halloween (1978)|Halloween 5: The Revenge of Michael Myers (1989)
1983|1982|Halloween II (1981)|Halloween (1978)
1982|1983|Halloween (1978)|Halloween II (1981)
3663|3664|Puppet Master 4 (1993)|Puppet Master 5: The Final Chapter (1994)
3664|3663|Puppet Master 5: The Final Chapter (1994)|Puppet Master 4 (1993)
3663|3660|Puppet Master 4 (1993)|Puppet Master (1989)
3660|3663|Puppet Master (1989)|Puppet Master 4 (1993)
3663|3662|Puppet Master 4 (1993)|Puppet Master III: Toulon's Revenge (1991)
3662|3663|Puppet Master III: Toulon's Revenge (1991)|Puppet Master 4 (1993)
3663|3665|Puppet Master 4 (1993)|Curse of the Puppet Master (1998)
3665|3663|Curse of the Puppet Master (1998)|Puppet Master 4 (1993)
3664|3660|Puppet Master 5: The Final Chapter (1994)|Puppet Master (1989)
3660|3664|Puppet Master (1989)|Puppet Master 5: The Final Chapter (1994)
3664|3662|Puppet Master 5: The Final Chapter (1994)|Puppet Master III: Toulon's Revenge (1991)
3662|3664|Puppet Master III: Toulon's Revenge (1991)|Puppet Master 5: The Final Chapter (1994)
3664|3665|Puppet Master 5: The Final Chapter (1994)|Curse of the Puppet Master (1998)
3665|3664|Curse of the Puppet Master (1998)|Puppet Master 5: The Final Chapter (1994)
3660|3662|Puppet Master (1989)|Puppet Master III: Toulon's Revenge (1991)
3662|3660|Puppet Master III: Toulon's Revenge (1991)|Puppet Master (1989)
3660|3665|Puppet Master (1989)|Curse of the Puppet Master (1998)
3665|3660|Curse of the Puppet Master (1998)|Puppet Master (1989)
3662|3665|Puppet Master III: Toulon's Revenge (1991)|Curse of the Puppet Master (1998)
3665|3662|Curse of the Puppet Master (1998)|Puppet Master III: Toulon's Revenge (1991)
3396|3399|The Muppet Movie (1979)|Sesame Street Presents Follow That Bird (1985)
3399|3396|Sesame Street Presents Follow That Bird (1985)|The Muppet Movie (1979)
3396|3398|The Muppet Movie (1979)|The Muppets Take Manhattan (1984)
3398|3396|The Muppets Take Manhattan (1984)|The Muppet Movie (1979)
3396|2886|The Muppet Movie (1979)|The Adventures of Elmo in Grouchland (1999)
2886|3396|The Adventures of Elmo in Grouchland (1999)|The Muppet Movie (1979)
3396|3397|The Muppet Movie (1979)|The Great Muppet Caper (1981)
3397|3396|The Great Muppet Caper (1981)|The Muppet Movie (1979)
3396|2083|The Muppet Movie (1979)|The Muppet Christmas Carol (1992)
2083|3396|The Muppet Christmas Carol (1992)|The Muppet Movie (1979)
3396|2709|The Muppet Movie (1979)|Muppets From Space (1999)
2709|3396|Muppets From Space (1999)|The Muppet Movie (1979)
3396|107|The Muppet Movie (1979)|Muppet Treasure Island (1996)
107|3396|Muppet Treasure Island (1996)|The Muppet Movie (1979)
3399|3398|Sesame Street Presents Follow That Bird (1985)|The Muppets Take Manhattan (1984)
3398|3399|The Muppets Take Manhattan (1984)|Sesame Street Presents Follow That Bird (1985)
3399|2886|Sesame Street Presents Follow That Bird (1985)|The Adventures of Elmo in Grouchland (1999)
2886|3399|The Adventures of Elmo in Grouchland (1999)|Sesame Street Presents Follow That Bird (1985)
3399|3397|Sesame Street Presents Follow That Bird (1985)|The Great Muppet Caper (1981)
3397|3399|The Great Muppet Caper (1981)|Sesame Street Presents Follow That Bird (1985)
3399|2083|Sesame Street Presents Follow That Bird (1985)|The Muppet Christmas Carol (1992)
2083|3399|The Muppet Christmas Carol (1992)|Sesame Street Presents Follow That Bird (1985)
3399|2709|Sesame Street Presents Follow That Bird (1985)|Muppets From Space (1999)
2709|3399|Muppets From Space (1999)|Sesame Street Presents Follow That Bird (1985)
3399|107|Sesame Street Presents Follow That Bird (1985)|Muppet Treasure Island (1996)
107|3399|Muppet Treasure Island (1996)|Sesame Street Presents Follow That Bird (1985)
3398|2886|The Muppets Take Manhattan (1984)|The Adventures of Elmo in Grouchland (1999)
2886|3398|The Adventures of Elmo in Grouchland (1999)|The Muppets Take Manhattan (1984)
3398|3397|The Muppets Take Manhattan (1984)|The Great Muppet Caper (1981)
3397|3398|The Great Muppet Caper (1981)|The Muppets Take Manhattan (1984)
3398|2083|The Muppets Take Manhattan (1984)|The Muppet Christmas Carol (1992)
2083|3398|The Muppet Christmas Carol (1992)|The Muppets Take Manhattan (1984)
3398|2709|The Muppets Take Manhattan (1984)|Muppets From Space (1999)
2709|3398|Muppets From Space (1999)|The Muppets Take Manhattan (1984)
3398|107|The Muppets Take Manhattan (1984)|Muppet Treasure Island (1996)
107|3398|Muppet Treasure Island (1996)|The Muppets Take Manhattan (1984)
2886|3397|The Adventures of Elmo in Grouchland (1999)|The Great Muppet Caper (1981)
3397|2886|The Great Muppet Caper (1981)|The Adventures of Elmo in Grouchland (1999)
2886|2083|The Adventures of Elmo in Grouchland (1999)|The Muppet Christmas Carol (1992)
2083|2886|The Muppet Christmas Carol (1992)|The Adventures of Elmo in Grouchland (1999)
2886|2709|The Adventures of Elmo in Grouchland (1999)|Muppets From Space (1999)
2709|2886|Muppets From Space (1999)|The Adventures of Elmo in Grouchland (1999)
2886|107|The Adventures of Elmo in Grouchland (1999)|Muppet Treasure Island (1996)
107|2886|Muppet Treasure Island (1996)|The Adventures of Elmo in Grouchland (1999)
3397|2083|The Great Muppet Caper (1981)|The Muppet Christmas Carol (1992)
2083|3397|The Muppet Christmas Carol (1992)|The Great Muppet Caper (1981)
3397|2709|The Great Muppet Caper (1981)|Muppets From Space (1999)
2709|3397|Muppets From Space (1999)|The Great Muppet Caper (1981)
3397|107|The Great Muppet Caper (1981)|Muppet Treasure Island (1996)
107|3397|Muppet Treasure Island (1996)|The Great Muppet Caper (1981)
2083|2709|The Muppet Christmas Carol (1992)|Muppets From Space (1999)
2709|2083|Muppets From Space (1999)|The Muppet Christmas Carol (1992)
2083|107|The Muppet Christmas Carol (1992)|Muppet Treasure Island (1996)
107|2083|Muppet Treasure Island (1996)|The Muppet Christmas Carol (1992)
2709|107|Muppets From Space (1999)|Muppet Treasure Island (1996)
107|2709|Muppet Treasure Island (1996)|Muppets From Space (1999)
3782|3729|Shaft's Big Score! (1972)|Shaft (1971)
3729|3782|Shaft (1971)|Shaft's Big Score! (1972)
3782|3744|Shaft's Big Score! (1972)|Shaft (2000)
3744|3782|Shaft (2000)|Shaft's Big Score! (1972)
3782|3781|Shaft's Big Score! (1972)|Shaft in Africa (1973)
3781|3782|Shaft in Africa (1973)|Shaft's Big Score! (1972)
3729|3744|Shaft (1971)|Shaft (2000)
3744|3729|Shaft (2000)|Shaft (1971)
3729|3781|Shaft (1971)|Shaft in Africa (1973)
3781|3729|Shaft in Africa (1973)|Shaft (1971)
3744|3781|Shaft (2000)|Shaft in Africa (1973)
3781|3744|Shaft in Africa (1973)|Shaft (2000)
1371|1375|Star Trek: The Motion Picture (1979)|Star Trek III: The Search for Spock (1984)
1375|1371|Star Trek III: The Search for Spock (1984)|Star Trek: The Motion Picture (1979)
1371|1376|Star Trek: The Motion Picture (1979)|Star Trek IV: The Voyage Home (1986)
1376|1371|Star Trek IV: The Voyage Home (1986)|Star Trek: The Motion Picture (1979)
1371|1373|Star Trek: The Motion Picture (1979)|Star Trek V: The Final Frontier (1989)
1373|1371|Star Trek V: The Final Frontier (1989)|Star Trek: The Motion Picture (1979)
1371|1356|Star Trek: The Motion Picture (1979)|Star Trek: First Contact (1996)
1356|1371|Star Trek: First Contact (1996)|Star Trek: The Motion Picture (1979)
1371|2393|Star Trek: The Motion Picture (1979)|Star Trek: Insurrection (1998)
2393|1371|Star Trek: Insurrection (1998)|Star Trek: The Motion Picture (1979)
1371|1372|Star Trek: The Motion Picture (1979)|Star Trek VI: The Undiscovered Country (1991)
1372|1371|Star Trek VI: The Undiscovered Country (1991)|Star Trek: The Motion Picture (1979)
1375|1376|Star Trek III: The Search for Spock (1984)|Star Trek IV: The Voyage Home (1986)
1376|1375|Star Trek IV: The Voyage Home (1986)|Star Trek III: The Search for Spock (1984)
1375|1373|Star Trek III: The Search for Spock (1984)|Star Trek V: The Final Frontier (1989)
1373|1375|Star Trek V: The Final Frontier (1989)|Star Trek III: The Search for Spock (1984)
1375|1356|Star Trek III: The Search for Spock (1984)|Star Trek: First Contact (1996)
1356|1375|Star Trek: First Contact (1996)|Star Trek III: The Search for Spock (1984)
1375|2393|Star Trek III: The Search for Spock (1984)|Star Trek: Insurrection (1998)
2393|1375|Star Trek: Insurrection (1998)|Star Trek III: The Search for Spock (1984)
1375|1372|Star Trek III: The Search for Spock (1984)|Star Trek VI: The Undiscovered Country (1991)
1372|1375|Star Trek VI: The Undiscovered Country (1991)|Star Trek III: The Search for Spock (1984)
1376|1373|Star Trek IV: The Voyage Home (1986)|Star Trek V: The Final Frontier (1989)
1373|1376|Star Trek V: The Final Frontier (1989)|Star Trek IV: The Voyage Home (1986)
1376|1356|Star Trek IV: The Voyage Home (1986)|Star Trek: First Contact (1996)
1356|1376|Star Trek: First Contact (1996)|Star Trek IV: The Voyage Home (1986)
1376|2393|Star Trek IV: The Voyage Home (1986)|Star Trek: Insurrection (1998)
2393|1376|Star Trek: Insurrection (1998)|Star Trek IV: The Voyage Home (1986)
1376|1372|Star Trek IV: The Voyage Home (1986)|Star Trek VI: The Undiscovered Country (1991)
1372|1376|Star Trek VI: The Undiscovered Country (1991)|Star Trek IV: The Voyage Home (1986)
1373|1356|Star Trek V: The Final Frontier (1989)|Star Trek: First Contact (1996)
1356|1373|Star Trek: First Contact (1996)|Star Trek V: The Final Frontier (1989)
1373|2393|Star Trek V: The Final Frontier (1989)|Star Trek: Insurrection (1998)
2393|1373|Star Trek: Insurrection (1998)|Star Trek V: The Final Frontier (1989)
1373|1372|Star Trek V: The Final Frontier (1989)|Star Trek VI: The Undiscovered Country (1991)
1372|1373|Star Trek VI: The Undiscovered Country (1991)|Star Trek V: The Final Frontier (1989)
1356|2393|Star Trek: First Contact (1996)|Star Trek: Insurrection (1998)
2393|1356|Star Trek: Insurrection (1998)|Star Trek: First Contact (1996)
1356|1372|Star Trek: First Contact (1996)|Star Trek VI: The Undiscovered Country (1991)
1372|1356|Star Trek VI: The Undiscovered Country (1991)|Star Trek: First Contact (1996)
2393|1372|Star Trek: Insurrection (1998)|Star Trek VI: The Undiscovered Country (1991)
1372|2393|Star Trek VI: The Undiscovered Country (1991)|Star Trek: Insurrection (1998)
1974|1980|Friday the 13th (1980)|Friday the 13th Part VII: The New Blood (1988)
1980|1974|Friday the 13th Part VII: The New Blood (1988)|Friday the 13th (1980)
1974|1979|Friday the 13th (1980)|Friday the 13th Part VI: Jason Lives (1986)
1979|1974|Friday the 13th Part VI: Jason Lives (1986)|Friday the 13th (1980)
1974|1977|Friday the 13th (1980)|Friday the 13th: The Final Chapter (1984)
1977|1974|Friday the 13th: The Final Chapter (1984)|Friday the 13th (1980)
1974|1975|Friday the 13th (1980)|Friday the 13th Part 2 (1981)
1975|1974|Friday the 13th Part 2 (1981)|Friday the 13th (1980)
1974|1981|Friday the 13th (1980)|Friday the 13th Part VIII: Jason Takes Manhattan (1989)
1981|1974|Friday the 13th Part VIII: Jason Takes Manhattan (1989)|Friday the 13th (1980)
1980|1979|Friday the 13th Part VII: The New Blood (1988)|Friday the 13th Part VI: Jason Lives (1986)
1979|1980|Friday the 13th Part VI: Jason Lives (1986)|Friday the 13th Part VII: The New Blood (1988)
1980|1977|Friday the 13th Part VII: The New Blood (1988)|Friday the 13th: The Final Chapter (1984)
1977|1980|Friday the 13th: The Final Chapter (1984)|Friday the 13th Part VII: The New Blood (1988)
1980|1975|Friday the 13th Part VII: The New Blood (1988)|Friday the 13th Part 2 (1981)
1975|1980|Friday the 13th Part 2 (1981)|Friday the 13th Part VII: The New Blood (1988)
1980|1981|Friday the 13th Part VII: The New Blood (1988)|Friday the 13th Part VIII: Jason Takes Manhattan (1989)
1981|1980|Friday the 13th Part VIII: Jason Takes Manhattan (1989)|Friday the 13th Part VII: The New Blood (1988)
1979|1977|Friday the 13th Part VI: Jason Lives (1986)|Friday the 13th: The Final Chapter (1984)
1977|1979|Friday the 13th: The Final Chapter (1984)|Friday the 13th Part VI: Jason Lives (1986)
1979|1975|Friday the 13th Part VI: Jason Lives (1986)|Friday the 13th Part 2 (1981)
1975|1979|Friday the 13th Part 2 (1981)|Friday the 13th Part VI: Jason Lives (1986)
1979|1981|Friday the 13th Part VI: Jason Lives (1986)|Friday the 13th Part VIII: Jason Takes Manhattan (1989)
1981|1979|Friday the 13th Part VIII: Jason Takes Manhattan (1989)|Friday the 13th Part VI: Jason Lives (1986)
1977|1975|Friday the 13th: The Final Chapter (1984)|Friday the 13th Part 2 (1981)
1975|1977|Friday the 13th Part 2 (1981)|Friday the 13th: The Final Chapter (1984)
1977|1981|Friday the 13th: The Final Chapter (1984)|Friday the 13th Part VIII: Jason Takes Manhattan (1989)
1981|1977|Friday the 13th Part VIII: Jason Takes Manhattan (1989)|Friday the 13th: The Final Chapter (1984)
1975|1981|Friday the 13th Part 2 (1981)|Friday the 13th Part VIII: Jason Takes Manhattan (1989)
1981|1975|Friday the 13th Part VIII: Jason Takes Manhattan (1989)|Friday the 13th Part 2 (1981)
3635|3082|The Spy Who Loved Me (1977)|The World Is Not Enough (1999)
3082|3635|The World Is Not Enough (1999)|The Spy Who Loved Me (1977)
3635|3638|The Spy Who Loved Me (1977)|Moonraker (1979)
3638|3635|Moonraker (1979)|The Spy Who Loved Me (1977)
3635|2989|The Spy Who Loved Me (1977)|For Your Eyes Only (1981)
2989|3635|For Your Eyes Only (1981)|The Spy Who Loved Me (1977)
3635|2993|The Spy Who Loved Me (1977)|Thunderball (1965)
2993|3635|Thunderball (1965)|The Spy Who Loved Me (1977)
3635|2948|The Spy Who Loved Me (1977)|From Russia with Love (1963)
2948|3635|From Russia with Love (1963)|The Spy Who Loved Me (1977)
3635|2376|The Spy Who Loved Me (1977)|A View to a Kill (1985)
2376|3635|A View to a Kill (1985)|The Spy Who Loved Me (1977)
3635|2947|The Spy Who Loved Me (1977)|Goldfinger (1964)
2947|3635|Goldfinger (1964)|The Spy Who Loved Me (1977)
3635|2991|The Spy Who Loved Me (1977)|Live and Let Die (1973)
2991|3635|Live and Let Die (1973)|The Spy Who Loved Me (1977)
3635|2949|The Spy Who Loved Me (1977)|Dr. No (1962)
2949|3635|Dr. No (1962)|The Spy Who Loved Me (1977)
3635|1722|The Spy Who Loved Me (1977)|Tomorrow Never Dies (1997)
1722|3635|Tomorrow Never Dies (1997)|The Spy Who Loved Me (1977)
3635|2990|The Spy Who Loved Me (1977)|Licence to Kill (1989)
2990|3635|Licence to Kill (1989)|The Spy Who Loved Me (1977)
3635|3639|The Spy Who Loved Me (1977)|The Man with the Golden Gun (1974)
3639|3635|The Man with the Golden Gun (1974)|The Spy Who Loved Me (1977)
3635|10|The Spy Who Loved Me (1977)|GoldenEye (1995)
10|3635|GoldenEye (1995)|The Spy Who Loved Me (1977)
3082|3638|The World Is Not Enough (1999)|Moonraker (1979)
3638|3082|Moonraker (1979)|The World Is Not Enough (1999)
3082|2989|The World Is Not Enough (1999)|For Your Eyes Only (1981)
2989|3082|For Your Eyes Only (1981)|The World Is Not Enough (1999)
3082|2993|The World Is Not Enough (1999)|Thunderball (1965)
2993|3082|Thunderball (1965)|The World Is Not Enough (1999)
3082|2948|The World Is Not Enough (1999)|From Russia with Love (1963)
2948|3082|From Russia with Love (1963)|The World Is Not Enough (1999)
3082|2376|The World Is Not Enough (1999)|A View to a Kill (1985)
2376|3082|A View to a Kill (1985)|The World Is Not Enough (1999)
3082|2947|The World Is Not Enough (1999)|Goldfinger (1964)
2947|3082|Goldfinger (1964)|The World Is Not Enough (1999)
3082|2991|The World Is Not Enough (1999)|Live and Let Die (1973)
2991|3082|Live and Let Die (1973)|The World Is Not Enough (1999)
3082|2949|The World Is Not Enough (1999)|Dr. No (1962)
2949|3082|Dr. No (1962)|The World Is Not Enough (1999)
3082|1722|The World Is Not Enough (1999)|Tomorrow Never Dies (1997)
1722|3082|Tomorrow Never Dies (1997)|The World Is Not Enough (1999)
3082|2990|The World Is Not Enough (1999)|Licence to Kill (1989)
2990|3082|Licence to Kill (1989)|The World Is Not Enough (1999)
3082|3639|The World Is Not Enough (1999)|The Man with the Golden Gun (1974)
3639|3082|The Man with the Golden Gun (1974)|The World Is Not Enough (1999)
3082|10|The World Is Not Enough (1999)|GoldenEye (1995)
10|3082|GoldenEye (1995)|The World Is Not Enough (1999)
3638|2989|Moonraker (1979)|For Your Eyes Only (1981)
2989|3638|For Your Eyes Only (1981)|Moonraker (1979)
3638|2993|Moonraker (1979)|Thunderball (1965)
2993|3638|Thunderball (1965)|Moonraker (1979)
3638|2948|Moonraker (1979)|From Russia with Love (1963)
2948|3638|From Russia with Love (1963)|Moonraker (1979)
3638|2376|Moonraker (1979)|A View to a Kill (1985)
2376|3638|A View to a Kill (1985)|Moonraker (1979)
3638|2947|Moonraker (1979)|Goldfinger (1964)
2947|3638|Goldfinger (1964)|Moonraker (1979)
3638|2991|Moonraker (1979)|Live and Let Die (1973)
2991|3638|Live and Let Die (1973)|Moonraker (1979)
3638|2949|Moonraker (1979)|Dr. No (1962)
2949|3638|Dr. No (1962)|Moonraker (1979)
3638|1722|Moonraker (1979)|Tomorrow Never Dies (1997)
1722|3638|Tomorrow Never Dies (1997)|Moonraker (1979)
3638|2990|Moonraker (1979)|Licence to Kill (1989)
2990|3638|Licence to Kill (1989)|Moonraker (1979)
3638|3639|Moonraker (1979)|The Man with the Golden Gun (1974)
3639|3638|The Man with the Golden Gun (1974)|Moonraker (1979)
3638|10|Moonraker (1979)|GoldenEye (1995)
10|3638|GoldenEye (1995)|Moonraker (1979)
2989|2993|For Your Eyes Only (1981)|Thunderball (1965)
2993|2989|Thunderball (1965)|For Your Eyes Only (1981)
2989|2948|For Your Eyes Only (1981)|From Russia with Love (1963)
2948|2989|From Russia with Love (1963)|For Your Eyes Only (1981)
2989|2376|For Your Eyes Only (1981)|A View to a Kill (1985)
2376|2989|A View to a Kill (1985)|For Your Eyes Only (1981)
2989|2947|For Your Eyes Only (1981)|Goldfinger (1964)
2947|2989|Goldfinger (1964)|For Your Eyes Only (1981)
2989|2991|For Your Eyes Only (1981)|Live and Let Die (1973)
2991|2989|Live and Let Die (1973)|For Your Eyes Only (1981)
2989|2949|For Your Eyes Only (1981)|Dr. No (1962)
2949|2989|Dr. No (1962)|For Your Eyes Only (1981)
2989|1722|For Your Eyes Only (1981)|Tomorrow Never Dies (1997)
1722|2989|Tomorrow Never Dies (1997)|For Your Eyes Only (1981)
2989|2990|For Your Eyes Only (1981)|Licence to Kill (1989)
2990|2989|Licence to Kill (1989)|For Your Eyes Only (1981)
2989|3639|For Your Eyes Only (1981)|The Man with the Golden Gun (1974)
3639|2989|The Man with the Golden Gun (1974)|For Your Eyes Only (1981)
2989|10|For Your Eyes Only (1981)|GoldenEye (1995)
10|2989|GoldenEye (1995)|For Your Eyes Only (1981)
2993|2948|Thunderball (1965)|From Russia with Love (1963)
2948|2993|From Russia with Love (1963)|Thunderball (1965)
2993|2376|Thunderball (1965)|A View to a Kill (1985)
2376|2993|A View to a Kill (1985)|Thunderball (1965)
2993|2947|Thunderball (1965)|Goldfinger (1964)
2947|2993|Goldfinger (1964)|Thunderball (1965)
2993|2991|Thunderball (1965)|Live and Let Die (1973)
2991|2993|Live and Let Die (1973)|Thunderball (1965)
2993|2949|Thunderball (1965)|Dr. No (1962)
2949|2993|Dr. No (1962)|Thunderball (1965)
2993|1722|Thunderball (1965)|Tomorrow Never Dies (1997)
1722|2993|Tomorrow Never Dies (1997)|Thunderball (1965)
2993|2990|Thunderball (1965)|Licence to Kill (1989)
2990|2993|Licence to Kill (1989)|Thunderball (1965)
2993|3639|Thunderball (1965)|The Man with the Golden Gun (1974)
3639|2993|The Man with the Golden Gun (1974)|Thunderball (1965)
2993|10|Thunderball (1965)|GoldenEye (1995)
10|2993|GoldenEye (1995)|Thunderball (1965)
2948|2376|From Russia with Love (1963)|A View to a Kill (1985)
2376|2948|A View to a Kill (1985)|From Russia with Love (1963)
2948|2947|From Russia with Love (1963)|Goldfinger (1964)
2947|2948|Goldfinger (1964)|From Russia with Love (1963)
2948|2991|From Russia with Love (1963)|Live and Let Die (1973)
2991|2948|Live and Let Die (1973)|From Russia with Love (1963)
2948|2949|From Russia with Love (1963)|Dr. No (1962)
2949|2948|Dr. No (1962)|From Russia with Love (1963)
2948|1722|From Russia with Love (1963)|Tomorrow Never Dies (1997)
1722|2948|Tomorrow Never Dies (1997)|From Russia with Love (1963)
2948|2990|From Russia with Love (1963)|Licence to Kill (1989)
2990|2948|Licence to Kill (1989)|From Russia with Love (1963)
2948|3639|From Russia with Love (1963)|The Man with the Golden Gun (1974)
3639|2948|The Man with the Golden Gun (1974)|From Russia with Love (1963)
2948|10|From Russia with Love (1963)|GoldenEye (1995)
10|2948|GoldenEye (1995)|From Russia with Love (1963)
2376|2947|A View to a Kill (1985)|Goldfinger (1964)
2947|2376|Goldfinger (1964)|A View to a Kill (1985)
2376|2991|A View to a Kill (1985)|Live and Let Die (1973)
2991|2376|Live and Let Die (1973)|A View to a Kill (1985)
2376|2949|A View to a Kill (1985)|Dr. No (1962)
2949|2376|Dr. No (1962)|A View to a Kill (1985)
2376|1722|A View to a Kill (1985)|Tomorrow Never Dies (1997)
1722|2376|Tomorrow Never Dies (1997)|A View to a Kill (1985)
2376|2990|A View to a Kill (1985)|Licence to Kill (1989)
2990|2376|Licence to Kill (1989)|A View to a Kill (1985)
2376|3639|A View to a Kill (1985)|The Man with the Golden Gun (1974)
3639|2376|The Man with the Golden Gun (1974)|A View to a Kill (1985)
2376|10|A View to a Kill (1985)|GoldenEye (1995)
10|2376|GoldenEye (1995)|A View to a Kill (1985)
2947|2991|Goldfinger (1964)|Live and Let Die (1973)
2991|2947|Live and Let Die (1973)|Goldfinger (1964)
2947|2949|Goldfinger (1964)|Dr. No (1962)
2949|2947|Dr. No (1962)|Goldfinger (1964)
2947|1722|Goldfinger (1964)|Tomorrow Never Dies (1997)
1722|2947|Tomorrow Never Dies (1997)|Goldfinger (1964)
2947|2990|Goldfinger (1964)|Licence to Kill (1989)
2990|2947|Licence to Kill (1989)|Goldfinger (1964)
2947|3639|Goldfinger (1964)|The Man with the Golden Gun (1974)
3639|2947|The Man with the Golden Gun (1974)|Goldfinger (1964)
2947|10|Goldfinger (1964)|GoldenEye (1995)
10|2947|GoldenEye (1995)|Goldfinger (1964)
2991|2949|Live and Let Die (1973)|Dr. No (1962)
2949|2991|Dr. No (1962)|Live and Let Die (1973)
2991|1722|Live and Let Die (1973)|Tomorrow Never Dies (1997)
1722|2991|Tomorrow Never Dies (1997)|Live and Let Die (1973)
2991|2990|Live and Let Die (1973)|Licence to Kill (1989)
2990|2991|Licence to Kill (1989)|Live and Let Die (1973)
2991|3639|Live and Let Die (1973)|The Man with the Golden Gun (1974)
3639|2991|The Man with the Golden Gun (1974)|Live and Let Die (1973)
2991|10|Live and Let Die (1973)|GoldenEye (1995)
10|2991|GoldenEye (1995)|Live and Let Die (1973)
2949|1722|Dr. No (1962)|Tomorrow Never Dies (1997)
1722|2949|Tomorrow Never Dies (1997)|Dr. No (1962)
2949|2990|Dr. No (1962)|Licence to Kill (1989)
2990|2949|Licence to Kill (1989)|Dr. No (1962)
2949|3639|Dr. No (1962)|The Man with the Golden Gun (1974)
3639|2949|The Man with the Golden Gun (1974)|Dr. No (1962)
2949|10|Dr. No (1962)|GoldenEye (1995)
10|2949|GoldenEye (1995)|Dr. No (1962)
1722|2990|Tomorrow Never Dies (1997)|Licence to Kill (1989)
2990|1722|Licence to Kill (1989)|Tomorrow Never Dies (1997)
1722|3639|Tomorrow Never Dies (1997)|The Man with the Golden Gun (1974)
3639|1722|The Man with the Golden Gun (1974)|Tomorrow Never Dies (1997)
1722|10|Tomorrow Never Dies (1997)|GoldenEye (1995)
10|1722|GoldenEye (1995)|Tomorrow Never Dies (1997)
2990|3639|Licence to Kill (1989)|The Man with the Golden Gun (1974)
3639|2990|The Man with the Golden Gun (1974)|Licence to Kill (1989)
2990|10|Licence to Kill (1989)|GoldenEye (1995)
10|2990|GoldenEye (1995)|Licence to Kill (1989)
3639|10|The Man with the Golden Gun (1974)|GoldenEye (1995)
10|3639|GoldenEye (1995)|The Man with the Golden Gun (1974)
