# Supplementary material for: Assessing Low-Intensity Relationships in Complex Networks
Source: PLoS One. 2016 Apr 20;11(4):e0152536. doi: 10.1371/journal.pone.0152536 (PMC4838277; doi:10.1371/journal.pone.0152536)
Supplement: S1 Data — (ZIP) [file pone.0152536.s005.zip › LinkAssessment2016_Data/MovieLens/MovieLens_Readme.txt]

The ground truth was used on the publicly available data set (Movie Lens 10M)
http://grouplens.org/datasets/movielens/10m/

Description of the data set can be found here:

http://grouplens.org/datasets/movielens/


The file mlmGT_mlB_movielensLarge_9153m_15185u_mdm1_mdu2_mr4_seed42.txt provided here contains the pairs of movies 
in the movielens data set that we consider to be ground truth (symmetric, i.e., both directions are contained in the file).
Each line contains the two IDs of the films (as given by movielens) and their titles.
