# Supplementary material for: Assessing Low-Intensity Relationships in Complex Networks
Source: PLoS One. 2016 Apr 20;11(4):e0152536. doi: 10.1371/journal.pone.0152536 (PMC4838277; doi:10.1371/journal.pone.0152536)
Supplement: S1 Data — (ZIP) [file pone.0152536.s005.zip › LinkAssessment2016_Data/Netflix/Netflix_Movies_GT.txt]

12540|15165|100 Girls (2000)|100 Women (2002)
15165|12540|100 Women (2002)|100 Girls (2000)
6575|13083|A Short Film About Love (1988)|A Short Film About Killing (1988)
13083|6575|A Short Film About Killing (1988)|A Short Film About Love (1988)
1163|11165|2010: The Year We Make Contact (1984)|2001: A Space Odyssey (1968)
11165|1163|2001: A Space Odyssey (1968)|2010: The Year We Make Contact (1984)
3305|9805|Son of Flubber (1963)|The Absent-Minded Professor (1961)
9805|3305|The Absent-Minded Professor (1961)|Son of Flubber (1963)
16859|7048|Agent Cody Banks 2: Destination London (2004)|Agent Cody Banks (2003)
7048|16859|Agent Cody Banks (2003)|Agent Cody Banks 2: Destination London (2004)
189|11398|Airplane II: The Sequel (1982)|Airplane! (1980)
11398|189|Airplane! (1980)|Airplane II: The Sequel (1982)
13898|14839|The Jolson Story (1946)|Jolson Sings Again (1949)
14839|13898|Jolson Sings Again (1949)|The Jolson Story (1946)
9111|12299|Kiss the Girls (1997)|Along Came a Spider (2001)
12299|9111|Along Came a Spider (2001)|Kiss the Girls (1997)
7713|6013|An American Werewolf in London (1981)|An American Werewolf in Paris (1997)
6013|7713|An American Werewolf in Paris (1997)|An American Werewolf in London (1981)
14606|8651|Analyze That (2002)|Analyze This (1999)
8651|14606|Analyze This (1999)|Analyze That (2002)
14822|17318|Anastasia (1997)|Bartok the Magnificent (1999)
17318|14822|Bartok the Magnificent (1999)|Anastasia (1997)
5781|9421|Anatomy 2 (2003)|Anatomy (2000)
9421|5781|Anatomy (2000)|Anatomy 2 (2003)
15859|9043|Arthur 2: On the Rocks (1988)|Arthur (1981)
9043|15859|Arthur (1981)|Arthur 2: On the Rocks (1988)
5076|16303|Atlantis: Milo's Return (2003)|Atlantis: The Lost Empire (2001)
16303|5076|Atlantis: The Lost Empire (2001)|Atlantis: Milo's Return (2003)
14858|8903|Babe (1995)|Babe: Pig in the City (1998)
8903|14858|Babe: Pig in the City (1998)|Babe (1995)
4587|1607|Baby Geniuses (1999)|Superbabies: Baby Geniuses 2 (2004)
1607|4587|Superbabies: Baby Geniuses 2 (2004)|Baby Geniuses (1999)
2186|3638|Bad Boys (1995)|Bad Boys II (2003)
3638|2186|Bad Boys II (2003)|Bad Boys (1995)
7517|10986|Before Sunrise (1995)|Before Sunset (2004)
10986|7517|Before Sunset (2004)|Before Sunrise (1995)
15953|8429|Bill & Ted's Excellent Adventure (1989)|Bill & Ted's Bogus Journey (1991)
8429|15953|Bill & Ted's Bogus Journey (1991)|Bill & Ted's Excellent Adventure (1989)
14495|7194|Hell Up in Harlem (1973)|Black Caesar (1973)
7194|14495|Black Caesar (1973)|Hell Up in Harlem (1973)
14755|16556|The Blair Witch Project (1999)|Book of Shadows: Blair Witch 2 (2000)
16556|14755|Book of Shadows: Blair Witch 2 (2000)|The Blair Witch Project (1999)
17730|13168|The Blob (1958)|Beware! The Blob (1972)
13168|17730|Beware! The Blob (1972)|The Blob (1958)
4096|17345|Blood Feast 2: All U Can Eat (2002)|Blood Feast (1963)
17345|4096|Blood Feast (1963)|Blood Feast 2: All U Can Eat (2002)
15902|5156|Blue Collar Comedy Tour: The Movie (2003)|Blue Collar Comedy Tour Rides Again (2004)
5156|15902|Blue Collar Comedy Tour Rides Again (2004)|Blue Collar Comedy Tour: The Movie (2003)
11852|11485|Return to the Blue Lagoon (1991)|The Blue Lagoon (1980)
11485|11852|The Blue Lagoon (1980)|Return to the Blue Lagoon (1991)
8799|1464|Branded to Kill (1967)|Pistol Opera (2001)
1464|8799|Pistol Opera (2001)|Branded to Kill (1967)
17509|6722|Breakin' (1984)|Breakin' 2: Electric Boogaloo (1984)
6722|17509|Breakin' 2: Electric Boogaloo (1984)|Breakin' (1984)
16948|299|Bridget Jones: The Edge of Reason (2004)|Bridget Jones's Diary (2001)
299|16948|Bridget Jones's Diary (2001)|Bridget Jones: The Edge of Reason (2004)
228|14280|Butch and Sundance: The Early Days (1979)|Butch Cassidy and the Sundance Kid (1969)
14280|228|Butch Cassidy and the Sundance Kid (1969)|Butch and Sundance: The Early Days (1979)
17096|10424|Carlito's Way: Rise to Power (2005)|Carlito's Way (1993)
10424|17096|Carlito's Way (1993)|Carlito's Way: Rise to Power (2005)
507|10296|Nevada Smith (1966)|The Carpetbaggers (1964)
10296|507|The Carpetbaggers (1964)|Nevada Smith (1966)
12890|1794|Carrie (1976)|The Rage: Carrie 2 (1999)
1794|12890|The Rage: Carrie 2 (1999)|Carrie (1976)
6552|7067|Charlie's Angels (2000)|Charlie's Angels: Full Throttle (2003)
7067|6552|Charlie's Angels: Full Throttle (2003)|Charlie's Angels (2000)
8980|6553|Cheaper by the Dozen (1950)|Belles on Their Toes (1952)
6553|8980|Belles on Their Toes (1952)|Cheaper by the Dozen (1950)
7055|6631|Get Shorty (1995)|Be Cool (2005)
6631|7055|Be Cool (2005)|Get Shorty (1995)
4438|13082|The Two Jakes (1990)|Chinatown (1974)
13082|4438|Chinatown (1974)|The Two Jakes (1990)
14209|9442|Pitch Black (2000)|The Chronicles of Riddick (2004)
9442|14209|The Chronicles of Riddick (2004)|Pitch Black (2000)
5255|15048|City Slickers II: The Legend of Curly's Gold (1994)|City Slickers (1991)
15048|5255|City Slickers (1991)|City Slickers II: The Legend of Curly's Gold (1994)
3017|9109|Cocoon (1985)|Cocoon: The Return (1988)
9109|3017|Cocoon: The Return (1988)|Cocoon (1985)
3254|11745|Daredevil (2003)|Elektra (2005)
11745|3254|Elektra (2005)|Daredevil (2003)
3176|11307|The Decline of the American Empire (1986)|The Barbarian Invasions (2003)
11307|3176|The Barbarian Invasions (2003)|The Decline of the American Empire (1986)
14359|15160|In Like Flint (1967)|Our Man Flint (1966)
15160|14359|Our Man Flint (1966)|In Like Flint (1967)
3325|856|Devil in the Flesh (1998)|Devil in the Flesh 2 (2000)
856|3325|Devil in the Flesh 2 (2000)|Devil in the Flesh (1998)
7607|7617|Dirty Dancing: Havana Nights (2004)|Dirty Dancing (1987)
7617|7607|Dirty Dancing (1987)|Dirty Dancing: Havana Nights (2004)
10991|58|Dragonheart: A New Beginning (2000)|Dragonheart (1996)
58|10991|Dragonheart (1996)|Dragonheart: A New Beginning (2000)
2840|12641|Fantasm Comes Again (1977)|Fantasm (1976)
12641|2840|Fantasm (1976)|Fantasm Comes Again (1977)
14968|2335|Father of the Bride (1950)|Father's Little Dividend (1951)
2335|14968|Father's Little Dividend (1951)|Father of the Bride (1950)
629|16092|Firestarter (1984)|Firestarter 2: Rekindled (2002)
16092|629|Firestarter 2: Rekindled (2002)|Firestarter (1984)
17077|1772|Flipper (1963)|Flipper's New Adventure (1964)
1772|17077|Flipper's New Adventure (1964)|Flipper (1963)
362|4127|The Flintstones in Viva Rock Vegas (2000)|The Flintstones (1994)
4127|362|The Flintstones (1994)|The Flintstones in Viva Rock Vegas (2000)
1359|5187|Funny Lady (1975)|Funny Girl (1968)
5187|1359|Funny Girl (1968)|Funny Lady (1975)
8504|14616|Gator (1976)|White Lightning (1973)
14616|8504|White Lightning (1973)|Gator (1976)
13638|6961|George of the Jungle 2 (2003)|George of the Jungle (1997)
6961|13638|George of the Jungle (1997)|George of the Jungle 2 (2003)
2109|15062|Grease 2 (1982)|Grease (1978)
15062|2109|Grease (1978)|Grease 2 (1982)
6482|2897|Gremlins (1984)|Gremlins 2: The New Batch (1990)
2897|6482|Gremlins 2: The New Batch (1990)|Gremlins (1984)
1659|4520|Grumpy Old Men (1993)|Grumpier Old Men (1995)
4520|1659|Grumpier Old Men (1995)|Grumpy Old Men (1993)
15893|16523|Heavy Metal (1981)|Heavy Metal 2000 (2000)
16523|15893|Heavy Metal 2000 (2000)|Heavy Metal (1981)
15473|10673|Hot Shots! Part Deux (1993)|Hot Shots! (1991)
10673|15473|Hot Shots! (1991)|Hot Shots! Part Deux (1993)
2848|2139|The Hustler (1961)|The Color of Money (1986)
2139|2848|The Color of Money (1986)|The Hustler (1961)
283|13383|If These Walls Could Talk (1996)|If These Walls Could Talk 2 (2000)
13383|283|If These Walls Could Talk 2 (2000)|If These Walls Could Talk (1996)
3640|11254|Inspector Gadget 2 (2003)|Inspector Gadget (1999)
11254|3640|Inspector Gadget (1999)|Inspector Gadget 2 (2003)
9742|10924|The House on 92nd Street (1945)|The Street with No Name (1948)
10924|9742|The Street with No Name (1948)|The House on 92nd Street (1945)
7844|5870|Jack Frost (1996)|Jack Frost 2: Revenge of the Mutant Killer Snowman (2000)
5870|7844|Jack Frost 2: Revenge of the Mutant Killer Snowman (2000)|Jack Frost (1996)
14454|457|Kill Bill: Vol. 1 (2003)|Kill Bill: Vol. 2 (2004)
457|14454|Kill Bill: Vol. 2 (2004)|Kill Bill: Vol. 1 (2003)
6291|10994|King Kong (1976)|King Kong Lives (1986)
10994|6291|King Kong Lives (1986)|King Kong (1976)
4497|11141|Texasville (1990)|The Last Picture Show (1971)
11141|4497|The Last Picture Show (1971)|Texasville (1990)
936|6445|A Dangerous Man: Lawrence After Arabia (1990)|Lawrence of Arabia (1962)
6445|936|Lawrence of Arabia (1962)|A Dangerous Man: Lawrence After Arabia (1990)
7046|2720|The Lost World (1992)|Return to the Lost World (1992)
2720|7046|Return to the Lost World (1992)|The Lost World (1992)
4815|9812|Murder by Death (1976)|The Cheap Detective (1978)
9812|4815|The Cheap Detective (1978)|Murder by Death (1976)
15105|2482|My Girl (1991)|My Girl 2 (1994)
2482|15105|My Girl 2 (1994)|My Girl (1991)
8526|6641|The Guns of Navarone (1961)|Force 10 from Navarone (1978)
6641|8526|Force 10 from Navarone (1978)|The Guns of Navarone (1961)
3544|7314|The Odd Couple (1968)|The Odd Couple II (1998)
7314|3544|The Odd Couple II (1998)|The Odd Couple (1968)
1573|17528|The Omega Code (1999)|Megiddo: The Omega Code 2 (2001)
17528|1573|Megiddo: The Omega Code 2 (2001)|The Omega Code (1999)
7628|6547|Piranha (1978)|Piranha II: The Spawning (1981)
6547|7628|Piranha II: The Spawning (1981)|Piranha (1978)
9538|6117|The Last Days of Patton (1986)|Patton (1970)
6117|9538|Patton (1970)|The Last Days of Patton (1986)
17203|8619|Big Top Pee-Wee (1988)|Pee-Wee's Big Adventure (1985)
8619|17203|Pee-Wee's Big Adventure (1985)|Big Top Pee-Wee (1988)
3414|9443|Pocahontas (1995)|Pocahontas II: Journey to a New World (1998)
9443|3414|Pocahontas II: Journey to a New World (1998)|Pocahontas (1995)
9996|2011|Mighty Morphin Power Rangers: The Movie (1995)|Turbo: A Power Rangers Movie (1997)
2011|9996|Turbo: A Power Rangers Movie (1997)|Mighty Morphin Power Rangers: The Movie (1995)
15163|6370|The Prince of Egypt (1998)|Joseph: King of Dreams (2000)
6370|15163|Joseph: King of Dreams (2000)|The Prince of Egypt (1998)
16915|5520|Reboot: My Two Bobs (2001)|Reboot: Daemon Rising (2001)
5520|16915|Reboot: Daemon Rising (2001)|Reboot: My Two Bobs (2001)
7922|7555|The Rescuers Down Under (1990)|The Rescuers (1977)
7555|7922|The Rescuers (1977)|The Rescuers Down Under (1990)
11835|3727|Tragic Hero (1987)|Rich and Famous (1987)
3727|11835|Rich and Famous (1987)|Tragic Hero (1987)
17479|17293|The Ring (2002)|The Ring Two (2005)
17293|17479|The Ring Two (2005)|The Ring (2002)
6229|15696|The Robe (1953)|Demetrius and the Gladiators (1954)
15696|6229|Demetrius and the Gladiators (1954)|The Robe (1953)
685|7604|Running Out of Time (1999)|Running Out of Time 2 (2001)
7604|685|Running Out of Time 2 (2001)|Running Out of Time (1999)
1530|17711|Rose Red (2002)|The Diary of Ellen Rimbauer (2003)
17711|1530|The Diary of Ellen Rimbauer (2003)|Rose Red (2002)
7761|2465|The Return of Spinal Tap (1992)|This Is Spinal Tap (1984)
2465|7761|This Is Spinal Tap (1984)|The Return of Spinal Tap (1992)
5946|11496|Saturday Night Fever (1977)|Staying Alive (1983)
11496|5946|Staying Alive (1983)|Saturday Night Fever (1977)
11323|4141|Shanghai Knights (2003)|Shanghai Noon (2000)
4141|11323|Shanghai Noon (2000)|Shanghai Knights (2003)
6574|5340|Single White Female (1992)|Single White Female 2: The Psycho (2005)
5340|6574|Single White Female 2: The Psycho (2005)|Single White Female (1992)
12347|11886|Short Circuit 2 (1988)|Short Circuit (1986)
11886|12347|Short Circuit (1986)|Short Circuit 2 (1988)
3418|6386|Sister Act 2: Back in the Habit (1993)|Sister Act (1992)
6386|3418|Sister Act (1992)|Sister Act 2: Back in the Habit (1993)
12892|10965|Smoke (1995)|Blue in the Face (1995)
10965|12892|Blue in the Face (1995)|Smoke (1995)
607|12149|Speed (1994)|Speed 2: Cruise Control (1997)
12149|607|Speed 2: Cruise Control (1997)|Speed (1994)
16366|11679|Stakeout (1987)|Another Stakeout (1993)
11679|16366|Another Stakeout (1993)|Stakeout (1987)
13392|13978|Terms of Endearment (1983)|The Evening Star (1996)
13978|13392|The Evening Star (1996)|Terms of Endearment (1983)
7438|4612|Timecop 2: The Berlin Decision (2003)|Timecop (1994)
4612|7438|Timecop (1994)|Timecop 2: The Berlin Decision (2003)
1612|7679|Tony Rome (1967)|Lady in Cement (1968)
7679|1612|Lady in Cement (1968)|Tony Rome (1967)
3098|11837|Three Men and a Little Lady (1990)|Three Men and a Baby (1987)
11837|3098|Three Men and a Baby (1987)|Three Men and a Little Lady (1990)
371|2772|The Trouble with Angels (1966)|Where Angels Go, Trouble Follows (1968)
2772|371|Where Angels Go, Trouble Follows (1968)|The Trouble with Angels (1966)
2001|1971|Under Siege (1992)|Under Siege 2: Dark Territory (1995)
1971|2001|Under Siege 2: Dark Territory (1995)|Under Siege (1992)
2470|16203|Wayne's World (1992)|Wayne's World 2 (1993)
16203|2470|Wayne's World 2 (1993)|Wayne's World (1992)
11286|11183|White Fang 2: Myth of the White Wolf (1994)|White Fang (1991)
11183|11286|White Fang (1991)|White Fang 2: Myth of the White Wolf (1994)
17580|6994|The Whole Ten Yards (2004)|The Whole Nine Yards (2000)
6994|17580|The Whole Nine Yards (2000)|The Whole Ten Yards (2004)
405|14040|Wings of Desire (1987)|Faraway, So Close! (1993)
14040|405|Faraway, So Close! (1993)|Wings of Desire (1987)
9204|5997|Young Guns II (1990)|Young Guns (1988)
5997|9204|Young Guns (1988)|Young Guns II (1990)
10928|295|Ace Ventura: Pet Detective (1994)|Ace Ventura: When Nature Calls (1995)
295|10928|Ace Ventura: When Nature Calls (1995)|Ace Ventura: Pet Detective (1994)
6068|3198|Addams Family Values (1993)|The Addams Family (1991)
3198|6068|The Addams Family (1991)|Addams Family Values (1993)
16387|11525|The Return of Jafar (1994)|Aladdin and the King of Thieves (1996)
11525|16387|Aladdin and the King of Thieves (1996)|The Return of Jafar (1994)
15616|17133|All Dogs Go to Heaven 2 (1996)|All Dogs Go to Heaven (1989)
17133|15616|All Dogs Go to Heaven (1989)|All Dogs Go to Heaven 2 (1996)
8383|5056|Angels in the Endzone (1997)|Angels in the Outfield (1994)
5056|8383|Angels in the Outfield (1994)|Angels in the Endzone (1997)
8383|11993|Angels in the Endzone (1997)|Angels in the Infield (2000)
11993|8383|Angels in the Infield (2000)|Angels in the Endzone (1997)
5056|11993|Angels in the Outfield (1994)|Angels in the Infield (2000)
11993|5056|Angels in the Infield (2000)|Angels in the Outfield (1994)
15366|7172|The Thing (1982)|Prince of Darkness (1987)
7172|15366|Prince of Darkness (1987)|The Thing (1982)
3398|9089|The Apple Dumpling Gang Rides Again (1979)|The Apple Dumpling Gang (1975)
9089|3398|The Apple Dumpling Gang (1975)|The Apple Dumpling Gang Rides Again (1979)
2378|17170|Aparajito (1957)|The World of Apu (1959)
17170|2378|The World of Apu (1959)|Aparajito (1957)
2378|11760|Aparajito (1957)|Pather Panchali (1955)
11760|2378|Pather Panchali (1955)|Aparajito (1957)
17170|11760|The World of Apu (1959)|Pather Panchali (1955)
11760|17170|Pather Panchali (1955)|The World of Apu (1959)
13195|14725|Austin Powers: International Man of Mystery (1997)|Austin Powers: The Spy Who Shagged Me (1999)
14725|13195|Austin Powers: The Spy Who Shagged Me (1999)|Austin Powers: International Man of Mystery (1997)
13195|7032|Austin Powers: International Man of Mystery (1997)|Austin Powers in Goldmember (2002)
7032|13195|Austin Powers in Goldmember (2002)|Austin Powers: International Man of Mystery (1997)
14725|7032|Austin Powers: The Spy Who Shagged Me (1999)|Austin Powers in Goldmember (2002)
7032|14725|Austin Powers in Goldmember (2002)|Austin Powers: The Spy Who Shagged Me (1999)
4956|10820|Back to the Future Part II (1989)|Back to the Future (1985)
10820|4956|Back to the Future (1985)|Back to the Future Part II (1989)
4956|851|Back to the Future Part II (1989)|Back to the Future Part III (1990)
851|4956|Back to the Future Part III (1990)|Back to the Future Part II (1989)
10820|851|Back to the Future (1985)|Back to the Future Part III (1990)
851|10820|Back to the Future Part III (1990)|Back to the Future (1985)
7409|1661|The Bad News Bears in Breaking Training (1977)|The Bad News Bears (1976)
1661|7409|The Bad News Bears (1976)|The Bad News Bears in Breaking Training (1977)
2809|4159|Beauty Shop (2005)|Barbershop (2002)
4159|2809|Barbershop (2002)|Beauty Shop (2005)
2809|14476|Beauty Shop (2005)|Barbershop 2: Back in Business (2004)
14476|2809|Barbershop 2: Back in Business (2004)|Beauty Shop (2005)
4159|14476|Barbershop (2002)|Barbershop 2: Back in Business (2004)
14476|4159|Barbershop 2: Back in Business (2004)|Barbershop (2002)
2955|1022|The Commitments (1991)|The Snapper (1993)
1022|2955|The Snapper (1993)|The Commitments (1991)
1843|1744|Beverly Hills Cop III (1994)|Beverly Hills Cop (1984)
1744|1843|Beverly Hills Cop (1984)|Beverly Hills Cop III (1994)
1843|7240|Beverly Hills Cop III (1994)|Beverly Hills Cop II (1987)
7240|1843|Beverly Hills Cop II (1987)|Beverly Hills Cop III (1994)
1744|7240|Beverly Hills Cop (1984)|Beverly Hills Cop II (1987)
7240|1744|Beverly Hills Cop II (1987)|Beverly Hills Cop (1984)
13481|16982|The Black Stallion (1979)|The Black Stallion Returns (1983)
16982|13481|The Black Stallion Returns (1983)|The Black Stallion (1979)
7511|3138|Blade (1998)|Blade: Trinity (2004)
3138|7511|Blade: Trinity (2004)|Blade (1998)
6037|2372|The Bourne Identity (2002)|The Bourne Supremacy (2004)
2372|6037|The Bourne Supremacy (2004)|The Bourne Identity (2002)
6566|15890|The Brave Little Toaster to the Rescue (1999)|The Brave Little Toaster (1987)
15890|6566|The Brave Little Toaster (1987)|The Brave Little Toaster to the Rescue (1999)
6566|7358|The Brave Little Toaster to the Rescue (1999)|The Brave Little Toaster Goes to Mars (1998)
7358|6566|The Brave Little Toaster Goes to Mars (1998)|The Brave Little Toaster to the Rescue (1999)
15890|7358|The Brave Little Toaster (1987)|The Brave Little Toaster Goes to Mars (1998)
7358|15890|The Brave Little Toaster Goes to Mars (1998)|The Brave Little Toaster (1987)
16622|5435|Brighton Beach Memoirs (1986)|Biloxi Blues (1988)
5435|16622|Biloxi Blues (1988)|Brighton Beach Memoirs (1986)
2708|12682|Candyman 3: Day of the Dead (1999)|Candyman (1992)
12682|2708|Candyman (1992)|Candyman 3: Day of the Dead (1999)
4489|11114|Mysterious Island (1961)|20,000 Leagues Under the Sea (1954)
11114|4489|20,000 Leagues Under the Sea (1954)|Mysterious Island (1961)
15724|7547|Rio Grande (1950)|She Wore a Yellow Ribbon (1949)
7547|15724|She Wore a Yellow Ribbon (1949)|Rio Grande (1950)
14263|11245|Cotton Comes to Harlem (1970)|A Rage in Harlem (1991)
11245|14263|A Rage in Harlem (1991)|Cotton Comes to Harlem (1970)
859|15647|Creepshow (1982)|Creepshow 2 (1987)
15647|859|Creepshow 2 (1987)|Creepshow (1982)
8544|10344|Crocodile Dundee in Los Angeles (2001)|Crocodile Dundee (1986)
10344|8544|Crocodile Dundee (1986)|Crocodile Dundee in Los Angeles (2001)
7828|9015|Cruel Intentions (1999)|Cruel Intentions 3 (2004)
9015|7828|Cruel Intentions 3 (2004)|Cruel Intentions (1999)
122|8643|Cube 2: Hypercube (2002)|Cube Zero (2004)
8643|122|Cube Zero (2004)|Cube 2: Hypercube (2002)
122|8837|Cube 2: Hypercube (2002)|Cube (1997)
8837|122|Cube (1997)|Cube 2: Hypercube (2002)
8643|8837|Cube Zero (2004)|Cube (1997)
8837|8643|Cube (1997)|Cube Zero (2004)
4007|5271|Cyborg (1989)|Cyborg 2 (1993)
5271|4007|Cyborg 2 (1993)|Cyborg (1989)
15309|15958|Darkman (1990)|Darkman II: The Return of Durant (1994)
15958|15309|Darkman II: The Return of Durant (1994)|Darkman (1990)
11173|3900|21 Grams (2003)|Amores Perros (2000)
3900|11173|Amores Perros (2000)|21 Grams (2003)
2843|416|Last Days (2005)|Elephant (2003)
416|2843|Elephant (2003)|Last Days (2005)
2843|4255|Last Days (2005)|Gerry (2002)
4255|2843|Gerry (2002)|Last Days (2005)
416|4255|Elephant (2003)|Gerry (2002)
4255|416|Gerry (2002)|Elephant (2003)
155|11333|The Strongest Man in the World (1975)|Now You See Him, Now You Don't (1972)
11333|155|Now You See Him, Now You Don't (1972)|The Strongest Man in the World (1975)
155|2798|The Strongest Man in the World (1975)|The Computer Wore Tennis Shoes (1969)
2798|155|The Computer Wore Tennis Shoes (1969)|The Strongest Man in the World (1975)
11333|2798|Now You See Him, Now You Don't (1972)|The Computer Wore Tennis Shoes (1969)
2798|11333|The Computer Wore Tennis Shoes (1969)|Now You See Him, Now You Don't (1972)
9330|8806|For a Few Dollars More (1965)|The Good, the Bad and the Ugly (1966)
8806|9330|The Good, the Bad and the Ugly (1966)|For a Few Dollars More (1965)
9330|2456|For a Few Dollars More (1965)|A Fistful of Dollars (1964)
2456|9330|A Fistful of Dollars (1964)|For a Few Dollars More (1965)
8806|2456|The Good, the Bad and the Ugly (1966)|A Fistful of Dollars (1964)
2456|8806|A Fistful of Dollars (1964)|The Good, the Bad and the Ugly (1966)
14541|15867|Dracula 2000 (2000)|Dracula II: Ascension (2003)
15867|14541|Dracula II: Ascension (2003)|Dracula 2000 (2000)
11849|4704|Earth (1998)|Fire (1996)
4704|11849|Fire (1996)|Earth (1998)
13317|1025|The Eye (2002)|The Eye 2 (2004)
1025|13317|The Eye 2 (2004)|The Eye (2002)
2165|3426|Flash Gordon Conquers the Universe (1940)|Flash Gordon's Trip to Mars (1938)
3426|2165|Flash Gordon's Trip to Mars (1938)|Flash Gordon Conquers the Universe (1940)
9593|17152|Friday (1995)|Next Friday (2000)
17152|9593|Next Friday (2000)|Friday (1995)
9593|2775|Friday (1995)|Friday After Next (2002)
2775|9593|Friday After Next (2002)|Friday (1995)
17152|2775|Next Friday (2000)|Friday After Next (2002)
2775|17152|Friday After Next (2002)|Next Friday (2000)
7414|12554|G.I. Joe: The Movie (1987)|G.I. Joe: Valor vs. Venom (2004)
12554|7414|G.I. Joe: Valor vs. Venom (2004)|G.I. Joe: The Movie (1987)
6683|17741|Ginger Snaps (2000)|Ginger Snaps 2: Unleashed (2004)
17741|6683|Ginger Snaps 2: Unleashed (2004)|Ginger Snaps (2000)
14259|4752|Breaking the Waves (1996)|Dancer in the Dark (2000)
4752|14259|Dancer in the Dark (2000)|Breaking the Waves (1996)
2292|4804|Ziegfeld Girl (1941)|The Great Ziegfeld (1936)
4804|2292|The Great Ziegfeld (1936)|Ziegfeld Girl (1941)
6515|11176|Honey, We Shrunk Ourselves (1997)|Honey, I Shrunk the Kids (1989)
11176|6515|Honey, I Shrunk the Kids (1989)|Honey, We Shrunk Ourselves (1997)
6515|16441|Honey, We Shrunk Ourselves (1997)|Honey, I Blew Up the Kid (1992)
16441|6515|Honey, I Blew Up the Kid (1992)|Honey, We Shrunk Ourselves (1997)
11176|16441|Honey, I Shrunk the Kids (1989)|Honey, I Blew Up the Kid (1992)
16441|11176|Honey, I Blew Up the Kid (1992)|Honey, I Shrunk the Kids (1989)
3920|12014|I Still Know What You Did Last Summer (1998)|I Know What You Did Last Summer (1997)
12014|3920|I Know What You Did Last Summer (1997)|I Still Know What You Did Last Summer (1998)
9967|5854|The Organization (1971)|In the Heat of the Night (1967)
5854|9967|In the Heat of the Night (1967)|The Organization (1971)
15971|11308|Satya (1998)|Company (2002)
11308|15971|Company (2002)|Satya (1998)
4216|4698|Jurassic Park III (2001)|The Lost World: Jurassic Park (1997)
4698|4216|The Lost World: Jurassic Park (1997)|Jurassic Park III (2001)
4216|14312|Jurassic Park III (2001)|Jurassic Park (1993)
14312|4216|Jurassic Park (1993)|Jurassic Park III (2001)
4698|14312|The Lost World: Jurassic Park (1997)|Jurassic Park (1993)
14312|4698|Jurassic Park (1993)|The Lost World: Jurassic Park (1997)
2072|17654|K-9 (1989)|K-911 (1999)
17654|2072|K-911 (1999)|K-9 (1989)
5064|809|Left Behind: World at War (2005)|Left Behind II: Tribulation Force (2002)
809|5064|Left Behind II: Tribulation Force (2002)|Left Behind: World at War (2005)
15764|17308|Legally Blonde 2: Red, White & Blonde (2003)|Legally Blonde (2001)
17308|15764|Legally Blonde (2001)|Legally Blonde 2: Red, White & Blonde (2003)
1289|2594|Look Who's Talking Too (1990)|Look Who's Talking (1989)
2594|1289|Look Who's Talking (1989)|Look Who's Talking Too (1990)
1289|17221|Look Who's Talking Too (1990)|Look Who's Talking Now (1993)
17221|1289|Look Who's Talking Now (1993)|Look Who's Talking Too (1990)
2594|17221|Look Who's Talking (1989)|Look Who's Talking Now (1993)
17221|2594|Look Who's Talking Now (1993)|Look Who's Talking (1989)
8585|10236|Mad Max (1979)|Mad Max Beyond Thunderdome (1985)
10236|8585|Mad Max Beyond Thunderdome (1985)|Mad Max (1979)
705|10109|Major League (1989)|Major League II (1994)
10109|705|Major League II (1994)|Major League (1989)
15460|1024|A Man Called Horse (1970)|The Return of a Man Called Horse (1976)
1024|15460|The Return of a Man Called Horse (1976)|A Man Called Horse (1970)
17134|14248|The Mighty Ducks (1992)|D2: The Mighty Ducks (1994)
14248|17134|D2: The Mighty Ducks (1994)|The Mighty Ducks (1992)
17134|11863|The Mighty Ducks (1992)|D3: The Mighty Ducks (1996)
11863|17134|D3: The Mighty Ducks (1996)|The Mighty Ducks (1992)
14248|11863|D2: The Mighty Ducks (1994)|D3: The Mighty Ducks (1996)
11863|14248|D3: The Mighty Ducks (1996)|D2: The Mighty Ducks (1994)
10366|4517|Mimic 3: Sentinel (2003)|Mimic (1997)
4517|10366|Mimic (1997)|Mimic 3: Sentinel (2003)
5939|985|The Mummy Returns (2001)|The Mummy (1999)
985|5939|The Mummy (1999)|The Mummy Returns (2001)
9034|10661|Early Summer (1951)|Tokyo Story (1953)
10661|9034|Tokyo Story (1953)|Early Summer (1951)
15107|10358|Ocean's Eleven (2001)|Ocean's Twelve (2004)
10358|15107|Ocean's Twelve (2004)|Ocean's Eleven (2001)
13160|14947|Roja (1992)|Bombay (1995)
14947|13160|Bombay (1995)|Roja (1992)
5670|7898|Naqoyqatsi (2002)|Powaqqatsi (1988)
7898|5670|Powaqqatsi (1988)|Naqoyqatsi (2002)
17648|10944|Beyond Re-Animator (2003)|Re-Animator (1985)
10944|17648|Re-Animator (1985)|Beyond Re-Animator (2003)
400|8613|Rio Lobo (1970)|Rio Bravo (1959)
8613|400|Rio Bravo (1959)|Rio Lobo (1970)
1105|10704|RoboCop 3 (1993)|RoboCop 2 (1990)
10704|1105|RoboCop 2 (1990)|RoboCop 3 (1993)
1105|8881|RoboCop 3 (1993)|RoboCop (1987)
8881|1105|RoboCop (1987)|RoboCop 3 (1993)
10704|8881|RoboCop 2 (1990)|RoboCop (1987)
8881|10704|RoboCop (1987)|RoboCop 2 (1990)
5130|2356|Dudley Do-Right (1999)|The Adventures of Rocky and Bullwinkle (2000)
2356|5130|The Adventures of Rocky and Bullwinkle (2000)|Dudley Do-Right (1999)
6350|483|Rush Hour (1998)|Rush Hour 2 (2001)
483|6350|Rush Hour 2 (2001)|Rush Hour (1998)
2572|1174|The Sandlot 2 (2005)|The Sandlot (1993)
1174|2572|The Sandlot (1993)|The Sandlot 2 (2005)
385|551|The Santa Clause 2 (2002)|The Santa Clause (1994)
551|385|The Santa Clause (1994)|The Santa Clause 2 (2002)
17615|938|Scarecrow Gone Wild (2004)|Scarecrow (2002)
938|17615|Scarecrow (2002)|Scarecrow Gone Wild (2004)
15979|11890|The 7th Voyage of Sinbad (1958)|Sinbad and the Eye of the Tiger (1977)
11890|15979|Sinbad and the Eye of the Tiger (1977)|The 7th Voyage of Sinbad (1958)
15979|16329|The 7th Voyage of Sinbad (1958)|The Golden Voyage of Sinbad (1974)
16329|15979|The Golden Voyage of Sinbad (1974)|The 7th Voyage of Sinbad (1958)
11890|16329|Sinbad and the Eye of the Tiger (1977)|The Golden Voyage of Sinbad (1974)
16329|11890|The Golden Voyage of Sinbad (1974)|Sinbad and the Eye of the Tiger (1977)
3152|15549|The Skulls III (2003)|The Skulls (2000)
15549|3152|The Skulls (2000)|The Skulls III (2003)
6729|5328|Sniper (1993)|Sniper 2 (2002)
5328|6729|Sniper 2 (2002)|Sniper (1993)
6729|8590|Sniper (1993)|Sniper 3 (2004)
8590|6729|Sniper 3 (2004)|Sniper (1993)
5328|8590|Sniper 2 (2002)|Sniper 3 (2004)
8590|5328|Sniper 3 (2004)|Sniper 2 (2002)
3319|4673|Sorority House Massacre II (1990)|Sorority House Massacre (1986)
4673|3319|Sorority House Massacre (1986)|Sorority House Massacre II (1990)
13377|9666|Winter Light (1963)|The Silence (1963)
9666|13377|The Silence (1963)|Winter Light (1963)
12155|14410|Spider-Man 2 (2004)|Spider-Man (2002)
14410|12155|Spider-Man (2002)|Spider-Man 2 (2004)
14192|3567|Starship Troopers (1997)|Starship Troopers 2: Hero of the Federation (2004)
3567|14192|Starship Troopers 2: Hero of the Federation (2004)|Starship Troopers (1997)
252|4906|Stuart Little 2 (2002)|Stuart Little (1999)
4906|252|Stuart Little (1999)|Stuart Little 2 (2002)
13673|14571|Toy Story (1995)|Toy Story 2 (1999)
14571|13673|Toy Story 2 (1999)|Toy Story (1995)
2416|9305|The Deluge (1974)|Colonel Wolodyjowski (1969)
9305|2416|Colonel Wolodyjowski (1969)|The Deluge (1974)
17066|7808|Let's Do It Again (1975)|Uptown Saturday Night (1974)
7808|17066|Uptown Saturday Night (1974)|Let's Do It Again (1975)
17066|824|Let's Do It Again (1975)|A Piece of the Action (1977)
824|17066|A Piece of the Action (1977)|Let's Do It Again (1975)
7808|824|Uptown Saturday Night (1974)|A Piece of the Action (1977)
824|7808|A Piece of the Action (1977)|Uptown Saturday Night (1974)
11350|4677|Urban Legends: Bloody Mary (2005)|Urban Legends: Final Cut (2000)
4677|11350|Urban Legends: Final Cut (2000)|Urban Legends: Bloody Mary (2005)
11350|6771|Urban Legends: Bloody Mary (2005)|Urban Legend (1998)
6771|11350|Urban Legend (1998)|Urban Legends: Bloody Mary (2005)
4677|6771|Urban Legends: Final Cut (2000)|Urban Legend (1998)
6771|4677|Urban Legend (1998)|Urban Legends: Final Cut (2000)
16279|6455|Vampires: Los Muertos (2002)|Vampires: The Turning (2005)
6455|16279|Vampires: The Turning (2005)|Vampires: Los Muertos (2002)
16279|3496|Vampires: Los Muertos (2002)|Vampires (1998)
3496|16279|Vampires (1998)|Vampires: Los Muertos (2002)
6455|3496|Vampires: The Turning (2005)|Vampires (1998)
3496|6455|Vampires (1998)|Vampires: The Turning (2005)
11084|7636|An American Tail (1986)|An American Tail: Fievel Goes West (1991)
7636|11084|An American Tail: Fievel Goes West (1991)|An American Tail (1986)
5390|11929|Anacondas: The Hunt for the Blood Orchid (2004)|Anaconda (1997)
11929|5390|Anaconda (1997)|Anacondas: The Hunt for the Blood Orchid (2004)
14881|7751|Anne of Green Gables: The Continuing Story (2000)|Anne of Green Gables (1985)
7751|14881|Anne of Green Gables (1985)|Anne of Green Gables: The Continuing Story (2000)
14203|9265|Batman Forever (1995)|Batman Returns (1992)
9265|14203|Batman Returns (1992)|Batman Forever (1995)
14203|12092|Batman Forever (1995)|Batman & Robin (1997)
12092|14203|Batman & Robin (1997)|Batman Forever (1995)
14203|14670|Batman Forever (1995)|Batman (1989)
14670|14203|Batman (1989)|Batman Forever (1995)
9265|12092|Batman Returns (1992)|Batman & Robin (1997)
12092|9265|Batman & Robin (1997)|Batman Returns (1992)
9265|14670|Batman Returns (1992)|Batman (1989)
14670|9265|Batman (1989)|Batman Returns (1992)
12092|14670|Batman & Robin (1997)|Batman (1989)
14670|12092|Batman (1989)|Batman & Robin (1997)
6726|16266|Billy Jack (1971)|Billy Jack Goes to Washington (1977)
16266|6726|Billy Jack Goes to Washington (1977)|Billy Jack (1971)
12060|5822|Bionicle 2: Legends of Metru Nui (2004)|Bionicle 3: Web of Shadows (2005)
5822|12060|Bionicle 3: Web of Shadows (2005)|Bionicle 2: Legends of Metru Nui (2004)
13910|10502|Critters 3 (1991)|Critters 4 (1991)
10502|13910|Critters 4 (1991)|Critters 3 (1991)
13910|7831|Critters 3 (1991)|Critters 2: The Main Course (1988)
7831|13910|Critters 2: The Main Course (1988)|Critters 3 (1991)
13910|2435|Critters 3 (1991)|Critters (1986)
2435|13910|Critters (1986)|Critters 3 (1991)
10502|7831|Critters 4 (1991)|Critters 2: The Main Course (1988)
7831|10502|Critters 2: The Main Course (1988)|Critters 4 (1991)
10502|2435|Critters 4 (1991)|Critters (1986)
2435|10502|Critters (1986)|Critters 4 (1991)
7831|2435|Critters 2: The Main Course (1988)|Critters (1986)
2435|7831|Critters (1986)|Critters 2: The Main Course (1988)
8555|9396|The Crow: Wicked Prayer (2005)|The Crow: City of Angels (1996)
9396|8555|The Crow: City of Angels (1996)|The Crow: Wicked Prayer (2005)
8555|13959|The Crow: Wicked Prayer (2005)|The Crow (1994)
13959|8555|The Crow (1994)|The Crow: Wicked Prayer (2005)
8555|17320|The Crow: Wicked Prayer (2005)|The Crow: Salvation (2000)
17320|8555|The Crow: Salvation (2000)|The Crow: Wicked Prayer (2005)
9396|13959|The Crow: City of Angels (1996)|The Crow (1994)
13959|9396|The Crow (1994)|The Crow: City of Angels (1996)
9396|17320|The Crow: City of Angels (1996)|The Crow: Salvation (2000)
17320|9396|The Crow: Salvation (2000)|The Crow: City of Angels (1996)
13959|17320|The Crow (1994)|The Crow: Salvation (2000)
17320|13959|The Crow: Salvation (2000)|The Crow (1994)
11902|10592|A Thief of Time (2004)|Skinwalkers (2002)
10592|11902|Skinwalkers (2002)|A Thief of Time (2004)
11902|13265|A Thief of Time (2004)|The Dark Wind (1991)
13265|11902|The Dark Wind (1991)|A Thief of Time (2004)
10592|13265|Skinwalkers (2002)|The Dark Wind (1991)
13265|10592|The Dark Wind (1991)|Skinwalkers (2002)
5312|426|Recess: Taking the Fifth Grade (2003)|Recess: School's Out (2001)
426|5312|Recess: School's Out (2001)|Recess: Taking the Fifth Grade (2003)
16793|14402|The Exorcist (1973)|Exorcist: The Beginning (2004)
14402|16793|Exorcist: The Beginning (2004)|The Exorcist (1973)
7004|2153|Free Willy 3: The Rescue (1997)|Free Willy (1993)
2153|7004|Free Willy (1993)|Free Willy 3: The Rescue (1997)
7004|17624|Free Willy 3: The Rescue (1997)|Free Willy 2: The Adventure Home (1995)
17624|7004|Free Willy 2: The Adventure Home (1995)|Free Willy 3: The Rescue (1997)
2153|17624|Free Willy (1993)|Free Willy 2: The Adventure Home (1995)
17624|2153|Free Willy 2: The Adventure Home (1995)|Free Willy (1993)
16286|2862|Red Dragon (2002)|The Silence of the Lambs (1991)
2862|16286|The Silence of the Lambs (1991)|Red Dragon (2002)
16286|14527|Red Dragon (2002)|Hannibal (2001)
14527|16286|Hannibal (2001)|Red Dragon (2002)
2862|14527|The Silence of the Lambs (1991)|Hannibal (2001)
14527|2862|Hannibal (2001)|The Silence of the Lambs (1991)
13417|2400|Home Alone 3 (1997)|Home Alone 2: Lost in New York (1992)
2400|13417|Home Alone 2: Lost in New York (1992)|Home Alone 3 (1997)
13417|12546|Home Alone 3 (1997)|Home Alone (1990)
12546|13417|Home Alone (1990)|Home Alone 3 (1997)
13417|11445|Home Alone 3 (1997)|Home Alone 4: Taking Back the House (2002)
11445|13417|Home Alone 4: Taking Back the House (2002)|Home Alone 3 (1997)
2400|12546|Home Alone 2: Lost in New York (1992)|Home Alone (1990)
12546|2400|Home Alone (1990)|Home Alone 2: Lost in New York (1992)
2400|11445|Home Alone 2: Lost in New York (1992)|Home Alone 4: Taking Back the House (2002)
11445|2400|Home Alone 4: Taking Back the House (2002)|Home Alone 2: Lost in New York (1992)
12546|11445|Home Alone (1990)|Home Alone 4: Taking Back the House (2002)
11445|12546|Home Alone 4: Taking Back the House (2002)|Home Alone (1990)
5982|15619|House (1986)|House II: The Second Story (1987)
15619|5982|House II: The Second Story (1987)|House (1986)
16954|10042|Indiana Jones and the Last Crusade (1989)|Raiders of the Lost Ark (1981)
10042|16954|Raiders of the Lost Ark (1981)|Indiana Jones and the Last Crusade (1989)
16954|11781|Indiana Jones and the Last Crusade (1989)|Indiana Jones and the Temple of Doom (1984)
11781|16954|Indiana Jones and the Temple of Doom (1984)|Indiana Jones and the Last Crusade (1989)
10042|11781|Raiders of the Lost Ark (1981)|Indiana Jones and the Temple of Doom (1984)
11781|10042|Indiana Jones and the Temple of Doom (1984)|Raiders of the Lost Ark (1981)
6274|16128|The Hunt for Red October (1990)|Clear and Present Danger (1994)
16128|6274|Clear and Present Danger (1994)|The Hunt for Red October (1990)
6274|3825|The Hunt for Red October (1990)|The Sum of All Fears (2002)
3825|6274|The Sum of All Fears (2002)|The Hunt for Red October (1990)
6274|5293|The Hunt for Red October (1990)|Patriot Games (1992)
5293|6274|Patriot Games (1992)|The Hunt for Red October (1990)
16128|3825|Clear and Present Danger (1994)|The Sum of All Fears (2002)
3825|16128|The Sum of All Fears (2002)|Clear and Present Danger (1994)
16128|5293|Clear and Present Danger (1994)|Patriot Games (1992)
5293|16128|Patriot Games (1992)|Clear and Present Danger (1994)
3825|5293|The Sum of All Fears (2002)|Patriot Games (1992)
5293|3825|Patriot Games (1992)|The Sum of All Fears (2002)
11171|798|Jaws 2 (1978)|Jaws (1975)
798|11171|Jaws (1975)|Jaws 2 (1978)
11171|9762|Jaws 2 (1978)|Jaws: The Revenge (1987)
9762|11171|Jaws: The Revenge (1987)|Jaws 2 (1978)
798|9762|Jaws (1975)|Jaws: The Revenge (1987)
9762|798|Jaws: The Revenge (1987)|Jaws (1975)
5612|13573|Kids in the Hall: Brain Candy (1996)|Kids in the Hall: Tour of Duty (2002)
13573|5612|Kids in the Hall: Tour of Duty (2002)|Kids in the Hall: Brain Candy (1996)
15346|1037|Return of the Killer Tomatoes (1988)|Attack of the Killer Tomatoes (1978)
1037|15346|Attack of the Killer Tomatoes (1978)|Return of the Killer Tomatoes (1988)
14367|12435|Lethal Weapon 4 (1998)|Lethal Weapon 2 (1989)
12435|14367|Lethal Weapon 2 (1989)|Lethal Weapon 4 (1998)
14367|3610|Lethal Weapon 4 (1998)|Lethal Weapon 3 (1992)
3610|14367|Lethal Weapon 3 (1992)|Lethal Weapon 4 (1998)
14367|1798|Lethal Weapon 4 (1998)|Lethal Weapon (1987)
1798|14367|Lethal Weapon (1987)|Lethal Weapon 4 (1998)
12435|3610|Lethal Weapon 2 (1989)|Lethal Weapon 3 (1992)
3610|12435|Lethal Weapon 3 (1992)|Lethal Weapon 2 (1989)
12435|1798|Lethal Weapon 2 (1989)|Lethal Weapon (1987)
1798|12435|Lethal Weapon (1987)|Lethal Weapon 2 (1989)
3610|1798|Lethal Weapon 3 (1992)|Lethal Weapon (1987)
1798|3610|Lethal Weapon (1987)|Lethal Weapon 3 (1992)
11904|351|The Magnificent Seven (1960)|Guns of the Magnificent Seven (1969)
351|11904|Guns of the Magnificent Seven (1969)|The Magnificent Seven (1960)
12047|5054|Mission: Impossible II (2000)|Mission: Impossible (1996)
5054|12047|Mission: Impossible (1996)|Mission: Impossible II (2000)
4615|12124|Blood From the Mummy's Tomb (1971)|The Mummy (1959)
12124|4615|The Mummy (1959)|Blood From the Mummy's Tomb (1971)
2047|3102|Omen III: The Final Conflict (1981)|Damien: Omen II (1978)
3102|2047|Damien: Omen II (1978)|Omen III: The Final Conflict (1981)
2047|2348|Omen III: The Final Conflict (1981)|The Omen (1976)
2348|2047|The Omen (1976)|Omen III: The Final Conflict (1981)
3102|2348|Damien: Omen II (1978)|The Omen (1976)
2348|3102|The Omen (1976)|Damien: Omen II (1978)
9304|17262|Phantasm IV: Oblivion (1998)|Phantasm (1979)
17262|9304|Phantasm (1979)|Phantasm IV: Oblivion (1998)
13974|16756|Poison Ivy (1992)|Poison Ivy: The New Seduction (1997)
16756|13974|Poison Ivy: The New Seduction (1997)|Poison Ivy (1992)
1068|3132|Ringu (1998)|Rasen (1998)
3132|1068|Rasen (1998)|Ringu (1998)
1068|4379|Ringu (1998)|Ringu 2 (1999)
4379|1068|Ringu 2 (1999)|Ringu (1998)
3132|4379|Rasen (1998)|Ringu 2 (1999)
4379|3132|Ringu 2 (1999)|Rasen (1998)
1171|5426|RoboCop: Crash and Burn (2001)|RoboCop: Resurrection (2001)
5426|1171|RoboCop: Resurrection (2001)|RoboCop: Crash and Burn (2001)
10421|3161|Scary Movie 3 (2003)|Scary Movie 2 (2001)
3161|10421|Scary Movie 2 (2001)|Scary Movie 3 (2003)
4149|17692|Scooby-Doo 2: Monsters Unleashed (2004)|Scooby-Doo (2002)
17692|4149|Scooby-Doo (2002)|Scooby-Doo 2: Monsters Unleashed (2004)
2395|2376|Scream (1996)|Scream 3 (2000)
2376|2395|Scream 3 (2000)|Scream (1996)
2395|12224|Scream (1996)|Scream 2 (1997)
12224|2395|Scream 2 (1997)|Scream (1996)
2376|12224|Scream 3 (2000)|Scream 2 (1997)
12224|2376|Scream 2 (1997)|Scream 3 (2000)
8710|6766|Cheerleader Massacre (2003)|Slumber Party Massacre III (1990)
6766|8710|Slumber Party Massacre III (1990)|Cheerleader Massacre (2003)
8710|3691|Cheerleader Massacre (2003)|Slumber Party Massacre II (1987)
3691|8710|Slumber Party Massacre II (1987)|Cheerleader Massacre (2003)
6766|3691|Slumber Party Massacre III (1990)|Slumber Party Massacre II (1987)
3691|6766|Slumber Party Massacre II (1987)|Slumber Party Massacre III (1990)
8942|14889|Species III (2004)|Species (1995)
14889|8942|Species (1995)|Species III (2004)
8942|1819|Species III (2004)|Species II (1998)
1819|8942|Species II (1998)|Species III (2004)
14889|1819|Species (1995)|Species II (1998)
1819|14889|Species II (1998)|Species (1995)
3862|1066|Superman IV: The Quest for Peace (1987)|Superman: The Movie (1978)
1066|3862|Superman: The Movie (1978)|Superman IV: The Quest for Peace (1987)
3862|15443|Superman IV: The Quest for Peace (1987)|Superman III (1983)
15443|3862|Superman III (1983)|Superman IV: The Quest for Peace (1987)
3862|12570|Superman IV: The Quest for Peace (1987)|Superman II (1980)
12570|3862|Superman II (1980)|Superman IV: The Quest for Peace (1987)
1066|15443|Superman: The Movie (1978)|Superman III (1983)
15443|1066|Superman III (1983)|Superman: The Movie (1978)
1066|12570|Superman: The Movie (1978)|Superman II (1980)
12570|1066|Superman II (1980)|Superman: The Movie (1978)
15443|12570|Superman III (1983)|Superman II (1980)
12570|15443|Superman II (1980)|Superman III (1983)
10033|4136|Teenage Mutant Ninja Turtles II: The Secret of the Ooze (1991)|Teenage Mutant Ninja Turtles III (1993)
4136|10033|Teenage Mutant Ninja Turtles III (1993)|Teenage Mutant Ninja Turtles II: The Secret of the Ooze (1991)
6196|6931|The Terminator (1984)|Terminator 3: Rise of the Machines (2003)
6931|6196|Terminator 3: Rise of the Machines (2003)|The Terminator (1984)
8156|4772|Leatherface: The Texas Chainsaw Massacre III (1990)|Texas Chainsaw Massacre: The Next Generation (1994)
4772|8156|Texas Chainsaw Massacre: The Next Generation (1994)|Leatherface: The Texas Chainsaw Massacre III (1990)
341|17168|Tremors 4: The Legend Begins (2004)|Tremors 3: Back to Perfection (2001)
17168|341|Tremors 3: Back to Perfection (2001)|Tremors 4: The Legend Begins (2004)
341|4831|Tremors 4: The Legend Begins (2004)|Tremors (1990)
4831|341|Tremors (1990)|Tremors 4: The Legend Begins (2004)
17168|4831|Tremors 3: Back to Perfection (2001)|Tremors (1990)
4831|17168|Tremors (1990)|Tremors 3: Back to Perfection (2001)
330|9847|Wild Things (1998)|Wild Things 2 (2004)
9847|330|Wild Things 2 (2004)|Wild Things (1998)
330|10397|Wild Things (1998)|Wild Things: Diamonds in the Rough (2005)
10397|330|Wild Things: Diamonds in the Rough (2005)|Wild Things (1998)
9847|10397|Wild Things 2 (2004)|Wild Things: Diamonds in the Rough (2005)
10397|9847|Wild Things: Diamonds in the Rough (2005)|Wild Things 2 (2004)
9911|2633|Wishmaster 4: The Prophecy Fulfilled (2002)|Wishmaster 3: Beyond The Gates of Hell (2001)
2633|9911|Wishmaster 3: Beyond The Gates of Hell (2001)|Wishmaster 4: The Prophecy Fulfilled (2002)
10736|13182|Escape to Witch Mountain (1975)|Return from Witch Mountain (1978)
13182|10736|Return from Witch Mountain (1978)|Escape to Witch Mountain (1975)
10207|7345|God of Gamblers III: Back to Shanghai (1991)|God of Gamblers II (1991)
7345|10207|God of Gamblers II (1991)|God of Gamblers III: Back to Shanghai (1991)
14552|1790|To Walk with Lions (1999)|Born Free (1966)
1790|14552|Born Free (1966)|To Walk with Lions (1999)
14552|4879|To Walk with Lions (1999)|Living Free (1972)
4879|14552|Living Free (1972)|To Walk with Lions (1999)
1790|4879|Born Free (1966)|Living Free (1972)
4879|1790|Living Free (1972)|Born Free (1966)
16340|12786|Casper Meets Wendy (1998)|Casper: A Spirited Beginning (1997)
12786|16340|Casper: A Spirited Beginning (1997)|Casper Meets Wendy (1998)
16340|1518|Casper Meets Wendy (1998)|Casper (1995)
1518|16340|Casper (1995)|Casper Meets Wendy (1998)
12786|1518|Casper: A Spirited Beginning (1997)|Casper (1995)
1518|12786|Casper (1995)|Casper: A Spirited Beginning (1997)
12054|12997|Child's Play (1988)|Seed of Chucky (2004)
12997|12054|Seed of Chucky (2004)|Child's Play (1988)
12054|4310|Child's Play (1988)|Bride of Chucky (1998)
4310|12054|Bride of Chucky (1998)|Child's Play (1988)
12997|4310|Seed of Chucky (2004)|Bride of Chucky (1998)
4310|12997|Bride of Chucky (1998)|Seed of Chucky (2004)
8630|10302|Death Wish 3 (1985)|Death Wish 4: The Crackdown (1987)
10302|8630|Death Wish 4: The Crackdown (1987)|Death Wish 3 (1985)
8630|1853|Death Wish 3 (1985)|Death Wish (1974)
1853|8630|Death Wish (1974)|Death Wish 3 (1985)
10302|1853|Death Wish 4: The Crackdown (1987)|Death Wish (1974)
1853|10302|Death Wish (1974)|Death Wish 4: The Crackdown (1987)
9329|3682|Dennis the Menace (1993)|Dennis the Menace Strikes Again (1998)
3682|9329|Dennis the Menace Strikes Again (1998)|Dennis the Menace (1993)
9960|14590|Die Hard (1988)|Die Hard With a Vengeance (1995)
14590|9960|Die Hard With a Vengeance (1995)|Die Hard (1988)
12376|3232|The Dead Pool (1988)|The Enforcer (1976)
3232|12376|The Enforcer (1976)|The Dead Pool (1988)
12376|8507|The Dead Pool (1988)|Sudden Impact (1983)
8507|12376|Sudden Impact (1983)|The Dead Pool (1988)
12376|17472|The Dead Pool (1988)|Magnum Force (1973)
17472|12376|Magnum Force (1973)|The Dead Pool (1988)
3232|8507|The Enforcer (1976)|Sudden Impact (1983)
8507|3232|Sudden Impact (1983)|The Enforcer (1976)
3232|17472|The Enforcer (1976)|Magnum Force (1973)
17472|3232|Magnum Force (1973)|The Enforcer (1976)
8507|17472|Sudden Impact (1983)|Magnum Force (1973)
17472|8507|Magnum Force (1973)|Sudden Impact (1983)
1267|7040|Dr. Dolittle 2 (2001)|Dr. Dolittle (1998)
7040|1267|Dr. Dolittle (1998)|Dr. Dolittle 2 (2001)
3579|6844|2 Fast 2 Furious (2003)|The Fast and the Furious (2001)
6844|3579|The Fast and the Furious (2001)|2 Fast 2 Furious (2003)
10429|11663|Final Destination 2 (2003)|Final Destination (2000)
11663|10429|Final Destination (2000)|Final Destination 2 (2003)
14358|5538|Monty Python and the Holy Grail (1975)|Monty Python's Life of Brian (1979)
5538|14358|Monty Python's Life of Brian (1979)|Monty Python and the Holy Grail (1975)
1202|13298|National Lampoon's Vacation (1983)|National Lampoon's European Vacation (1985)
13298|1202|National Lampoon's European Vacation (1985)|National Lampoon's Vacation (1983)
1202|4876|National Lampoon's Vacation (1983)|Vegas Vacation (1997)
4876|1202|Vegas Vacation (1997)|National Lampoon's Vacation (1983)
1202|9529|National Lampoon's Vacation (1983)|National Lampoon's Christmas Vacation 2: Cousin Eddie's Island Adventure (2003)
9529|1202|National Lampoon's Christmas Vacation 2: Cousin Eddie's Island Adventure (2003)|National Lampoon's Vacation (1983)
13298|4876|National Lampoon's European Vacation (1985)|Vegas Vacation (1997)
4876|13298|Vegas Vacation (1997)|National Lampoon's European Vacation (1985)
13298|9529|National Lampoon's European Vacation (1985)|National Lampoon's Christmas Vacation 2: Cousin Eddie's Island Adventure (2003)
9529|13298|National Lampoon's Christmas Vacation 2: Cousin Eddie's Island Adventure (2003)|National Lampoon's European Vacation (1985)
4876|9529|Vegas Vacation (1997)|National Lampoon's Christmas Vacation 2: Cousin Eddie's Island Adventure (2003)
9529|4876|National Lampoon's Christmas Vacation 2: Cousin Eddie's Island Adventure (2003)|Vegas Vacation (1997)
3934|8428|The Original Latin Kings of Comedy (2002)|The Original Kings of Comedy (2000)
8428|3934|The Original Kings of Comedy (2000)|The Original Latin Kings of Comedy (2002)
5253|16325|Beneath the Planet of the Apes (1970)|Planet of the Apes (1968)
16325|5253|Planet of the Apes (1968)|Beneath the Planet of the Apes (1970)
5253|11937|Beneath the Planet of the Apes (1970)|Escape from the Planet of the Apes (1971)
11937|5253|Escape from the Planet of the Apes (1971)|Beneath the Planet of the Apes (1970)
16325|11937|Planet of the Apes (1968)|Escape from the Planet of the Apes (1971)
11937|16325|Escape from the Planet of the Apes (1971)|Planet of the Apes (1968)
6565|12986|The Prophecy 3: The Ascent (2000)|The Prophecy (1995)
12986|6565|The Prophecy (1995)|The Prophecy 3: The Ascent (2000)
6565|7259|The Prophecy 3: The Ascent (2000)|The Prophecy: Uprising (2005)
7259|6565|The Prophecy: Uprising (2005)|The Prophecy 3: The Ascent (2000)
12986|7259|The Prophecy (1995)|The Prophecy: Uprising (2005)
7259|12986|The Prophecy: Uprising (2005)|The Prophecy (1995)
9639|10832|Psycho II (1983)|Psycho (1960)
10832|9639|Psycho (1960)|Psycho II (1983)
9639|15797|Psycho II (1983)|Psycho III (1986)
15797|9639|Psycho III (1986)|Psycho II (1983)
10832|15797|Psycho (1960)|Psycho III (1986)
15797|10832|Psycho III (1986)|Psycho (1960)
15853|15110|Resident Evil (2002)|Resident Evil: Apocalypse (2004)
15110|15853|Resident Evil: Apocalypse (2004)|Resident Evil (2002)
8987|3835|Universal Soldier: The Return (1999)|Universal Soldier (1992)
3835|8987|Universal Soldier (1992)|Universal Soldier: The Return (1999)
191|12785|X2: X-Men United (2003)|X-Men (2000)
12785|191|X-Men (2000)|X2: X-Men United (2003)
5028|16076|Whispering Corridors (1998)|Wishing Stairs (2003)
16076|5028|Wishing Stairs (2003)|Whispering Corridors (1998)
8645|8287|Beethoven's 4th (2001)|Beethoven's 2nd (1993)
8287|8645|Beethoven's 2nd (1993)|Beethoven's 4th (2001)
8645|10614|Beethoven's 4th (2001)|Beethoven's 5th (2003)
10614|8645|Beethoven's 5th (2003)|Beethoven's 4th (2001)
8645|6398|Beethoven's 4th (2001)|Beethoven (1992)
6398|8645|Beethoven (1992)|Beethoven's 4th (2001)
8287|10614|Beethoven's 2nd (1993)|Beethoven's 5th (2003)
10614|8287|Beethoven's 5th (2003)|Beethoven's 2nd (1993)
8287|6398|Beethoven's 2nd (1993)|Beethoven (1992)
6398|8287|Beethoven (1992)|Beethoven's 2nd (1993)
10614|6398|Beethoven's 5th (2003)|Beethoven (1992)
6398|10614|Beethoven (1992)|Beethoven's 5th (2003)
10993|873|Boys Life 3 (2000)|Boys Life 4: Four Play (2003)
873|10993|Boys Life 4: Four Play (2003)|Boys Life 3 (2000)
8166|12078|The Care Bears Movie (1985)|Care Bears: Big Wish Movie (2005)
12078|8166|Care Bears: Big Wish Movie (2005)|The Care Bears Movie (1985)
8166|781|The Care Bears Movie (1985)|Care Bears: Journey to Joke-a-Lot (2004)
781|8166|Care Bears: Journey to Joke-a-Lot (2004)|The Care Bears Movie (1985)
12078|781|Care Bears: Big Wish Movie (2005)|Care Bears: Journey to Joke-a-Lot (2004)
781|12078|Care Bears: Journey to Joke-a-Lot (2004)|Care Bears: Big Wish Movie (2005)
9025|4443|City Hunter (1993)|City Hunter: .357 Magnum (1989)
4443|9025|City Hunter: .357 Magnum (1989)|City Hunter (1993)
262|13806|Herbie Rides Again (1974)|Herbie Goes Bananas (1980)
13806|262|Herbie Goes Bananas (1980)|Herbie Rides Again (1974)
262|8349|Herbie Rides Again (1974)|Herbie Goes to Monte Carlo (1977)
8349|262|Herbie Goes to Monte Carlo (1977)|Herbie Rides Again (1974)
262|15871|Herbie Rides Again (1974)|Herbie: Fully Loaded (2005)
15871|262|Herbie: Fully Loaded (2005)|Herbie Rides Again (1974)
262|16412|Herbie Rides Again (1974)|The Love Bug (1968)
16412|262|The Love Bug (1968)|Herbie Rides Again (1974)
13806|8349|Herbie Goes Bananas (1980)|Herbie Goes to Monte Carlo (1977)
8349|13806|Herbie Goes to Monte Carlo (1977)|Herbie Goes Bananas (1980)
13806|15871|Herbie Goes Bananas (1980)|Herbie: Fully Loaded (2005)
15871|13806|Herbie: Fully Loaded (2005)|Herbie Goes Bananas (1980)
13806|16412|Herbie Goes Bananas (1980)|The Love Bug (1968)
16412|13806|The Love Bug (1968)|Herbie Goes Bananas (1980)
8349|15871|Herbie Goes to Monte Carlo (1977)|Herbie: Fully Loaded (2005)
15871|8349|Herbie: Fully Loaded (2005)|Herbie Goes to Monte Carlo (1977)
8349|16412|Herbie Goes to Monte Carlo (1977)|The Love Bug (1968)
16412|8349|The Love Bug (1968)|Herbie Goes to Monte Carlo (1977)
15871|16412|Herbie: Fully Loaded (2005)|The Love Bug (1968)
16412|15871|The Love Bug (1968)|Herbie: Fully Loaded (2005)
15397|1769|The Trial of the Incredible Hulk (1989)|The Incredible Hulk Returns (1988)
1769|15397|The Incredible Hulk Returns (1988)|The Trial of the Incredible Hulk (1989)
15397|1648|The Trial of the Incredible Hulk (1989)|The Death of the Incredible Hulk (1990)
1648|15397|The Death of the Incredible Hulk (1990)|The Trial of the Incredible Hulk (1989)
1769|1648|The Incredible Hulk Returns (1988)|The Death of the Incredible Hulk (1990)
1648|1769|The Death of the Incredible Hulk (1990)|The Incredible Hulk Returns (1988)
7793|9191|Lone Wolf and Cub: Baby Cart to Hades (1972)|Lone Wolf and Cub: Baby Cart in Peril (1972)
9191|7793|Lone Wolf and Cub: Baby Cart in Peril (1972)|Lone Wolf and Cub: Baby Cart to Hades (1972)
7793|10738|Lone Wolf and Cub: Baby Cart to Hades (1972)|Lone Wolf and Cub: White Heaven in Hell (1974)
10738|7793|Lone Wolf and Cub: White Heaven in Hell (1974)|Lone Wolf and Cub: Baby Cart to Hades (1972)
7793|3389|Lone Wolf and Cub: Baby Cart to Hades (1972)|Lone Wolf and Cub: Sword of Vengeance (1972)
3389|7793|Lone Wolf and Cub: Sword of Vengeance (1972)|Lone Wolf and Cub: Baby Cart to Hades (1972)
9191|10738|Lone Wolf and Cub: Baby Cart in Peril (1972)|Lone Wolf and Cub: White Heaven in Hell (1974)
10738|9191|Lone Wolf and Cub: White Heaven in Hell (1974)|Lone Wolf and Cub: Baby Cart in Peril (1972)
9191|3389|Lone Wolf and Cub: Baby Cart in Peril (1972)|Lone Wolf and Cub: Sword of Vengeance (1972)
3389|9191|Lone Wolf and Cub: Sword of Vengeance (1972)|Lone Wolf and Cub: Baby Cart in Peril (1972)
10738|3389|Lone Wolf and Cub: White Heaven in Hell (1974)|Lone Wolf and Cub: Sword of Vengeance (1972)
3389|10738|Lone Wolf and Cub: Sword of Vengeance (1972)|Lone Wolf and Cub: White Heaven in Hell (1974)
1363|5984|Leprechaun (1993)|Leprechaun: Back 2 tha Hood (2003)
5984|1363|Leprechaun: Back 2 tha Hood (2003)|Leprechaun (1993)
1363|7789|Leprechaun (1993)|Leprechaun 4: In Space (1996)
7789|1363|Leprechaun 4: In Space (1996)|Leprechaun (1993)
5984|7789|Leprechaun: Back 2 tha Hood (2003)|Leprechaun 4: In Space (1996)
7789|5984|Leprechaun 4: In Space (1996)|Leprechaun: Back 2 tha Hood (2003)
9940|10627|Night of the Living Dead (1968)|Dawn of the Dead (1978)
10627|9940|Dawn of the Dead (1978)|Night of the Living Dead (1968)
9940|15597|Night of the Living Dead (1968)|Day of the Dead (1985)
15597|9940|Day of the Dead (1985)|Night of the Living Dead (1968)
9940|17181|Night of the Living Dead (1968)|Land of the Dead (2005)
17181|9940|Land of the Dead (2005)|Night of the Living Dead (1968)
10627|15597|Dawn of the Dead (1978)|Day of the Dead (1985)
15597|10627|Day of the Dead (1985)|Dawn of the Dead (1978)
10627|17181|Dawn of the Dead (1978)|Land of the Dead (2005)
17181|10627|Land of the Dead (2005)|Dawn of the Dead (1978)
15597|17181|Day of the Dead (1985)|Land of the Dead (2005)
17181|15597|Land of the Dead (2005)|Day of the Dead (1985)
9614|13501|Rocky II (1979)|Rocky IV (1985)
13501|9614|Rocky IV (1985)|Rocky II (1979)
9614|9565|Rocky II (1979)|Rocky III (1982)
9565|9614|Rocky III (1982)|Rocky II (1979)
9614|5571|Rocky II (1979)|Rocky (1976)
5571|9614|Rocky (1976)|Rocky II (1979)
9614|1558|Rocky II (1979)|Rocky V (1990)
1558|9614|Rocky V (1990)|Rocky II (1979)
13501|9565|Rocky IV (1985)|Rocky III (1982)
9565|13501|Rocky III (1982)|Rocky IV (1985)
13501|5571|Rocky IV (1985)|Rocky (1976)
5571|13501|Rocky (1976)|Rocky IV (1985)
13501|1558|Rocky IV (1985)|Rocky V (1990)
1558|13501|Rocky V (1990)|Rocky IV (1985)
9565|5571|Rocky III (1982)|Rocky (1976)
5571|9565|Rocky (1976)|Rocky III (1982)
9565|1558|Rocky III (1982)|Rocky V (1990)
1558|9565|Rocky V (1990)|Rocky III (1982)
5571|1558|Rocky (1976)|Rocky V (1990)
1558|5571|Rocky V (1990)|Rocky (1976)
12277|9146|Rugrats in Paris: The Movie (2000)|The Rugrats Movie (1998)
9146|12277|The Rugrats Movie (1998)|Rugrats in Paris: The Movie (2000)
8382|2299|The Thin Man (1934)|Shadow of the Thin Man (1941)
2299|8382|Shadow of the Thin Man (1941)|The Thin Man (1934)
8382|12200|The Thin Man (1934)|Song of the Thin Man (1947)
12200|8382|Song of the Thin Man (1947)|The Thin Man (1934)
8382|10043|The Thin Man (1934)|After the Thin Man (1936)
10043|8382|After the Thin Man (1936)|The Thin Man (1934)
8382|11578|The Thin Man (1934)|Another Thin Man (1939)
11578|8382|Another Thin Man (1939)|The Thin Man (1934)
2299|12200|Shadow of the Thin Man (1941)|Song of the Thin Man (1947)
12200|2299|Song of the Thin Man (1947)|Shadow of the Thin Man (1941)
2299|10043|Shadow of the Thin Man (1941)|After the Thin Man (1936)
10043|2299|After the Thin Man (1936)|Shadow of the Thin Man (1941)
2299|11578|Shadow of the Thin Man (1941)|Another Thin Man (1939)
11578|2299|Another Thin Man (1939)|Shadow of the Thin Man (1941)
12200|10043|Song of the Thin Man (1947)|After the Thin Man (1936)
10043|12200|After the Thin Man (1936)|Song of the Thin Man (1947)
12200|11578|Song of the Thin Man (1947)|Another Thin Man (1939)
11578|12200|Another Thin Man (1939)|Song of the Thin Man (1947)
10043|11578|After the Thin Man (1936)|Another Thin Man (1939)
11578|10043|Another Thin Man (1939)|After the Thin Man (1936)
331|12071|Chasing Amy (1997)|Mallrats (1995)
12071|331|Mallrats (1995)|Chasing Amy (1997)
331|788|Chasing Amy (1997)|Clerks (1994)
788|331|Clerks (1994)|Chasing Amy (1997)
331|5363|Chasing Amy (1997)|Jay and Silent Bob Strike Back (2001)
5363|331|Jay and Silent Bob Strike Back (2001)|Chasing Amy (1997)
331|329|Chasing Amy (1997)|Dogma (1999)
329|331|Dogma (1999)|Chasing Amy (1997)
12071|788|Mallrats (1995)|Clerks (1994)
788|12071|Clerks (1994)|Mallrats (1995)
12071|5363|Mallrats (1995)|Jay and Silent Bob Strike Back (2001)
5363|12071|Jay and Silent Bob Strike Back (2001)|Mallrats (1995)
12071|329|Mallrats (1995)|Dogma (1999)
329|12071|Dogma (1999)|Mallrats (1995)
788|5363|Clerks (1994)|Jay and Silent Bob Strike Back (2001)
5363|788|Jay and Silent Bob Strike Back (2001)|Clerks (1994)
788|329|Clerks (1994)|Dogma (1999)
329|788|Dogma (1999)|Clerks (1994)
5363|329|Jay and Silent Bob Strike Back (2001)|Dogma (1999)
329|5363|Dogma (1999)|Jay and Silent Bob Strike Back (2001)
4923|1666|A Very Brady Sequel (1996)|The Brady Bunch Movie (1995)
1666|4923|The Brady Bunch Movie (1995)|A Very Brady Sequel (1996)
4923|11631|A Very Brady Sequel (1996)|The Brady Bunch in the White House (2002)
11631|4923|The Brady Bunch in the White House (2002)|A Very Brady Sequel (1996)
4923|12253|A Very Brady Sequel (1996)|Growing Up Brady (2000)
12253|4923|Growing Up Brady (2000)|A Very Brady Sequel (1996)
1666|11631|The Brady Bunch Movie (1995)|The Brady Bunch in the White House (2002)
11631|1666|The Brady Bunch in the White House (2002)|The Brady Bunch Movie (1995)
1666|12253|The Brady Bunch Movie (1995)|Growing Up Brady (2000)
12253|1666|Growing Up Brady (2000)|The Brady Bunch Movie (1995)
11631|12253|The Brady Bunch in the White House (2002)|Growing Up Brady (2000)
12253|11631|Growing Up Brady (2000)|The Brady Bunch in the White House (2002)
14057|12585|Angels with Dirty Faces (1938)|Dead End (1937)
12585|14057|Dead End (1937)|Angels with Dirty Faces (1938)
3752|2794|Frankenstein Must Be Destroyed (1969)|The Curse of Frankenstein (1957)
2794|3752|The Curse of Frankenstein (1957)|Frankenstein Must Be Destroyed (1969)
3752|6435|Frankenstein Must Be Destroyed (1969)|Frankenstein and the Monster From Hell (1974)
6435|3752|Frankenstein and the Monster From Hell (1974)|Frankenstein Must Be Destroyed (1969)
2794|6435|The Curse of Frankenstein (1957)|Frankenstein and the Monster From Hell (1974)
6435|2794|Frankenstein and the Monster From Hell (1974)|The Curse of Frankenstein (1957)
5221|7424|The Big Sleep (1978)|The Big Sleep (1946)
7424|5221|The Big Sleep (1946)|The Big Sleep (1978)
5221|9106|The Big Sleep (1978)|Murder, My Sweet (1944)
9106|5221|Murder, My Sweet (1944)|The Big Sleep (1978)
5221|17249|The Big Sleep (1978)|The Long Goodbye (1973)
17249|5221|The Long Goodbye (1973)|The Big Sleep (1978)
7424|9106|The Big Sleep (1946)|Murder, My Sweet (1944)
9106|7424|Murder, My Sweet (1944)|The Big Sleep (1946)
7424|17249|The Big Sleep (1946)|The Long Goodbye (1973)
17249|7424|The Long Goodbye (1973)|The Big Sleep (1946)
9106|17249|Murder, My Sweet (1944)|The Long Goodbye (1973)
17249|9106|The Long Goodbye (1973)|Murder, My Sweet (1944)
12934|4289|Police Academy 6: City Under Siege (1989)|Police Academy 2: Their First Assignment (1985)
4289|12934|Police Academy 2: Their First Assignment (1985)|Police Academy 6: City Under Siege (1989)
12934|16991|Police Academy 6: City Under Siege (1989)|Police Academy 7: Mission to Moscow (1994)
16991|12934|Police Academy 7: Mission to Moscow (1994)|Police Academy 6: City Under Siege (1989)
12934|681|Police Academy 6: City Under Siege (1989)|Police Academy 3: Back in Training (1986)
681|12934|Police Academy 3: Back in Training (1986)|Police Academy 6: City Under Siege (1989)
12934|8372|Police Academy 6: City Under Siege (1989)|Police Academy 4: Citizens on Patrol (1987)
8372|12934|Police Academy 4: Citizens on Patrol (1987)|Police Academy 6: City Under Siege (1989)
4289|16991|Police Academy 2: Their First Assignment (1985)|Police Academy 7: Mission to Moscow (1994)
16991|4289|Police Academy 7: Mission to Moscow (1994)|Police Academy 2: Their First Assignment (1985)
4289|681|Police Academy 2: Their First Assignment (1985)|Police Academy 3: Back in Training (1986)
681|4289|Police Academy 3: Back in Training (1986)|Police Academy 2: Their First Assignment (1985)
4289|8372|Police Academy 2: Their First Assignment (1985)|Police Academy 4: Citizens on Patrol (1987)
8372|4289|Police Academy 4: Citizens on Patrol (1987)|Police Academy 2: Their First Assignment (1985)
16991|681|Police Academy 7: Mission to Moscow (1994)|Police Academy 3: Back in Training (1986)
681|16991|Police Academy 3: Back in Training (1986)|Police Academy 7: Mission to Moscow (1994)
16991|8372|Police Academy 7: Mission to Moscow (1994)|Police Academy 4: Citizens on Patrol (1987)
8372|16991|Police Academy 4: Citizens on Patrol (1987)|Police Academy 7: Mission to Moscow (1994)
681|8372|Police Academy 3: Back in Training (1986)|Police Academy 4: Citizens on Patrol (1987)
8372|681|Police Academy 4: Citizens on Patrol (1987)|Police Academy 3: Back in Training (1986)
4536|12332|Road to Rio (1947)|Road to Zanzibar (1941)
12332|4536|Road to Zanzibar (1941)|Road to Rio (1947)
4536|4680|Road to Rio (1947)|Road to Morocco (1942)
4680|4536|Road to Morocco (1942)|Road to Rio (1947)
4536|1778|Road to Rio (1947)|Road to Singapore (1940)
1778|4536|Road to Singapore (1940)|Road to Rio (1947)
4536|16645|Road to Rio (1947)|The Road to Hong Kong (1962)
16645|4536|The Road to Hong Kong (1962)|Road to Rio (1947)
4536|2994|Road to Rio (1947)|Road to Utopia (1946)
2994|4536|Road to Utopia (1946)|Road to Rio (1947)
12332|4680|Road to Zanzibar (1941)|Road to Morocco (1942)
4680|12332|Road to Morocco (1942)|Road to Zanzibar (1941)
12332|1778|Road to Zanzibar (1941)|Road to Singapore (1940)
1778|12332|Road to Singapore (1940)|Road to Zanzibar (1941)
12332|16645|Road to Zanzibar (1941)|The Road to Hong Kong (1962)
16645|12332|The Road to Hong Kong (1962)|Road to Zanzibar (1941)
12332|2994|Road to Zanzibar (1941)|Road to Utopia (1946)
2994|12332|Road to Utopia (1946)|Road to Zanzibar (1941)
4680|1778|Road to Morocco (1942)|Road to Singapore (1940)
1778|4680|Road to Singapore (1940)|Road to Morocco (1942)
4680|16645|Road to Morocco (1942)|The Road to Hong Kong (1962)
16645|4680|The Road to Hong Kong (1962)|Road to Morocco (1942)
4680|2994|Road to Morocco (1942)|Road to Utopia (1946)
2994|4680|Road to Utopia (1946)|Road to Morocco (1942)
1778|16645|Road to Singapore (1940)|The Road to Hong Kong (1962)
16645|1778|The Road to Hong Kong (1962)|Road to Singapore (1940)
1778|2994|Road to Singapore (1940)|Road to Utopia (1946)
2994|1778|Road to Utopia (1946)|Road to Singapore (1940)
16645|2994|The Road to Hong Kong (1962)|Road to Utopia (1946)
2994|16645|Road to Utopia (1946)|The Road to Hong Kong (1962)
10170|1561|American Pie 2 (2001)|American Wedding (2003)
1561|10170|American Wedding (2003)|American Pie 2 (2001)
10170|11337|American Pie 2 (2001)|American Pie (1999)
11337|10170|American Pie (1999)|American Pie 2 (2001)
1561|11337|American Wedding (2003)|American Pie (1999)
11337|1561|American Pie (1999)|American Wedding (2003)
1939|16212|The Amityville Horror (1979)|Amityville II: The Possession (1982)
16212|1939|Amityville II: The Possession (1982)|The Amityville Horror (1979)
994|1438|Children of the Corn (1984)|Children of the Corn 666: Isaac's Return (1999)
1438|994|Children of the Corn 666: Isaac's Return (1999)|Children of the Corn (1984)
12338|11443|Harry Potter and the Prisoner of Azkaban (2004)|Harry Potter and the Chamber of Secrets (2002)
11443|12338|Harry Potter and the Chamber of Secrets (2002)|Harry Potter and the Prisoner of Azkaban (2004)
15484|10545|Love's Enduring Promise (2004)|Love Comes Softly (2003)
10545|15484|Love Comes Softly (2003)|Love's Enduring Promise (2004)
13002|3225|A Nightmare on Elm Street 5: The Dream Child (1989)|A Nightmare on Elm Street 3: Dream Warriors (1987)
3225|13002|A Nightmare on Elm Street 3: Dream Warriors (1987)|A Nightmare on Elm Street 5: The Dream Child (1989)
13002|6237|A Nightmare on Elm Street 5: The Dream Child (1989)|A Nightmare on Elm Street 2: Freddy's Revenge (1985)
6237|13002|A Nightmare on Elm Street 2: Freddy's Revenge (1985)|A Nightmare on Elm Street 5: The Dream Child (1989)
13002|15177|A Nightmare on Elm Street 5: The Dream Child (1989)|A Nightmare on Elm Street 4: The Dream Master (1988)
15177|13002|A Nightmare on Elm Street 4: The Dream Master (1988)|A Nightmare on Elm Street 5: The Dream Child (1989)
13002|12487|A Nightmare on Elm Street 5: The Dream Child (1989)|Freddy's Dead: The Final Nightmare (1991)
12487|13002|Freddy's Dead: The Final Nightmare (1991)|A Nightmare on Elm Street 5: The Dream Child (1989)
13002|4402|A Nightmare on Elm Street 5: The Dream Child (1989)|A Nightmare on Elm Street (1984)
4402|13002|A Nightmare on Elm Street (1984)|A Nightmare on Elm Street 5: The Dream Child (1989)
13002|15171|A Nightmare on Elm Street 5: The Dream Child (1989)|Wes Craven's New Nightmare (1994)
15171|13002|Wes Craven's New Nightmare (1994)|A Nightmare on Elm Street 5: The Dream Child (1989)
3225|6237|A Nightmare on Elm Street 3: Dream Warriors (1987)|A Nightmare on Elm Street 2: Freddy's Revenge (1985)
6237|3225|A Nightmare on Elm Street 2: Freddy's Revenge (1985)|A Nightmare on Elm Street 3: Dream Warriors (1987)
3225|15177|A Nightmare on Elm Street 3: Dream Warriors (1987)|A Nightmare on Elm Street 4: The Dream Master (1988)
15177|3225|A Nightmare on Elm Street 4: The Dream Master (1988)|A Nightmare on Elm Street 3: Dream Warriors (1987)
3225|12487|A Nightmare on Elm Street 3: Dream Warriors (1987)|Freddy's Dead: The Final Nightmare (1991)
12487|3225|Freddy's Dead: The Final Nightmare (1991)|A Nightmare on Elm Street 3: Dream Warriors (1987)
3225|4402|A Nightmare on Elm Street 3: Dream Warriors (1987)|A Nightmare on Elm Street (1984)
4402|3225|A Nightmare on Elm Street (1984)|A Nightmare on Elm Street 3: Dream Warriors (1987)
3225|15171|A Nightmare on Elm Street 3: Dream Warriors (1987)|Wes Craven's New Nightmare (1994)
15171|3225|Wes Craven's New Nightmare (1994)|A Nightmare on Elm Street 3: Dream Warriors (1987)
6237|15177|A Nightmare on Elm Street 2: Freddy's Revenge (1985)|A Nightmare on Elm Street 4: The Dream Master (1988)
15177|6237|A Nightmare on Elm Street 4: The Dream Master (1988)|A Nightmare on Elm Street 2: Freddy's Revenge (1985)
6237|12487|A Nightmare on Elm Street 2: Freddy's Revenge (1985)|Freddy's Dead: The Final Nightmare (1991)
12487|6237|Freddy's Dead: The Final Nightmare (1991)|A Nightmare on Elm Street 2: Freddy's Revenge (1985)
6237|4402|A Nightmare on Elm Street 2: Freddy's Revenge (1985)|A Nightmare on Elm Street (1984)
4402|6237|A Nightmare on Elm Street (1984)|A Nightmare on Elm Street 2: Freddy's Revenge (1985)
6237|15171|A Nightmare on Elm Street 2: Freddy's Revenge (1985)|Wes Craven's New Nightmare (1994)
15171|6237|Wes Craven's New Nightmare (1994)|A Nightmare on Elm Street 2: Freddy's Revenge (1985)
15177|12487|A Nightmare on Elm Street 4: The Dream Master (1988)|Freddy's Dead: The Final Nightmare (1991)
12487|15177|Freddy's Dead: The Final Nightmare (1991)|A Nightmare on Elm Street 4: The Dream Master (1988)
15177|4402|A Nightmare on Elm Street 4: The Dream Master (1988)|A Nightmare on Elm Street (1984)
4402|15177|A Nightmare on Elm Street (1984)|A Nightmare on Elm Street 4: The Dream Master (1988)
15177|15171|A Nightmare on Elm Street 4: The Dream Master (1988)|Wes Craven's New Nightmare (1994)
15171|15177|Wes Craven's New Nightmare (1994)|A Nightmare on Elm Street 4: The Dream Master (1988)
12487|4402|Freddy's Dead: The Final Nightmare (1991)|A Nightmare on Elm Street (1984)
4402|12487|A Nightmare on Elm Street (1984)|Freddy's Dead: The Final Nightmare (1991)
12487|15171|Freddy's Dead: The Final Nightmare (1991)|Wes Craven's New Nightmare (1994)
15171|12487|Wes Craven's New Nightmare (1994)|Freddy's Dead: The Final Nightmare (1991)
4402|15171|A Nightmare on Elm Street (1984)|Wes Craven's New Nightmare (1994)
15171|4402|Wes Craven's New Nightmare (1994)|A Nightmare on Elm Street (1984)
857|12906|The Three Stooges Go Around the World in a Daze (1963)|The Three Stooges in Orbit (1962)
12906|857|The Three Stooges in Orbit (1962)|The Three Stooges Go Around the World in a Daze (1963)
857|17516|The Three Stooges Go Around the World in a Daze (1963)|The Three Stooges Meet Hercules (1962)
17516|857|The Three Stooges Meet Hercules (1962)|The Three Stooges Go Around the World in a Daze (1963)
12906|17516|The Three Stooges in Orbit (1962)|The Three Stooges Meet Hercules (1962)
17516|12906|The Three Stooges Meet Hercules (1962)|The Three Stooges in Orbit (1962)
4290|8518|Air Bud Spikes Back (2003)|Air Bud (1997)
8518|4290|Air Bud (1997)|Air Bud Spikes Back (2003)
4290|16885|Air Bud Spikes Back (2003)|Air Bud: Golden Receiver (1998)
16885|4290|Air Bud: Golden Receiver (1998)|Air Bud Spikes Back (2003)
4290|2113|Air Bud Spikes Back (2003)|Air Bud: World Pup (2000)
2113|4290|Air Bud: World Pup (2000)|Air Bud Spikes Back (2003)
8518|16885|Air Bud (1997)|Air Bud: Golden Receiver (1998)
16885|8518|Air Bud: Golden Receiver (1998)|Air Bud (1997)
8518|2113|Air Bud (1997)|Air Bud: World Pup (2000)
2113|8518|Air Bud: World Pup (2000)|Air Bud (1997)
16885|2113|Air Bud: Golden Receiver (1998)|Air Bud: World Pup (2000)
2113|16885|Air Bud: World Pup (2000)|Air Bud: Golden Receiver (1998)
3181|11716|Batman Beyond: Return of the Joker (2000)|Batman: Mystery of the Batwoman (2003)
11716|3181|Batman: Mystery of the Batwoman (2003)|Batman Beyond: Return of the Joker (2000)
3181|3475|Batman Beyond: Return of the Joker (2000)|Batman Beyond: The Movie (1999)
3475|3181|Batman Beyond: The Movie (1999)|Batman Beyond: Return of the Joker (2000)
3181|3495|Batman Beyond: Return of the Joker (2000)|Batman: Mask of the Phantasm (1993)
3495|3181|Batman: Mask of the Phantasm (1993)|Batman Beyond: Return of the Joker (2000)
3181|6207|Batman Beyond: Return of the Joker (2000)|Batman & Mr. Freeze: Subzero (1998)
6207|3181|Batman & Mr. Freeze: Subzero (1998)|Batman Beyond: Return of the Joker (2000)
11716|3475|Batman: Mystery of the Batwoman (2003)|Batman Beyond: The Movie (1999)
3475|11716|Batman Beyond: The Movie (1999)|Batman: Mystery of the Batwoman (2003)
11716|3495|Batman: Mystery of the Batwoman (2003)|Batman: Mask of the Phantasm (1993)
3495|11716|Batman: Mask of the Phantasm (1993)|Batman: Mystery of the Batwoman (2003)
11716|6207|Batman: Mystery of the Batwoman (2003)|Batman & Mr. Freeze: Subzero (1998)
6207|11716|Batman & Mr. Freeze: Subzero (1998)|Batman: Mystery of the Batwoman (2003)
3475|3495|Batman Beyond: The Movie (1999)|Batman: Mask of the Phantasm (1993)
3495|3475|Batman: Mask of the Phantasm (1993)|Batman Beyond: The Movie (1999)
3475|6207|Batman Beyond: The Movie (1999)|Batman & Mr. Freeze: Subzero (1998)
6207|3475|Batman & Mr. Freeze: Subzero (1998)|Batman Beyond: The Movie (1999)
3495|6207|Batman: Mask of the Phantasm (1993)|Batman & Mr. Freeze: Subzero (1998)
6207|3495|Batman & Mr. Freeze: Subzero (1998)|Batman: Mask of the Phantasm (1993)
7468|2693|Pajama Party (1964)|How to Stuff a Wild Bikini (1965)
2693|7468|How to Stuff a Wild Bikini (1965)|Pajama Party (1964)
7468|930|Pajama Party (1964)|Back to the Beach (1987)
930|7468|Back to the Beach (1987)|Pajama Party (1964)
2693|930|How to Stuff a Wild Bikini (1965)|Back to the Beach (1987)
930|2693|Back to the Beach (1987)|How to Stuff a Wild Bikini (1965)
12661|1768|Hellraiser (1987)|Hellraiser: Hellworld (2005)
1768|12661|Hellraiser: Hellworld (2005)|Hellraiser (1987)
12661|674|Hellraiser (1987)|Hellbound: Hellraiser II (1988)
674|12661|Hellbound: Hellraiser II (1988)|Hellraiser (1987)
1768|674|Hellraiser: Hellworld (2005)|Hellbound: Hellraiser II (1988)
674|1768|Hellbound: Hellraiser II (1988)|Hellraiser: Hellworld (2005)
8363|10955|Trail of the Pink Panther (1982)|The Return of the Pink Panther (1975)
10955|8363|The Return of the Pink Panther (1975)|Trail of the Pink Panther (1982)
8363|5518|Trail of the Pink Panther (1982)|The Pink Panther Strikes Again (1976)
5518|8363|The Pink Panther Strikes Again (1976)|Trail of the Pink Panther (1982)
8363|10890|Trail of the Pink Panther (1982)|Revenge of the Pink Panther (1978)
10890|8363|Revenge of the Pink Panther (1978)|Trail of the Pink Panther (1982)
8363|13512|Trail of the Pink Panther (1982)|The Pink Panther (1963)
13512|8363|The Pink Panther (1963)|Trail of the Pink Panther (1982)
8363|9712|Trail of the Pink Panther (1982)|A Shot in the Dark (1964)
9712|8363|A Shot in the Dark (1964)|Trail of the Pink Panther (1982)
10955|5518|The Return of the Pink Panther (1975)|The Pink Panther Strikes Again (1976)
5518|10955|The Pink Panther Strikes Again (1976)|The Return of the Pink Panther (1975)
10955|10890|The Return of the Pink Panther (1975)|Revenge of the Pink Panther (1978)
10890|10955|Revenge of the Pink Panther (1978)|The Return of the Pink Panther (1975)
10955|13512|The Return of the Pink Panther (1975)|The Pink Panther (1963)
13512|10955|The Pink Panther (1963)|The Return of the Pink Panther (1975)
10955|9712|The Return of the Pink Panther (1975)|A Shot in the Dark (1964)
9712|10955|A Shot in the Dark (1964)|The Return of the Pink Panther (1975)
5518|10890|The Pink Panther Strikes Again (1976)|Revenge of the Pink Panther (1978)
10890|5518|Revenge of the Pink Panther (1978)|The Pink Panther Strikes Again (1976)
5518|13512|The Pink Panther Strikes Again (1976)|The Pink Panther (1963)
13512|5518|The Pink Panther (1963)|The Pink Panther Strikes Again (1976)
5518|9712|The Pink Panther Strikes Again (1976)|A Shot in the Dark (1964)
9712|5518|A Shot in the Dark (1964)|The Pink Panther Strikes Again (1976)
10890|13512|Revenge of the Pink Panther (1978)|The Pink Panther (1963)
13512|10890|The Pink Panther (1963)|Revenge of the Pink Panther (1978)
10890|9712|Revenge of the Pink Panther (1978)|A Shot in the Dark (1964)
9712|10890|A Shot in the Dark (1964)|Revenge of the Pink Panther (1978)
13512|9712|The Pink Panther (1963)|A Shot in the Dark (1964)
9712|13512|A Shot in the Dark (1964)|The Pink Panther (1963)
11584|5036|Ernest Scared Stupid (1991)|Ernest in the Army (1998)
5036|11584|Ernest in the Army (1998)|Ernest Scared Stupid (1991)
11584|749|Ernest Scared Stupid (1991)|Ernest Goes to Jail (1990)
749|11584|Ernest Goes to Jail (1990)|Ernest Scared Stupid (1991)
11584|15041|Ernest Scared Stupid (1991)|Slam Dunk Ernest (1995)
15041|11584|Slam Dunk Ernest (1995)|Ernest Scared Stupid (1991)
11584|4646|Ernest Scared Stupid (1991)|Ernest Saves Christmas (1988)
4646|11584|Ernest Saves Christmas (1988)|Ernest Scared Stupid (1991)
11584|13119|Ernest Scared Stupid (1991)|Ernest Goes to Camp (1987)
13119|11584|Ernest Goes to Camp (1987)|Ernest Scared Stupid (1991)
11584|5275|Ernest Scared Stupid (1991)|Ernest Goes to Africa (1997)
5275|11584|Ernest Goes to Africa (1997)|Ernest Scared Stupid (1991)
5036|749|Ernest in the Army (1998)|Ernest Goes to Jail (1990)
749|5036|Ernest Goes to Jail (1990)|Ernest in the Army (1998)
5036|15041|Ernest in the Army (1998)|Slam Dunk Ernest (1995)
15041|5036|Slam Dunk Ernest (1995)|Ernest in the Army (1998)
5036|4646|Ernest in the Army (1998)|Ernest Saves Christmas (1988)
4646|5036|Ernest Saves Christmas (1988)|Ernest in the Army (1998)
5036|13119|Ernest in the Army (1998)|Ernest Goes to Camp (1987)
13119|5036|Ernest Goes to Camp (1987)|Ernest in the Army (1998)
5036|5275|Ernest in the Army (1998)|Ernest Goes to Africa (1997)
5275|5036|Ernest Goes to Africa (1997)|Ernest in the Army (1998)
749|15041|Ernest Goes to Jail (1990)|Slam Dunk Ernest (1995)
15041|749|Slam Dunk Ernest (1995)|Ernest Goes to Jail (1990)
749|4646|Ernest Goes to Jail (1990)|Ernest Saves Christmas (1988)
4646|749|Ernest Saves Christmas (1988)|Ernest Goes to Jail (1990)
749|13119|Ernest Goes to Jail (1990)|Ernest Goes to Camp (1987)
13119|749|Ernest Goes to Camp (1987)|Ernest Goes to Jail (1990)
749|5275|Ernest Goes to Jail (1990)|Ernest Goes to Africa (1997)
5275|749|Ernest Goes to Africa (1997)|Ernest Goes to Jail (1990)
15041|4646|Slam Dunk Ernest (1995)|Ernest Saves Christmas (1988)
4646|15041|Ernest Saves Christmas (1988)|Slam Dunk Ernest (1995)
15041|13119|Slam Dunk Ernest (1995)|Ernest Goes to Camp (1987)
13119|15041|Ernest Goes to Camp (1987)|Slam Dunk Ernest (1995)
15041|5275|Slam Dunk Ernest (1995)|Ernest Goes to Africa (1997)
5275|15041|Ernest Goes to Africa (1997)|Slam Dunk Ernest (1995)
4646|13119|Ernest Saves Christmas (1988)|Ernest Goes to Camp (1987)
13119|4646|Ernest Goes to Camp (1987)|Ernest Saves Christmas (1988)
4646|5275|Ernest Saves Christmas (1988)|Ernest Goes to Africa (1997)
5275|4646|Ernest Goes to Africa (1997)|Ernest Saves Christmas (1988)
13119|5275|Ernest Goes to Camp (1987)|Ernest Goes to Africa (1997)
5275|13119|Ernest Goes to Africa (1997)|Ernest Goes to Camp (1987)
8160|17603|Halloween: Resurrection (2002)|Halloween 4: The Return of Michael Myers (1988)
17603|8160|Halloween 4: The Return of Michael Myers (1988)|Halloween: Resurrection (2002)
8160|401|Halloween: Resurrection (2002)|Halloween 5: The Revenge of Michael Myers (1989)
401|8160|Halloween 5: The Revenge of Michael Myers (1989)|Halloween: Resurrection (2002)
8160|17004|Halloween: Resurrection (2002)|Halloween (1978)
17004|8160|Halloween (1978)|Halloween: Resurrection (2002)
8160|2116|Halloween: Resurrection (2002)|Halloween III: Season of the Witch (1982)
2116|8160|Halloween III: Season of the Witch (1982)|Halloween: Resurrection (2002)
8160|3526|Halloween: Resurrection (2002)|Halloween II (1981)
3526|8160|Halloween II (1981)|Halloween: Resurrection (2002)
17603|401|Halloween 4: The Return of Michael Myers (1988)|Halloween 5: The Revenge of Michael Myers (1989)
401|17603|Halloween 5: The Revenge of Michael Myers (1989)|Halloween 4: The Return of Michael Myers (1988)
17603|17004|Halloween 4: The Return of Michael Myers (1988)|Halloween (1978)
17004|17603|Halloween (1978)|Halloween 4: The Return of Michael Myers (1988)
17603|2116|Halloween 4: The Return of Michael Myers (1988)|Halloween III: Season of the Witch (1982)
2116|17603|Halloween III: Season of the Witch (1982)|Halloween 4: The Return of Michael Myers (1988)
17603|3526|Halloween 4: The Return of Michael Myers (1988)|Halloween II (1981)
3526|17603|Halloween II (1981)|Halloween 4: The Return of Michael Myers (1988)
401|17004|Halloween 5: The Revenge of Michael Myers (1989)|Halloween (1978)
17004|401|Halloween (1978)|Halloween 5: The Revenge of Michael Myers (1989)
401|2116|Halloween 5: The Revenge of Michael Myers (1989)|Halloween III: Season of the Witch (1982)
2116|401|Halloween III: Season of the Witch (1982)|Halloween 5: The Revenge of Michael Myers (1989)
401|3526|Halloween 5: The Revenge of Michael Myers (1989)|Halloween II (1981)
3526|401|Halloween II (1981)|Halloween 5: The Revenge of Michael Myers (1989)
17004|2116|Halloween (1978)|Halloween III: Season of the Witch (1982)
2116|17004|Halloween III: Season of the Witch (1982)|Halloween (1978)
17004|3526|Halloween (1978)|Halloween II (1981)
3526|17004|Halloween II (1981)|Halloween (1978)
2116|3526|Halloween III: Season of the Witch (1982)|Halloween II (1981)
3526|2116|Halloween II (1981)|Halloween III: Season of the Witch (1982)
6130|16573|Curse of the Puppet Master (1998)|Puppet Master: The Legacy (2003)
16573|6130|Puppet Master: The Legacy (2003)|Curse of the Puppet Master (1998)
16567|10420|The Muppet Movie (1979)|The Muppets Take Manhattan (1984)
10420|16567|The Muppets Take Manhattan (1984)|The Muppet Movie (1979)
16567|2804|The Muppet Movie (1979)|Muppets From Space (1999)
2804|16567|Muppets From Space (1999)|The Muppet Movie (1979)
16567|8752|The Muppet Movie (1979)|Muppet Treasure Island (1996)
8752|16567|Muppet Treasure Island (1996)|The Muppet Movie (1979)
16567|2791|The Muppet Movie (1979)|The Adventures of Elmo in Grouchland (1999)
2791|16567|The Adventures of Elmo in Grouchland (1999)|The Muppet Movie (1979)
16567|12869|The Muppet Movie (1979)|The Great Muppet Caper (1981)
12869|16567|The Great Muppet Caper (1981)|The Muppet Movie (1979)
10420|2804|The Muppets Take Manhattan (1984)|Muppets From Space (1999)
2804|10420|Muppets From Space (1999)|The Muppets Take Manhattan (1984)
10420|8752|The Muppets Take Manhattan (1984)|Muppet Treasure Island (1996)
8752|10420|Muppet Treasure Island (1996)|The Muppets Take Manhattan (1984)
10420|2791|The Muppets Take Manhattan (1984)|The Adventures of Elmo in Grouchland (1999)
2791|10420|The Adventures of Elmo in Grouchland (1999)|The Muppets Take Manhattan (1984)
10420|12869|The Muppets Take Manhattan (1984)|The Great Muppet Caper (1981)
12869|10420|The Great Muppet Caper (1981)|The Muppets Take Manhattan (1984)
2804|8752|Muppets From Space (1999)|Muppet Treasure Island (1996)
8752|2804|Muppet Treasure Island (1996)|Muppets From Space (1999)
2804|2791|Muppets From Space (1999)|The Adventures of Elmo in Grouchland (1999)
2791|2804|The Adventures of Elmo in Grouchland (1999)|Muppets From Space (1999)
2804|12869|Muppets From Space (1999)|The Great Muppet Caper (1981)
12869|2804|The Great Muppet Caper (1981)|Muppets From Space (1999)
8752|2791|Muppet Treasure Island (1996)|The Adventures of Elmo in Grouchland (1999)
2791|8752|The Adventures of Elmo in Grouchland (1999)|Muppet Treasure Island (1996)
8752|12869|Muppet Treasure Island (1996)|The Great Muppet Caper (1981)
12869|8752|The Great Muppet Caper (1981)|Muppet Treasure Island (1996)
2791|12869|The Adventures of Elmo in Grouchland (1999)|The Great Muppet Caper (1981)
12869|2791|The Great Muppet Caper (1981)|The Adventures of Elmo in Grouchland (1999)
17596|632|Shaft in Africa (1973)|Shaft's Big Score! (1972)
632|17596|Shaft's Big Score! (1972)|Shaft in Africa (1973)
17596|17248|Shaft in Africa (1973)|Shaft (1971)
17248|17596|Shaft (1971)|Shaft in Africa (1973)
17596|9621|Shaft in Africa (1973)|Shaft (2000)
9621|17596|Shaft (2000)|Shaft in Africa (1973)
632|17248|Shaft's Big Score! (1972)|Shaft (1971)
17248|632|Shaft (1971)|Shaft's Big Score! (1972)
632|9621|Shaft's Big Score! (1972)|Shaft (2000)
9621|632|Shaft (2000)|Shaft's Big Score! (1972)
17248|9621|Shaft (1971)|Shaft (2000)
9621|17248|Shaft (2000)|Shaft (1971)
10027|12513|Star Trek II: The Wrath of Khan (1982)|Star Trek: Insurrection (1998)
12513|10027|Star Trek: Insurrection (1998)|Star Trek II: The Wrath of Khan (1982)
10027|1902|Star Trek II: The Wrath of Khan (1982)|Star Trek: The Motion Picture (1979)
1902|10027|Star Trek: The Motion Picture (1979)|Star Trek II: The Wrath of Khan (1982)
10027|7145|Star Trek II: The Wrath of Khan (1982)|Star Trek III: The Search for Spock (1984)
7145|10027|Star Trek III: The Search for Spock (1984)|Star Trek II: The Wrath of Khan (1982)
10027|5656|Star Trek II: The Wrath of Khan (1982)|Star Trek IV: The Voyage Home (1986)
5656|10027|Star Trek IV: The Voyage Home (1986)|Star Trek II: The Wrath of Khan (1982)
10027|6908|Star Trek II: The Wrath of Khan (1982)|Star Trek V: The Final Frontier (1989)
6908|10027|Star Trek V: The Final Frontier (1989)|Star Trek II: The Wrath of Khan (1982)
10027|11859|Star Trek II: The Wrath of Khan (1982)|Star Trek: First Contact (1996)
11859|10027|Star Trek: First Contact (1996)|Star Trek II: The Wrath of Khan (1982)
10027|8809|Star Trek II: The Wrath of Khan (1982)|Star Trek: Nemesis (2002)
8809|10027|Star Trek: Nemesis (2002)|Star Trek II: The Wrath of Khan (1982)
10027|17302|Star Trek II: The Wrath of Khan (1982)|Star Trek VI: The Undiscovered Country (1991)
17302|10027|Star Trek VI: The Undiscovered Country (1991)|Star Trek II: The Wrath of Khan (1982)
12513|1902|Star Trek: Insurrection (1998)|Star Trek: The Motion Picture (1979)
1902|12513|Star Trek: The Motion Picture (1979)|Star Trek: Insurrection (1998)
12513|7145|Star Trek: Insurrection (1998)|Star Trek III: The Search for Spock (1984)
7145|12513|Star Trek III: The Search for Spock (1984)|Star Trek: Insurrection (1998)
12513|5656|Star Trek: Insurrection (1998)|Star Trek IV: The Voyage Home (1986)
5656|12513|Star Trek IV: The Voyage Home (1986)|Star Trek: Insurrection (1998)
12513|6908|Star Trek: Insurrection (1998)|Star Trek V: The Final Frontier (1989)
6908|12513|Star Trek V: The Final Frontier (1989)|Star Trek: Insurrection (1998)
12513|11859|Star Trek: Insurrection (1998)|Star Trek: First Contact (1996)
11859|12513|Star Trek: First Contact (1996)|Star Trek: Insurrection (1998)
12513|8809|Star Trek: Insurrection (1998)|Star Trek: Nemesis (2002)
8809|12513|Star Trek: Nemesis (2002)|Star Trek: Insurrection (1998)
12513|17302|Star Trek: Insurrection (1998)|Star Trek VI: The Undiscovered Country (1991)
17302|12513|Star Trek VI: The Undiscovered Country (1991)|Star Trek: Insurrection (1998)
1902|7145|Star Trek: The Motion Picture (1979)|Star Trek III: The Search for Spock (1984)
7145|1902|Star Trek III: The Search for Spock (1984)|Star Trek: The Motion Picture (1979)
1902|5656|Star Trek: The Motion Picture (1979)|Star Trek IV: The Voyage Home (1986)
5656|1902|Star Trek IV: The Voyage Home (1986)|Star Trek: The Motion Picture (1979)
1902|6908|Star Trek: The Motion Picture (1979)|Star Trek V: The Final Frontier (1989)
6908|1902|Star Trek V: The Final Frontier (1989)|Star Trek: The Motion Picture (1979)
1902|11859|Star Trek: The Motion Picture (1979)|Star Trek: First Contact (1996)
11859|1902|Star Trek: First Contact (1996)|Star Trek: The Motion Picture (1979)
1902|8809|Star Trek: The Motion Picture (1979)|Star Trek: Nemesis (2002)
8809|1902|Star Trek: Nemesis (2002)|Star Trek: The Motion Picture (1979)
1902|17302|Star Trek: The Motion Picture (1979)|Star Trek VI: The Undiscovered Country (1991)
17302|1902|Star Trek VI: The Undiscovered Country (1991)|Star Trek: The Motion Picture (1979)
7145|5656|Star Trek III: The Search for Spock (1984)|Star Trek IV: The Voyage Home (1986)
5656|7145|Star Trek IV: The Voyage Home (1986)|Star Trek III: The Search for Spock (1984)
7145|6908|Star Trek III: The Search for Spock (1984)|Star Trek V: The Final Frontier (1989)
6908|7145|Star Trek V: The Final Frontier (1989)|Star Trek III: The Search for Spock (1984)
7145|11859|Star Trek III: The Search for Spock (1984)|Star Trek: First Contact (1996)
11859|7145|Star Trek: First Contact (1996)|Star Trek III: The Search for Spock (1984)
7145|8809|Star Trek III: The Search for Spock (1984)|Star Trek: Nemesis (2002)
8809|7145|Star Trek: Nemesis (2002)|Star Trek III: The Search for Spock (1984)
7145|17302|Star Trek III: The Search for Spock (1984)|Star Trek VI: The Undiscovered Country (1991)
17302|7145|Star Trek VI: The Undiscovered Country (1991)|Star Trek III: The Search for Spock (1984)
5656|6908|Star Trek IV: The Voyage Home (1986)|Star Trek V: The Final Frontier (1989)
6908|5656|Star Trek V: The Final Frontier (1989)|Star Trek IV: The Voyage Home (1986)
5656|11859|Star Trek IV: The Voyage Home (1986)|Star Trek: First Contact (1996)
11859|5656|Star Trek: First Contact (1996)|Star Trek IV: The Voyage Home (1986)
5656|8809|Star Trek IV: The Voyage Home (1986)|Star Trek: Nemesis (2002)
8809|5656|Star Trek: Nemesis (2002)|Star Trek IV: The Voyage Home (1986)
5656|17302|Star Trek IV: The Voyage Home (1986)|Star Trek VI: The Undiscovered Country (1991)
17302|5656|Star Trek VI: The Undiscovered Country (1991)|Star Trek IV: The Voyage Home (1986)
6908|11859|Star Trek V: The Final Frontier (1989)|Star Trek: First Contact (1996)
11859|6908|Star Trek: First Contact (1996)|Star Trek V: The Final Frontier (1989)
6908|8809|Star Trek V: The Final Frontier (1989)|Star Trek: Nemesis (2002)
8809|6908|Star Trek: Nemesis (2002)|Star Trek V: The Final Frontier (1989)
6908|17302|Star Trek V: The Final Frontier (1989)|Star Trek VI: The Undiscovered Country (1991)
17302|6908|Star Trek VI: The Undiscovered Country (1991)|Star Trek V: The Final Frontier (1989)
11859|8809|Star Trek: First Contact (1996)|Star Trek: Nemesis (2002)
8809|11859|Star Trek: Nemesis (2002)|Star Trek: First Contact (1996)
11859|17302|Star Trek: First Contact (1996)|Star Trek VI: The Undiscovered Country (1991)
17302|11859|Star Trek VI: The Undiscovered Country (1991)|Star Trek: First Contact (1996)
8809|17302|Star Trek: Nemesis (2002)|Star Trek VI: The Undiscovered Country (1991)
17302|8809|Star Trek VI: The Undiscovered Country (1991)|Star Trek: Nemesis (2002)
7489|966|Portland Street Blues (1998)|Young and Dangerous 2 (1996)
966|7489|Young and Dangerous 2 (1996)|Portland Street Blues (1998)
7489|8332|Portland Street Blues (1998)|Young and Dangerous: The Prequel (1998)
8332|7489|Young and Dangerous: The Prequel (1998)|Portland Street Blues (1998)
966|8332|Young and Dangerous 2 (1996)|Young and Dangerous: The Prequel (1998)
8332|966|Young and Dangerous: The Prequel (1998)|Young and Dangerous 2 (1996)
13886|15465|Jason X (2002)|Friday the 13th (1980)
15465|13886|Friday the 13th (1980)|Jason X (2002)
13886|1138|Jason X (2002)|Freddy vs. Jason (2003)
1138|13886|Freddy vs. Jason (2003)|Jason X (2002)
15465|1138|Friday the 13th (1980)|Freddy vs. Jason (2003)
1138|15465|Freddy vs. Jason (2003)|Friday the 13th (1980)
15700|15276|The Land Before Time (1988)|The Land Before Time X: The Great Longneck Migration (2003)
15276|15700|The Land Before Time X: The Great Longneck Migration (2003)|The Land Before Time (1988)
15700|10945|The Land Before Time (1988)|The Land Before Time V: The Mysterious Island (1997)
10945|15700|The Land Before Time V: The Mysterious Island (1997)|The Land Before Time (1988)
15700|16628|The Land Before Time (1988)|The Land Before Time III: The Time of the Great Giving (1995)
16628|15700|The Land Before Time III: The Time of the Great Giving (1995)|The Land Before Time (1988)
15700|11099|The Land Before Time (1988)|The Land Before Time II: The Great Valley Adventure (1994)
11099|15700|The Land Before Time II: The Great Valley Adventure (1994)|The Land Before Time (1988)
15700|12447|The Land Before Time (1988)|The Land Before Time VIII: The Big Freeze (2001)
12447|15700|The Land Before Time VIII: The Big Freeze (2001)|The Land Before Time (1988)
15700|7037|The Land Before Time (1988)|The Land Before Time IX: Journey to Big Water (2002)
7037|15700|The Land Before Time IX: Journey to Big Water (2002)|The Land Before Time (1988)
15276|10945|The Land Before Time X: The Great Longneck Migration (2003)|The Land Before Time V: The Mysterious Island (1997)
10945|15276|The Land Before Time V: The Mysterious Island (1997)|The Land Before Time X: The Great Longneck Migration (2003)
15276|16628|The Land Before Time X: The Great Longneck Migration (2003)|The Land Before Time III: The Time of the Great Giving (1995)
16628|15276|The Land Before Time III: The Time of the Great Giving (1995)|The Land Before Time X: The Great Longneck Migration (2003)
15276|11099|The Land Before Time X: The Great Longneck Migration (2003)|The Land Before Time II: The Great Valley Adventure (1994)
11099|15276|The Land Before Time II: The Great Valley Adventure (1994)|The Land Before Time X: The Great Longneck Migration (2003)
15276|12447|The Land Before Time X: The Great Longneck Migration (2003)|The Land Before Time VIII: The Big Freeze (2001)
12447|15276|The Land Before Time VIII: The Big Freeze (2001)|The Land Before Time X: The Great Longneck Migration (2003)
15276|7037|The Land Before Time X: The Great Longneck Migration (2003)|The Land Before Time IX: Journey to Big Water (2002)
7037|15276|The Land Before Time IX: Journey to Big Water (2002)|The Land Before Time X: The Great Longneck Migration (2003)
10945|16628|The Land Before Time V: The Mysterious Island (1997)|The Land Before Time III: The Time of the Great Giving (1995)
16628|10945|The Land Before Time III: The Time of the Great Giving (1995)|The Land Before Time V: The Mysterious Island (1997)
10945|11099|The Land Before Time V: The Mysterious Island (1997)|The Land Before Time II: The Great Valley Adventure (1994)
11099|10945|The Land Before Time II: The Great Valley Adventure (1994)|The Land Before Time V: The Mysterious Island (1997)
10945|12447|The Land Before Time V: The Mysterious Island (1997)|The Land Before Time VIII: The Big Freeze (2001)
12447|10945|The Land Before Time VIII: The Big Freeze (2001)|The Land Before Time V: The Mysterious Island (1997)
10945|7037|The Land Before Time V: The Mysterious Island (1997)|The Land Before Time IX: Journey to Big Water (2002)
7037|10945|The Land Before Time IX: Journey to Big Water (2002)|The Land Before Time V: The Mysterious Island (1997)
16628|11099|The Land Before Time III: The Time of the Great Giving (1995)|The Land Before Time II: The Great Valley Adventure (1994)
11099|16628|The Land Before Time II: The Great Valley Adventure (1994)|The Land Before Time III: The Time of the Great Giving (1995)
16628|12447|The Land Before Time III: The Time of the Great Giving (1995)|The Land Before Time VIII: The Big Freeze (2001)
12447|16628|The Land Before Time VIII: The Big Freeze (2001)|The Land Before Time III: The Time of the Great Giving (1995)
16628|7037|The Land Before Time III: The Time of the Great Giving (1995)|The Land Before Time IX: Journey to Big Water (2002)
7037|16628|The Land Before Time IX: Journey to Big Water (2002)|The Land Before Time III: The Time of the Great Giving (1995)
11099|12447|The Land Before Time II: The Great Valley Adventure (1994)|The Land Before Time VIII: The Big Freeze (2001)
12447|11099|The Land Before Time VIII: The Big Freeze (2001)|The Land Before Time II: The Great Valley Adventure (1994)
11099|7037|The Land Before Time II: The Great Valley Adventure (1994)|The Land Before Time IX: Journey to Big Water (2002)
7037|11099|The Land Before Time IX: Journey to Big Water (2002)|The Land Before Time II: The Great Valley Adventure (1994)
12447|7037|The Land Before Time VIII: The Big Freeze (2001)|The Land Before Time IX: Journey to Big Water (2002)
7037|12447|The Land Before Time IX: Journey to Big Water (2002)|The Land Before Time VIII: The Big Freeze (2001)
3937|16818|Butley (1974)|A Delicate Balance (1973)
16818|3937|A Delicate Balance (1973)|Butley (1974)
3937|9018|Butley (1974)|The Iceman Cometh (1973)
9018|3937|The Iceman Cometh (1973)|Butley (1974)
3937|7637|Butley (1974)|The Man in the Glass Booth (1975)
7637|3937|The Man in the Glass Booth (1975)|Butley (1974)
16818|9018|A Delicate Balance (1973)|The Iceman Cometh (1973)
9018|16818|The Iceman Cometh (1973)|A Delicate Balance (1973)
16818|7637|A Delicate Balance (1973)|The Man in the Glass Booth (1975)
7637|16818|The Man in the Glass Booth (1975)|A Delicate Balance (1973)
9018|7637|The Iceman Cometh (1973)|The Man in the Glass Booth (1975)
7637|9018|The Man in the Glass Booth (1975)|The Iceman Cometh (1973)
5569|7741|The Adventures of Sherlock Holmes (1939)|Sherlock Holmes in Washington (1943)
7741|5569|Sherlock Holmes in Washington (1943)|The Adventures of Sherlock Holmes (1939)
5569|12416|The Adventures of Sherlock Holmes (1939)|Sherlock Holmes and the Voice of Terror (1942)
12416|5569|Sherlock Holmes and the Voice of Terror (1942)|The Adventures of Sherlock Holmes (1939)
5569|10450|The Adventures of Sherlock Holmes (1939)|Sherlock Holmes Faces Death (1943)
10450|5569|Sherlock Holmes Faces Death (1943)|The Adventures of Sherlock Holmes (1939)
7741|12416|Sherlock Holmes in Washington (1943)|Sherlock Holmes and the Voice of Terror (1942)
12416|7741|Sherlock Holmes and the Voice of Terror (1942)|Sherlock Holmes in Washington (1943)
7741|10450|Sherlock Holmes in Washington (1943)|Sherlock Holmes Faces Death (1943)
10450|7741|Sherlock Holmes Faces Death (1943)|Sherlock Holmes in Washington (1943)
12416|10450|Sherlock Holmes and the Voice of Terror (1942)|Sherlock Holmes Faces Death (1943)
10450|12416|Sherlock Holmes Faces Death (1943)|Sherlock Holmes and the Voice of Terror (1942)
760|7253|Pooh's Heffalump Movie (2005)|Piglet's Big Movie (2003)
7253|760|Piglet's Big Movie (2003)|Pooh's Heffalump Movie (2005)
760|8313|Pooh's Heffalump Movie (2005)|The Many Adventures of Winnie the Pooh (1977)
8313|760|The Many Adventures of Winnie the Pooh (1977)|Pooh's Heffalump Movie (2005)
760|1535|Pooh's Heffalump Movie (2005)|Pooh's Heffalump Halloween Movie (2005)
1535|760|Pooh's Heffalump Halloween Movie (2005)|Pooh's Heffalump Movie (2005)
760|16931|Pooh's Heffalump Movie (2005)|The Tigger Movie (2000)
16931|760|The Tigger Movie (2000)|Pooh's Heffalump Movie (2005)
760|239|Pooh's Heffalump Movie (2005)|Winnie the Pooh: Springtime with Roo (2004)
239|760|Winnie the Pooh: Springtime with Roo (2004)|Pooh's Heffalump Movie (2005)
7253|8313|Piglet's Big Movie (2003)|The Many Adventures of Winnie the Pooh (1977)
8313|7253|The Many Adventures of Winnie the Pooh (1977)|Piglet's Big Movie (2003)
7253|1535|Piglet's Big Movie (2003)|Pooh's Heffalump Halloween Movie (2005)
1535|7253|Pooh's Heffalump Halloween Movie (2005)|Piglet's Big Movie (2003)
7253|16931|Piglet's Big Movie (2003)|The Tigger Movie (2000)
16931|7253|The Tigger Movie (2000)|Piglet's Big Movie (2003)
7253|239|Piglet's Big Movie (2003)|Winnie the Pooh: Springtime with Roo (2004)
239|7253|Winnie the Pooh: Springtime with Roo (2004)|Piglet's Big Movie (2003)
8313|1535|The Many Adventures of Winnie the Pooh (1977)|Pooh's Heffalump Halloween Movie (2005)
1535|8313|Pooh's Heffalump Halloween Movie (2005)|The Many Adventures of Winnie the Pooh (1977)
8313|16931|The Many Adventures of Winnie the Pooh (1977)|The Tigger Movie (2000)
16931|8313|The Tigger Movie (2000)|The Many Adventures of Winnie the Pooh (1977)
8313|239|The Many Adventures of Winnie the Pooh (1977)|Winnie the Pooh: Springtime with Roo (2004)
239|8313|Winnie the Pooh: Springtime with Roo (2004)|The Many Adventures of Winnie the Pooh (1977)
1535|16931|Pooh's Heffalump Halloween Movie (2005)|The Tigger Movie (2000)
16931|1535|The Tigger Movie (2000)|Pooh's Heffalump Halloween Movie (2005)
1535|239|Pooh's Heffalump Halloween Movie (2005)|Winnie the Pooh: Springtime with Roo (2004)
239|1535|Winnie the Pooh: Springtime with Roo (2004)|Pooh's Heffalump Halloween Movie (2005)
16931|239|The Tigger Movie (2000)|Winnie the Pooh: Springtime with Roo (2004)
239|16931|Winnie the Pooh: Springtime with Roo (2004)|The Tigger Movie (2000)
14898|15945|Looney Tunes: Back in Action (2003)|Space Jam (1996)
15945|14898|Space Jam (1996)|Looney Tunes: Back in Action (2003)
14898|11997|Looney Tunes: Back in Action (2003)|Baby Looney Tunes' Eggs-traordinary Adventure (2003)
11997|14898|Baby Looney Tunes' Eggs-traordinary Adventure (2003)|Looney Tunes: Back in Action (2003)
15945|11997|Space Jam (1996)|Baby Looney Tunes' Eggs-traordinary Adventure (2003)
11997|15945|Baby Looney Tunes' Eggs-traordinary Adventure (2003)|Space Jam (1996)
907|9690|Animal Crackers (1930)|Duck Soup (1933)
9690|907|Duck Soup (1933)|Animal Crackers (1930)
907|397|Animal Crackers (1930)|A Night in Casablanca (1946)
397|907|A Night in Casablanca (1946)|Animal Crackers (1930)
907|253|Animal Crackers (1930)|A Night at the Opera (1935)
253|907|A Night at the Opera (1935)|Animal Crackers (1930)
907|12139|Animal Crackers (1930)|A Day at the Races (1937)
12139|907|A Day at the Races (1937)|Animal Crackers (1930)
907|7168|Animal Crackers (1930)|The Cocoanuts (1929)
7168|907|The Cocoanuts (1929)|Animal Crackers (1930)
907|12978|Animal Crackers (1930)|Monkey Business (1931)
12978|907|Monkey Business (1931)|Animal Crackers (1930)
907|12440|Animal Crackers (1930)|Horse Feathers (1932)
12440|907|Horse Feathers (1932)|Animal Crackers (1930)
9690|397|Duck Soup (1933)|A Night in Casablanca (1946)
397|9690|A Night in Casablanca (1946)|Duck Soup (1933)
9690|253|Duck Soup (1933)|A Night at the Opera (1935)
253|9690|A Night at the Opera (1935)|Duck Soup (1933)
9690|12139|Duck Soup (1933)|A Day at the Races (1937)
12139|9690|A Day at the Races (1937)|Duck Soup (1933)
9690|7168|Duck Soup (1933)|The Cocoanuts (1929)
7168|9690|The Cocoanuts (1929)|Duck Soup (1933)
9690|12978|Duck Soup (1933)|Monkey Business (1931)
12978|9690|Monkey Business (1931)|Duck Soup (1933)
9690|12440|Duck Soup (1933)|Horse Feathers (1932)
12440|9690|Horse Feathers (1932)|Duck Soup (1933)
397|253|A Night in Casablanca (1946)|A Night at the Opera (1935)
253|397|A Night at the Opera (1935)|A Night in Casablanca (1946)
397|12139|A Night in Casablanca (1946)|A Day at the Races (1937)
12139|397|A Day at the Races (1937)|A Night in Casablanca (1946)
397|7168|A Night in Casablanca (1946)|The Cocoanuts (1929)
7168|397|The Cocoanuts (1929)|A Night in Casablanca (1946)
397|12978|A Night in Casablanca (1946)|Monkey Business (1931)
12978|397|Monkey Business (1931)|A Night in Casablanca (1946)
397|12440|A Night in Casablanca (1946)|Horse Feathers (1932)
12440|397|Horse Feathers (1932)|A Night in Casablanca (1946)
253|12139|A Night at the Opera (1935)|A Day at the Races (1937)
12139|253|A Day at the Races (1937)|A Night at the Opera (1935)
253|7168|A Night at the Opera (1935)|The Cocoanuts (1929)
7168|253|The Cocoanuts (1929)|A Night at the Opera (1935)
253|12978|A Night at the Opera (1935)|Monkey Business (1931)
12978|253|Monkey Business (1931)|A Night at the Opera (1935)
253|12440|A Night at the Opera (1935)|Horse Feathers (1932)
12440|253|Horse Feathers (1932)|A Night at the Opera (1935)
12139|7168|A Day at the Races (1937)|The Cocoanuts (1929)
7168|12139|The Cocoanuts (1929)|A Day at the Races (1937)
12139|12978|A Day at the Races (1937)|Monkey Business (1931)
12978|12139|Monkey Business (1931)|A Day at the Races (1937)
12139|12440|A Day at the Races (1937)|Horse Feathers (1932)
12440|12139|Horse Feathers (1932)|A Day at the Races (1937)
7168|12978|The Cocoanuts (1929)|Monkey Business (1931)
12978|7168|Monkey Business (1931)|The Cocoanuts (1929)
7168|12440|The Cocoanuts (1929)|Horse Feathers (1932)
12440|7168|Horse Feathers (1932)|The Cocoanuts (1929)
12978|12440|Monkey Business (1931)|Horse Feathers (1932)
12440|12978|Horse Feathers (1932)|Monkey Business (1931)
6759|8299|National Lampoon's Last Resort (1994)|National Lampoon's Class Reunion (1982)
8299|6759|National Lampoon's Class Reunion (1982)|National Lampoon's Last Resort (1994)
6759|9844|National Lampoon's Last Resort (1994)|National Lampoon's Senior Trip (1995)
9844|6759|National Lampoon's Senior Trip (1995)|National Lampoon's Last Resort (1994)
6759|1233|National Lampoon's Last Resort (1994)|Repli-Kate (2002)
1233|6759|Repli-Kate (2002)|National Lampoon's Last Resort (1994)
6759|12605|National Lampoon's Last Resort (1994)|National Lampoon's Animal House (1978)
12605|6759|National Lampoon's Animal House (1978)|National Lampoon's Last Resort (1994)
6759|12088|National Lampoon's Last Resort (1994)|National Lampoon's Going the Distance (2004)
12088|6759|National Lampoon's Going the Distance (2004)|National Lampoon's Last Resort (1994)
6759|7532|National Lampoon's Last Resort (1994)|National Lampoon's Gold Diggers (2003)
7532|6759|National Lampoon's Gold Diggers (2003)|National Lampoon's Last Resort (1994)
8299|9844|National Lampoon's Class Reunion (1982)|National Lampoon's Senior Trip (1995)
9844|8299|National Lampoon's Senior Trip (1995)|National Lampoon's Class Reunion (1982)
8299|1233|National Lampoon's Class Reunion (1982)|Repli-Kate (2002)
1233|8299|Repli-Kate (2002)|National Lampoon's Class Reunion (1982)
8299|12605|National Lampoon's Class Reunion (1982)|National Lampoon's Animal House (1978)
12605|8299|National Lampoon's Animal House (1978)|National Lampoon's Class Reunion (1982)
8299|12088|National Lampoon's Class Reunion (1982)|National Lampoon's Going the Distance (2004)
12088|8299|National Lampoon's Going the Distance (2004)|National Lampoon's Class Reunion (1982)
8299|7532|National Lampoon's Class Reunion (1982)|National Lampoon's Gold Diggers (2003)
7532|8299|National Lampoon's Gold Diggers (2003)|National Lampoon's Class Reunion (1982)
9844|1233|National Lampoon's Senior Trip (1995)|Repli-Kate (2002)
1233|9844|Repli-Kate (2002)|National Lampoon's Senior Trip (1995)
9844|12605|National Lampoon's Senior Trip (1995)|National Lampoon's Animal House (1978)
12605|9844|National Lampoon's Animal House (1978)|National Lampoon's Senior Trip (1995)
9844|12088|National Lampoon's Senior Trip (1995)|National Lampoon's Going the Distance (2004)
12088|9844|National Lampoon's Going the Distance (2004)|National Lampoon's Senior Trip (1995)
9844|7532|National Lampoon's Senior Trip (1995)|National Lampoon's Gold Diggers (2003)
7532|9844|National Lampoon's Gold Diggers (2003)|National Lampoon's Senior Trip (1995)
1233|12605|Repli-Kate (2002)|National Lampoon's Animal House (1978)
12605|1233|National Lampoon's Animal House (1978)|Repli-Kate (2002)
1233|12088|Repli-Kate (2002)|National Lampoon's Going the Distance (2004)
12088|1233|National Lampoon's Going the Distance (2004)|Repli-Kate (2002)
1233|7532|Repli-Kate (2002)|National Lampoon's Gold Diggers (2003)
7532|1233|National Lampoon's Gold Diggers (2003)|Repli-Kate (2002)
12605|12088|National Lampoon's Animal House (1978)|National Lampoon's Going the Distance (2004)
12088|12605|National Lampoon's Going the Distance (2004)|National Lampoon's Animal House (1978)
12605|7532|National Lampoon's Animal House (1978)|National Lampoon's Gold Diggers (2003)
7532|12605|National Lampoon's Gold Diggers (2003)|National Lampoon's Animal House (1978)
12088|7532|National Lampoon's Going the Distance (2004)|National Lampoon's Gold Diggers (2003)
7532|12088|National Lampoon's Gold Diggers (2003)|National Lampoon's Going the Distance (2004)
7385|11506|Odyssey into the Mind's Eye (1996)|Computer Animation Extravaganza (2000)
11506|7385|Computer Animation Extravaganza (2000)|Odyssey into the Mind's Eye (1996)
7385|3100|Odyssey into the Mind's Eye (1996)|Beyond the Mind's Eye (1992)
3100|7385|Beyond the Mind's Eye (1992)|Odyssey into the Mind's Eye (1996)
11506|3100|Computer Animation Extravaganza (2000)|Beyond the Mind's Eye (1992)
3100|11506|Beyond the Mind's Eye (1992)|Computer Animation Extravaganza (2000)
13125|8982|Scooby-Doo and the Ghoul School (1988)|Scooby-Doo and the Legend of the Vampire (2003)
8982|13125|Scooby-Doo and the Legend of the Vampire (2003)|Scooby-Doo and the Ghoul School (1988)
13125|14322|Scooby-Doo and the Ghoul School (1988)|Scooby-Doo Meets the Boo Brothers (1987)
14322|13125|Scooby-Doo Meets the Boo Brothers (1987)|Scooby-Doo and the Ghoul School (1988)
13125|3570|Scooby-Doo and the Ghoul School (1988)|Scooby-Doo and the Monster of Mexico (2003)
3570|13125|Scooby-Doo and the Monster of Mexico (2003)|Scooby-Doo and the Ghoul School (1988)
13125|14631|Scooby-Doo and the Ghoul School (1988)|Scooby-Doo and the Cyber Chase (2001)
14631|13125|Scooby-Doo and the Cyber Chase (2001)|Scooby-Doo and the Ghoul School (1988)
13125|12482|Scooby-Doo and the Ghoul School (1988)|Scooby-Doo and the Witch's Ghost (1999)
12482|13125|Scooby-Doo and the Witch's Ghost (1999)|Scooby-Doo and the Ghoul School (1988)
13125|14748|Scooby-Doo and the Ghoul School (1988)|Scooby-Doo and the Alien Invaders (2000)
14748|13125|Scooby-Doo and the Alien Invaders (2000)|Scooby-Doo and the Ghoul School (1988)
13125|11552|Scooby-Doo and the Ghoul School (1988)|Scooby-Doo on Zombie Island (1998)
11552|13125|Scooby-Doo on Zombie Island (1998)|Scooby-Doo and the Ghoul School (1988)
13125|17403|Scooby-Doo and the Ghoul School (1988)|Scooby-Doo and the Loch Ness Monster (2004)
17403|13125|Scooby-Doo and the Loch Ness Monster (2004)|Scooby-Doo and the Ghoul School (1988)
8982|14322|Scooby-Doo and the Legend of the Vampire (2003)|Scooby-Doo Meets the Boo Brothers (1987)
14322|8982|Scooby-Doo Meets the Boo Brothers (1987)|Scooby-Doo and the Legend of the Vampire (2003)
8982|3570|Scooby-Doo and the Legend of the Vampire (2003)|Scooby-Doo and the Monster of Mexico (2003)
3570|8982|Scooby-Doo and the Monster of Mexico (2003)|Scooby-Doo and the Legend of the Vampire (2003)
8982|14631|Scooby-Doo and the Legend of the Vampire (2003)|Scooby-Doo and the Cyber Chase (2001)
14631|8982|Scooby-Doo and the Cyber Chase (2001)|Scooby-Doo and the Legend of the Vampire (2003)
8982|12482|Scooby-Doo and the Legend of the Vampire (2003)|Scooby-Doo and the Witch's Ghost (1999)
12482|8982|Scooby-Doo and the Witch's Ghost (1999)|Scooby-Doo and the Legend of the Vampire (2003)
8982|14748|Scooby-Doo and the Legend of the Vampire (2003)|Scooby-Doo and the Alien Invaders (2000)
14748|8982|Scooby-Doo and the Alien Invaders (2000)|Scooby-Doo and the Legend of the Vampire (2003)
8982|11552|Scooby-Doo and the Legend of the Vampire (2003)|Scooby-Doo on Zombie Island (1998)
11552|8982|Scooby-Doo on Zombie Island (1998)|Scooby-Doo and the Legend of the Vampire (2003)
8982|17403|Scooby-Doo and the Legend of the Vampire (2003)|Scooby-Doo and the Loch Ness Monster (2004)
17403|8982|Scooby-Doo and the Loch Ness Monster (2004)|Scooby-Doo and the Legend of the Vampire (2003)
14322|3570|Scooby-Doo Meets the Boo Brothers (1987)|Scooby-Doo and the Monster of Mexico (2003)
3570|14322|Scooby-Doo and the Monster of Mexico (2003)|Scooby-Doo Meets the Boo Brothers (1987)
14322|14631|Scooby-Doo Meets the Boo Brothers (1987)|Scooby-Doo and the Cyber Chase (2001)
14631|14322|Scooby-Doo and the Cyber Chase (2001)|Scooby-Doo Meets the Boo Brothers (1987)
14322|12482|Scooby-Doo Meets the Boo Brothers (1987)|Scooby-Doo and the Witch's Ghost (1999)
12482|14322|Scooby-Doo and the Witch's Ghost (1999)|Scooby-Doo Meets the Boo Brothers (1987)
14322|14748|Scooby-Doo Meets the Boo Brothers (1987)|Scooby-Doo and the Alien Invaders (2000)
14748|14322|Scooby-Doo and the Alien Invaders (2000)|Scooby-Doo Meets the Boo Brothers (1987)
14322|11552|Scooby-Doo Meets the Boo Brothers (1987)|Scooby-Doo on Zombie Island (1998)
11552|14322|Scooby-Doo on Zombie Island (1998)|Scooby-Doo Meets the Boo Brothers (1987)
14322|17403|Scooby-Doo Meets the Boo Brothers (1987)|Scooby-Doo and the Loch Ness Monster (2004)
17403|14322|Scooby-Doo and the Loch Ness Monster (2004)|Scooby-Doo Meets the Boo Brothers (1987)
3570|14631|Scooby-Doo and the Monster of Mexico (2003)|Scooby-Doo and the Cyber Chase (2001)
14631|3570|Scooby-Doo and the Cyber Chase (2001)|Scooby-Doo and the Monster of Mexico (2003)
3570|12482|Scooby-Doo and the Monster of Mexico (2003)|Scooby-Doo and the Witch's Ghost (1999)
12482|3570|Scooby-Doo and the Witch's Ghost (1999)|Scooby-Doo and the Monster of Mexico (2003)
3570|14748|Scooby-Doo and the Monster of Mexico (2003)|Scooby-Doo and the Alien Invaders (2000)
14748|3570|Scooby-Doo and the Alien Invaders (2000)|Scooby-Doo and the Monster of Mexico (2003)
3570|11552|Scooby-Doo and the Monster of Mexico (2003)|Scooby-Doo on Zombie Island (1998)
11552|3570|Scooby-Doo on Zombie Island (1998)|Scooby-Doo and the Monster of Mexico (2003)
3570|17403|Scooby-Doo and the Monster of Mexico (2003)|Scooby-Doo and the Loch Ness Monster (2004)
17403|3570|Scooby-Doo and the Loch Ness Monster (2004)|Scooby-Doo and the Monster of Mexico (2003)
14631|12482|Scooby-Doo and the Cyber Chase (2001)|Scooby-Doo and the Witch's Ghost (1999)
12482|14631|Scooby-Doo and the Witch's Ghost (1999)|Scooby-Doo and the Cyber Chase (2001)
14631|14748|Scooby-Doo and the Cyber Chase (2001)|Scooby-Doo and the Alien Invaders (2000)
14748|14631|Scooby-Doo and the Alien Invaders (2000)|Scooby-Doo and the Cyber Chase (2001)
14631|11552|Scooby-Doo and the Cyber Chase (2001)|Scooby-Doo on Zombie Island (1998)
11552|14631|Scooby-Doo on Zombie Island (1998)|Scooby-Doo and the Cyber Chase (2001)
14631|17403|Scooby-Doo and the Cyber Chase (2001)|Scooby-Doo and the Loch Ness Monster (2004)
17403|14631|Scooby-Doo and the Loch Ness Monster (2004)|Scooby-Doo and the Cyber Chase (2001)
12482|14748|Scooby-Doo and the Witch's Ghost (1999)|Scooby-Doo and the Alien Invaders (2000)
14748|12482|Scooby-Doo and the Alien Invaders (2000)|Scooby-Doo and the Witch's Ghost (1999)
12482|11552|Scooby-Doo and the Witch's Ghost (1999)|Scooby-Doo on Zombie Island (1998)
11552|12482|Scooby-Doo on Zombie Island (1998)|Scooby-Doo and the Witch's Ghost (1999)
12482|17403|Scooby-Doo and the Witch's Ghost (1999)|Scooby-Doo and the Loch Ness Monster (2004)
17403|12482|Scooby-Doo and the Loch Ness Monster (2004)|Scooby-Doo and the Witch's Ghost (1999)
14748|11552|Scooby-Doo and the Alien Invaders (2000)|Scooby-Doo on Zombie Island (1998)
11552|14748|Scooby-Doo on Zombie Island (1998)|Scooby-Doo and the Alien Invaders (2000)
14748|17403|Scooby-Doo and the Alien Invaders (2000)|Scooby-Doo and the Loch Ness Monster (2004)
17403|14748|Scooby-Doo and the Loch Ness Monster (2004)|Scooby-Doo and the Alien Invaders (2000)
11552|17403|Scooby-Doo on Zombie Island (1998)|Scooby-Doo and the Loch Ness Monster (2004)
17403|11552|Scooby-Doo and the Loch Ness Monster (2004)|Scooby-Doo on Zombie Island (1998)
8512|12904|The World Is Not Enough (1999)|You Only Live Twice (1967)
12904|8512|You Only Live Twice (1967)|The World Is Not Enough (1999)
8512|7910|The World Is Not Enough (1999)|The Living Daylights (1987)
7910|8512|The Living Daylights (1987)|The World Is Not Enough (1999)
8512|17346|The World Is Not Enough (1999)|The Spy Who Loved Me (1977)
17346|8512|The Spy Who Loved Me (1977)|The World Is Not Enough (1999)
8512|1148|The World Is Not Enough (1999)|For Your Eyes Only (1981)
1148|8512|For Your Eyes Only (1981)|The World Is Not Enough (1999)
8512|3684|The World Is Not Enough (1999)|Goldfinger (1964)
3684|8512|Goldfinger (1964)|The World Is Not Enough (1999)
8512|10491|The World Is Not Enough (1999)|Dr. No (1962)
10491|8512|Dr. No (1962)|The World Is Not Enough (1999)
8512|7509|The World Is Not Enough (1999)|Die Another Day (2002)
7509|8512|Die Another Day (2002)|The World Is Not Enough (1999)
8512|8682|The World Is Not Enough (1999)|Thunderball (1965)
8682|8512|Thunderball (1965)|The World Is Not Enough (1999)
8512|17621|The World Is Not Enough (1999)|Tomorrow Never Dies (1997)
17621|8512|Tomorrow Never Dies (1997)|The World Is Not Enough (1999)
8512|11613|The World Is Not Enough (1999)|The Man with the Golden Gun (1974)
11613|8512|The Man with the Golden Gun (1974)|The World Is Not Enough (1999)
8512|16552|The World Is Not Enough (1999)|GoldenEye (1995)
16552|8512|GoldenEye (1995)|The World Is Not Enough (1999)
8512|8717|The World Is Not Enough (1999)|From Russia With Love (1963)
8717|8512|From Russia With Love (1963)|The World Is Not Enough (1999)
8512|14439|The World Is Not Enough (1999)|Live and Let Die (1973)
14439|8512|Live and Let Die (1973)|The World Is Not Enough (1999)
8512|16952|The World Is Not Enough (1999)|Licence to Kill (1989)
16952|8512|Licence to Kill (1989)|The World Is Not Enough (1999)
12904|7910|You Only Live Twice (1967)|The Living Daylights (1987)
7910|12904|The Living Daylights (1987)|You Only Live Twice (1967)
12904|17346|You Only Live Twice (1967)|The Spy Who Loved Me (1977)
17346|12904|The Spy Who Loved Me (1977)|You Only Live Twice (1967)
12904|1148|You Only Live Twice (1967)|For Your Eyes Only (1981)
1148|12904|For Your Eyes Only (1981)|You Only Live Twice (1967)
12904|3684|You Only Live Twice (1967)|Goldfinger (1964)
3684|12904|Goldfinger (1964)|You Only Live Twice (1967)
12904|10491|You Only Live Twice (1967)|Dr. No (1962)
10491|12904|Dr. No (1962)|You Only Live Twice (1967)
12904|7509|You Only Live Twice (1967)|Die Another Day (2002)
7509|12904|Die Another Day (2002)|You Only Live Twice (1967)
12904|8682|You Only Live Twice (1967)|Thunderball (1965)
8682|12904|Thunderball (1965)|You Only Live Twice (1967)
12904|17621|You Only Live Twice (1967)|Tomorrow Never Dies (1997)
17621|12904|Tomorrow Never Dies (1997)|You Only Live Twice (1967)
12904|11613|You Only Live Twice (1967)|The Man with the Golden Gun (1974)
11613|12904|The Man with the Golden Gun (1974)|You Only Live Twice (1967)
12904|16552|You Only Live Twice (1967)|GoldenEye (1995)
16552|12904|GoldenEye (1995)|You Only Live Twice (1967)
12904|8717|You Only Live Twice (1967)|From Russia With Love (1963)
8717|12904|From Russia With Love (1963)|You Only Live Twice (1967)
12904|14439|You Only Live Twice (1967)|Live and Let Die (1973)
14439|12904|Live and Let Die (1973)|You Only Live Twice (1967)
12904|16952|You Only Live Twice (1967)|Licence to Kill (1989)
16952|12904|Licence to Kill (1989)|You Only Live Twice (1967)
7910|17346|The Living Daylights (1987)|The Spy Who Loved Me (1977)
17346|7910|The Spy Who Loved Me (1977)|The Living Daylights (1987)
7910|1148|The Living Daylights (1987)|For Your Eyes Only (1981)
1148|7910|For Your Eyes Only (1981)|The Living Daylights (1987)
7910|3684|The Living Daylights (1987)|Goldfinger (1964)
3684|7910|Goldfinger (1964)|The Living Daylights (1987)
7910|10491|The Living Daylights (1987)|Dr. No (1962)
10491|7910|Dr. No (1962)|The Living Daylights (1987)
7910|7509|The Living Daylights (1987)|Die Another Day (2002)
7509|7910|Die Another Day (2002)|The Living Daylights (1987)
7910|8682|The Living Daylights (1987)|Thunderball (1965)
8682|7910|Thunderball (1965)|The Living Daylights (1987)
7910|17621|The Living Daylights (1987)|Tomorrow Never Dies (1997)
17621|7910|Tomorrow Never Dies (1997)|The Living Daylights (1987)
7910|11613|The Living Daylights (1987)|The Man with the Golden Gun (1974)
11613|7910|The Man with the Golden Gun (1974)|The Living Daylights (1987)
7910|16552|The Living Daylights (1987)|GoldenEye (1995)
16552|7910|GoldenEye (1995)|The Living Daylights (1987)
7910|8717|The Living Daylights (1987)|From Russia With Love (1963)
8717|7910|From Russia With Love (1963)|The Living Daylights (1987)
7910|14439|The Living Daylights (1987)|Live and Let Die (1973)
14439|7910|Live and Let Die (1973)|The Living Daylights (1987)
7910|16952|The Living Daylights (1987)|Licence to Kill (1989)
16952|7910|Licence to Kill (1989)|The Living Daylights (1987)
17346|1148|The Spy Who Loved Me (1977)|For Your Eyes Only (1981)
1148|17346|For Your Eyes Only (1981)|The Spy Who Loved Me (1977)
17346|3684|The Spy Who Loved Me (1977)|Goldfinger (1964)
3684|17346|Goldfinger (1964)|The Spy Who Loved Me (1977)
17346|10491|The Spy Who Loved Me (1977)|Dr. No (1962)
10491|17346|Dr. No (1962)|The Spy Who Loved Me (1977)
17346|7509|The Spy Who Loved Me (1977)|Die Another Day (2002)
7509|17346|Die Another Day (2002)|The Spy Who Loved Me (1977)
17346|8682|The Spy Who Loved Me (1977)|Thunderball (1965)
8682|17346|Thunderball (1965)|The Spy Who Loved Me (1977)
17346|17621|The Spy Who Loved Me (1977)|Tomorrow Never Dies (1997)
17621|17346|Tomorrow Never Dies (1997)|The Spy Who Loved Me (1977)
17346|11613|The Spy Who Loved Me (1977)|The Man with the Golden Gun (1974)
11613|17346|The Man with the Golden Gun (1974)|The Spy Who Loved Me (1977)
17346|16552|The Spy Who Loved Me (1977)|GoldenEye (1995)
16552|17346|GoldenEye (1995)|The Spy Who Loved Me (1977)
17346|8717|The Spy Who Loved Me (1977)|From Russia With Love (1963)
8717|17346|From Russia With Love (1963)|The Spy Who Loved Me (1977)
17346|14439|The Spy Who Loved Me (1977)|Live and Let Die (1973)
14439|17346|Live and Let Die (1973)|The Spy Who Loved Me (1977)
17346|16952|The Spy Who Loved Me (1977)|Licence to Kill (1989)
16952|17346|Licence to Kill (1989)|The Spy Who Loved Me (1977)
1148|3684|For Your Eyes Only (1981)|Goldfinger (1964)
3684|1148|Goldfinger (1964)|For Your Eyes Only (1981)
1148|10491|For Your Eyes Only (1981)|Dr. No (1962)
10491|1148|Dr. No (1962)|For Your Eyes Only (1981)
1148|7509|For Your Eyes Only (1981)|Die Another Day (2002)
7509|1148|Die Another Day (2002)|For Your Eyes Only (1981)
1148|8682|For Your Eyes Only (1981)|Thunderball (1965)
8682|1148|Thunderball (1965)|For Your Eyes Only (1981)
1148|17621|For Your Eyes Only (1981)|Tomorrow Never Dies (1997)
17621|1148|Tomorrow Never Dies (1997)|For Your Eyes Only (1981)
1148|11613|For Your Eyes Only (1981)|The Man with the Golden Gun (1974)
11613|1148|The Man with the Golden Gun (1974)|For Your Eyes Only (1981)
1148|16552|For Your Eyes Only (1981)|GoldenEye (1995)
16552|1148|GoldenEye (1995)|For Your Eyes Only (1981)
1148|8717|For Your Eyes Only (1981)|From Russia With Love (1963)
8717|1148|From Russia With Love (1963)|For Your Eyes Only (1981)
1148|14439|For Your Eyes Only (1981)|Live and Let Die (1973)
14439|1148|Live and Let Die (1973)|For Your Eyes Only (1981)
1148|16952|For Your Eyes Only (1981)|Licence to Kill (1989)
16952|1148|Licence to Kill (1989)|For Your Eyes Only (1981)
3684|10491|Goldfinger (1964)|Dr. No (1962)
10491|3684|Dr. No (1962)|Goldfinger (1964)
3684|7509|Goldfinger (1964)|Die Another Day (2002)
7509|3684|Die Another Day (2002)|Goldfinger (1964)
3684|8682|Goldfinger (1964)|Thunderball (1965)
8682|3684|Thunderball (1965)|Goldfinger (1964)
3684|17621|Goldfinger (1964)|Tomorrow Never Dies (1997)
17621|3684|Tomorrow Never Dies (1997)|Goldfinger (1964)
3684|11613|Goldfinger (1964)|The Man with the Golden Gun (1974)
11613|3684|The Man with the Golden Gun (1974)|Goldfinger (1964)
3684|16552|Goldfinger (1964)|GoldenEye (1995)
16552|3684|GoldenEye (1995)|Goldfinger (1964)
3684|8717|Goldfinger (1964)|From Russia With Love (1963)
8717|3684|From Russia With Love (1963)|Goldfinger (1964)
3684|14439|Goldfinger (1964)|Live and Let Die (1973)
14439|3684|Live and Let Die (1973)|Goldfinger (1964)
3684|16952|Goldfinger (1964)|Licence to Kill (1989)
16952|3684|Licence to Kill (1989)|Goldfinger (1964)
10491|7509|Dr. No (1962)|Die Another Day (2002)
7509|10491|Die Another Day (2002)|Dr. No (1962)
10491|8682|Dr. No (1962)|Thunderball (1965)
8682|10491|Thunderball (1965)|Dr. No (1962)
10491|17621|Dr. No (1962)|Tomorrow Never Dies (1997)
17621|10491|Tomorrow Never Dies (1997)|Dr. No (1962)
10491|11613|Dr. No (1962)|The Man with the Golden Gun (1974)
11613|10491|The Man with the Golden Gun (1974)|Dr. No (1962)
10491|16552|Dr. No (1962)|GoldenEye (1995)
16552|10491|GoldenEye (1995)|Dr. No (1962)
10491|8717|Dr. No (1962)|From Russia With Love (1963)
8717|10491|From Russia With Love (1963)|Dr. No (1962)
10491|14439|Dr. No (1962)|Live and Let Die (1973)
14439|10491|Live and Let Die (1973)|Dr. No (1962)
10491|16952|Dr. No (1962)|Licence to Kill (1989)
16952|10491|Licence to Kill (1989)|Dr. No (1962)
7509|8682|Die Another Day (2002)|Thunderball (1965)
8682|7509|Thunderball (1965)|Die Another Day (2002)
7509|17621|Die Another Day (2002)|Tomorrow Never Dies (1997)
17621|7509|Tomorrow Never Dies (1997)|Die Another Day (2002)
7509|11613|Die Another Day (2002)|The Man with the Golden Gun (1974)
11613|7509|The Man with the Golden Gun (1974)|Die Another Day (2002)
7509|16552|Die Another Day (2002)|GoldenEye (1995)
16552|7509|GoldenEye (1995)|Die Another Day (2002)
7509|8717|Die Another Day (2002)|From Russia With Love (1963)
8717|7509|From Russia With Love (1963)|Die Another Day (2002)
7509|14439|Die Another Day (2002)|Live and Let Die (1973)
14439|7509|Live and Let Die (1973)|Die Another Day (2002)
7509|16952|Die Another Day (2002)|Licence to Kill (1989)
16952|7509|Licence to Kill (1989)|Die Another Day (2002)
8682|17621|Thunderball (1965)|Tomorrow Never Dies (1997)
17621|8682|Tomorrow Never Dies (1997)|Thunderball (1965)
8682|11613|Thunderball (1965)|The Man with the Golden Gun (1974)
11613|8682|The Man with the Golden Gun (1974)|Thunderball (1965)
8682|16552|Thunderball (1965)|GoldenEye (1995)
16552|8682|GoldenEye (1995)|Thunderball (1965)
8682|8717|Thunderball (1965)|From Russia With Love (1963)
8717|8682|From Russia With Love (1963)|Thunderball (1965)
8682|14439|Thunderball (1965)|Live and Let Die (1973)
14439|8682|Live and Let Die (1973)|Thunderball (1965)
8682|16952|Thunderball (1965)|Licence to Kill (1989)
16952|8682|Licence to Kill (1989)|Thunderball (1965)
17621|11613|Tomorrow Never Dies (1997)|The Man with the Golden Gun (1974)
11613|17621|The Man with the Golden Gun (1974)|Tomorrow Never Dies (1997)
17621|16552|Tomorrow Never Dies (1997)|GoldenEye (1995)
16552|17621|GoldenEye (1995)|Tomorrow Never Dies (1997)
17621|8717|Tomorrow Never Dies (1997)|From Russia With Love (1963)
8717|17621|From Russia With Love (1963)|Tomorrow Never Dies (1997)
17621|14439|Tomorrow Never Dies (1997)|Live and Let Die (1973)
14439|17621|Live and Let Die (1973)|Tomorrow Never Dies (1997)
17621|16952|Tomorrow Never Dies (1997)|Licence to Kill (1989)
16952|17621|Licence to Kill (1989)|Tomorrow Never Dies (1997)
11613|16552|The Man with the Golden Gun (1974)|GoldenEye (1995)
16552|11613|GoldenEye (1995)|The Man with the Golden Gun (1974)
11613|8717|The Man with the Golden Gun (1974)|From Russia With Love (1963)
8717|11613|From Russia With Love (1963)|The Man with the Golden Gun (1974)
11613|14439|The Man with the Golden Gun (1974)|Live and Let Die (1973)
14439|11613|Live and Let Die (1973)|The Man with the Golden Gun (1974)
11613|16952|The Man with the Golden Gun (1974)|Licence to Kill (1989)
16952|11613|Licence to Kill (1989)|The Man with the Golden Gun (1974)
16552|8717|GoldenEye (1995)|From Russia With Love (1963)
8717|16552|From Russia With Love (1963)|GoldenEye (1995)
16552|14439|GoldenEye (1995)|Live and Let Die (1973)
14439|16552|Live and Let Die (1973)|GoldenEye (1995)
16552|16952|GoldenEye (1995)|Licence to Kill (1989)
16952|16552|Licence to Kill (1989)|GoldenEye (1995)
8717|14439|From Russia With Love (1963)|Live and Let Die (1973)
14439|8717|Live and Let Die (1973)|From Russia With Love (1963)
8717|16952|From Russia With Love (1963)|Licence to Kill (1989)
16952|8717|Licence to Kill (1989)|From Russia With Love (1963)
14439|16952|Live and Let Die (1973)|Licence to Kill (1989)
16952|14439|Licence to Kill (1989)|Live and Let Die (1973)
8308|16052|Fun and Fancy Free (1947)|Fantasia (1940)
16052|8308|Fantasia (1940)|Fun and Fancy Free (1947)
8308|12307|Fun and Fancy Free (1947)|A Goofy Movie (1995)
12307|8308|A Goofy Movie (1995)|Fun and Fancy Free (1947)
16052|12307|Fantasia (1940)|A Goofy Movie (1995)
12307|16052|A Goofy Movie (1995)|Fantasia (1940)
8656|12640|Godzilla vs. Mechagodzilla II (1993)|Godzilla vs. Megaguirus (2000)
12640|8656|Godzilla vs. Megaguirus (2000)|Godzilla vs. Mechagodzilla II (1993)
8656|12506|Godzilla vs. Mechagodzilla II (1993)|Godzilla vs. Mechagodzilla (1974)
12506|8656|Godzilla vs. Mechagodzilla (1974)|Godzilla vs. Mechagodzilla II (1993)
8656|7140|Godzilla vs. Mechagodzilla II (1993)|Godzilla: Tokyo S.O.S. (2003)
7140|8656|Godzilla: Tokyo S.O.S. (2003)|Godzilla vs. Mechagodzilla II (1993)
8656|4461|Godzilla vs. Mechagodzilla II (1993)|Godzilla Against Mechagodzilla (2002)
4461|8656|Godzilla Against Mechagodzilla (2002)|Godzilla vs. Mechagodzilla II (1993)
8656|14623|Godzilla vs. Mechagodzilla II (1993)|Godzilla vs. Hedorah (1971)
14623|8656|Godzilla vs. Hedorah (1971)|Godzilla vs. Mechagodzilla II (1993)
8656|2442|Godzilla vs. Mechagodzilla II (1993)|Godzilla vs. Gigan (1972)
2442|8656|Godzilla vs. Gigan (1972)|Godzilla vs. Mechagodzilla II (1993)
8656|8233|Godzilla vs. Mechagodzilla II (1993)|Destroy All Monsters (1968)
8233|8656|Destroy All Monsters (1968)|Godzilla vs. Mechagodzilla II (1993)
8656|2459|Godzilla vs. Mechagodzilla II (1993)|Son of Godzilla (1967)
2459|8656|Son of Godzilla (1967)|Godzilla vs. Mechagodzilla II (1993)
8656|12252|Godzilla vs. Mechagodzilla II (1993)|Terror of Mechagodzilla (1975)
12252|8656|Terror of Mechagodzilla (1975)|Godzilla vs. Mechagodzilla II (1993)
8656|10642|Godzilla vs. Mechagodzilla II (1993)|Godzilla 2000: Millennium (1999)
10642|8656|Godzilla 2000: Millennium (1999)|Godzilla vs. Mechagodzilla II (1993)
12640|12506|Godzilla vs. Megaguirus (2000)|Godzilla vs. Mechagodzilla (1974)
12506|12640|Godzilla vs. Mechagodzilla (1974)|Godzilla vs. Megaguirus (2000)
12640|7140|Godzilla vs. Megaguirus (2000)|Godzilla: Tokyo S.O.S. (2003)
7140|12640|Godzilla: Tokyo S.O.S. (2003)|Godzilla vs. Megaguirus (2000)
12640|4461|Godzilla vs. Megaguirus (2000)|Godzilla Against Mechagodzilla (2002)
4461|12640|Godzilla Against Mechagodzilla (2002)|Godzilla vs. Megaguirus (2000)
12640|14623|Godzilla vs. Megaguirus (2000)|Godzilla vs. Hedorah (1971)
14623|12640|Godzilla vs. Hedorah (1971)|Godzilla vs. Megaguirus (2000)
12640|2442|Godzilla vs. Megaguirus (2000)|Godzilla vs. Gigan (1972)
2442|12640|Godzilla vs. Gigan (1972)|Godzilla vs. Megaguirus (2000)
12640|8233|Godzilla vs. Megaguirus (2000)|Destroy All Monsters (1968)
8233|12640|Destroy All Monsters (1968)|Godzilla vs. Megaguirus (2000)
12640|2459|Godzilla vs. Megaguirus (2000)|Son of Godzilla (1967)
2459|12640|Son of Godzilla (1967)|Godzilla vs. Megaguirus (2000)
12640|12252|Godzilla vs. Megaguirus (2000)|Terror of Mechagodzilla (1975)
12252|12640|Terror of Mechagodzilla (1975)|Godzilla vs. Megaguirus (2000)
12640|10642|Godzilla vs. Megaguirus (2000)|Godzilla 2000: Millennium (1999)
10642|12640|Godzilla 2000: Millennium (1999)|Godzilla vs. Megaguirus (2000)
12506|7140|Godzilla vs. Mechagodzilla (1974)|Godzilla: Tokyo S.O.S. (2003)
7140|12506|Godzilla: Tokyo S.O.S. (2003)|Godzilla vs. Mechagodzilla (1974)
12506|4461|Godzilla vs. Mechagodzilla (1974)|Godzilla Against Mechagodzilla (2002)
4461|12506|Godzilla Against Mechagodzilla (2002)|Godzilla vs. Mechagodzilla (1974)
12506|14623|Godzilla vs. Mechagodzilla (1974)|Godzilla vs. Hedorah (1971)
14623|12506|Godzilla vs. Hedorah (1971)|Godzilla vs. Mechagodzilla (1974)
12506|2442|Godzilla vs. Mechagodzilla (1974)|Godzilla vs. Gigan (1972)
2442|12506|Godzilla vs. Gigan (1972)|Godzilla vs. Mechagodzilla (1974)
12506|8233|Godzilla vs. Mechagodzilla (1974)|Destroy All Monsters (1968)
8233|12506|Destroy All Monsters (1968)|Godzilla vs. Mechagodzilla (1974)
12506|2459|Godzilla vs. Mechagodzilla (1974)|Son of Godzilla (1967)
2459|12506|Son of Godzilla (1967)|Godzilla vs. Mechagodzilla (1974)
12506|12252|Godzilla vs. Mechagodzilla (1974)|Terror of Mechagodzilla (1975)
12252|12506|Terror of Mechagodzilla (1975)|Godzilla vs. Mechagodzilla (1974)
12506|10642|Godzilla vs. Mechagodzilla (1974)|Godzilla 2000: Millennium (1999)
10642|12506|Godzilla 2000: Millennium (1999)|Godzilla vs. Mechagodzilla (1974)
7140|4461|Godzilla: Tokyo S.O.S. (2003)|Godzilla Against Mechagodzilla (2002)
4461|7140|Godzilla Against Mechagodzilla (2002)|Godzilla: Tokyo S.O.S. (2003)
7140|14623|Godzilla: Tokyo S.O.S. (2003)|Godzilla vs. Hedorah (1971)
14623|7140|Godzilla vs. Hedorah (1971)|Godzilla: Tokyo S.O.S. (2003)
7140|2442|Godzilla: Tokyo S.O.S. (2003)|Godzilla vs. Gigan (1972)
2442|7140|Godzilla vs. Gigan (1972)|Godzilla: Tokyo S.O.S. (2003)
7140|8233|Godzilla: Tokyo S.O.S. (2003)|Destroy All Monsters (1968)
8233|7140|Destroy All Monsters (1968)|Godzilla: Tokyo S.O.S. (2003)
7140|2459|Godzilla: Tokyo S.O.S. (2003)|Son of Godzilla (1967)
2459|7140|Son of Godzilla (1967)|Godzilla: Tokyo S.O.S. (2003)
7140|12252|Godzilla: Tokyo S.O.S. (2003)|Terror of Mechagodzilla (1975)
12252|7140|Terror of Mechagodzilla (1975)|Godzilla: Tokyo S.O.S. (2003)
7140|10642|Godzilla: Tokyo S.O.S. (2003)|Godzilla 2000: Millennium (1999)
10642|7140|Godzilla 2000: Millennium (1999)|Godzilla: Tokyo S.O.S. (2003)
4461|14623|Godzilla Against Mechagodzilla (2002)|Godzilla vs. Hedorah (1971)
14623|4461|Godzilla vs. Hedorah (1971)|Godzilla Against Mechagodzilla (2002)
4461|2442|Godzilla Against Mechagodzilla (2002)|Godzilla vs. Gigan (1972)
2442|4461|Godzilla vs. Gigan (1972)|Godzilla Against Mechagodzilla (2002)
4461|8233|Godzilla Against Mechagodzilla (2002)|Destroy All Monsters (1968)
8233|4461|Destroy All Monsters (1968)|Godzilla Against Mechagodzilla (2002)
4461|2459|Godzilla Against Mechagodzilla (2002)|Son of Godzilla (1967)
2459|4461|Son of Godzilla (1967)|Godzilla Against Mechagodzilla (2002)
4461|12252|Godzilla Against Mechagodzilla (2002)|Terror of Mechagodzilla (1975)
12252|4461|Terror of Mechagodzilla (1975)|Godzilla Against Mechagodzilla (2002)
4461|10642|Godzilla Against Mechagodzilla (2002)|Godzilla 2000: Millennium (1999)
10642|4461|Godzilla 2000: Millennium (1999)|Godzilla Against Mechagodzilla (2002)
14623|2442|Godzilla vs. Hedorah (1971)|Godzilla vs. Gigan (1972)
2442|14623|Godzilla vs. Gigan (1972)|Godzilla vs. Hedorah (1971)
14623|8233|Godzilla vs. Hedorah (1971)|Destroy All Monsters (1968)
8233|14623|Destroy All Monsters (1968)|Godzilla vs. Hedorah (1971)
14623|2459|Godzilla vs. Hedorah (1971)|Son of Godzilla (1967)
2459|14623|Son of Godzilla (1967)|Godzilla vs. Hedorah (1971)
14623|12252|Godzilla vs. Hedorah (1971)|Terror of Mechagodzilla (1975)
12252|14623|Terror of Mechagodzilla (1975)|Godzilla vs. Hedorah (1971)
14623|10642|Godzilla vs. Hedorah (1971)|Godzilla 2000: Millennium (1999)
10642|14623|Godzilla 2000: Millennium (1999)|Godzilla vs. Hedorah (1971)
2442|8233|Godzilla vs. Gigan (1972)|Destroy All Monsters (1968)
8233|2442|Destroy All Monsters (1968)|Godzilla vs. Gigan (1972)
2442|2459|Godzilla vs. Gigan (1972)|Son of Godzilla (1967)
2459|2442|Son of Godzilla (1967)|Godzilla vs. Gigan (1972)
2442|12252|Godzilla vs. Gigan (1972)|Terror of Mechagodzilla (1975)
12252|2442|Terror of Mechagodzilla (1975)|Godzilla vs. Gigan (1972)
2442|10642|Godzilla vs. Gigan (1972)|Godzilla 2000: Millennium (1999)
10642|2442|Godzilla 2000: Millennium (1999)|Godzilla vs. Gigan (1972)
8233|2459|Destroy All Monsters (1968)|Son of Godzilla (1967)
2459|8233|Son of Godzilla (1967)|Destroy All Monsters (1968)
8233|12252|Destroy All Monsters (1968)|Terror of Mechagodzilla (1975)
12252|8233|Terror of Mechagodzilla (1975)|Destroy All Monsters (1968)
8233|10642|Destroy All Monsters (1968)|Godzilla 2000: Millennium (1999)
10642|8233|Godzilla 2000: Millennium (1999)|Destroy All Monsters (1968)
2459|12252|Son of Godzilla (1967)|Terror of Mechagodzilla (1975)
12252|2459|Terror of Mechagodzilla (1975)|Son of Godzilla (1967)
2459|10642|Son of Godzilla (1967)|Godzilla 2000: Millennium (1999)
10642|2459|Godzilla 2000: Millennium (1999)|Son of Godzilla (1967)
12252|10642|Terror of Mechagodzilla (1975)|Godzilla 2000: Millennium (1999)
10642|12252|Godzilla 2000: Millennium (1999)|Terror of Mechagodzilla (1975)
