# Supplementary material for: Assessing Low-Intensity Relationships in Complex Networks
Source: PLoS One. 2016 Apr 20;11(4):e0152536. doi: 10.1371/journal.pone.0152536 (PMC4838277; doi:10.1371/journal.pone.0152536)
Supplement: S1 Data — (ZIP) [file pone.0152536.s005.zip › LinkAssessment2016_Data/Netflix/Netflix_Readme.txt]

The two files

Netflix_Movies_GT.txt
Netflix_TVSeries_GT.txt

contain the pairs of movies existent in the chosen subsample that we consider to be 
ground truth (nfsGT concerns TV series, nfmGT concerns movies within the chosen Netflix
subsample). Each line contains pairs of movie IDs (as given by Netflix) and the titles
of the two films. The data set is symmetric, i.e., both directions are contained in the 
set. 

The input data (data3user.txt and the corresponding movie-ID to movie-title file "movie_titles.txt")
was obtained by Katharina Zweig as a participant of the Netflix Prize (http://www.netflixprize.com/) 
competition. This data cannot be publicly uploaded because of the copyright that Netflix holds.
