# Supplementary material for: Assessing Low-Intensity Relationships in Complex Networks
Source: PLoS One. 2016 Apr 20;11(4):e0152536. doi: 10.1371/journal.pone.0152536 (PMC4838277; doi:10.1371/journal.pone.0152536)
Supplement: S1 Data — (ZIP) [file pone.0152536.s005.zip › LinkAssessment2016_Data/Netflix/Netflix_TVSeries_GT.txt]

11187|1443|21 Jump Street 1 (1987)|21 Jump Street 2 (1987)
1443|11187|21 Jump Street 2 (1987)|21 Jump Street 1 (1987)
11187|9624|21 Jump Street 1 (1987)|21 Jump Street 3 (1988)
9624|11187|21 Jump Street 3 (1988)|21 Jump Street 1 (1987)
1443|9624|21 Jump Street 2 (1987)|21 Jump Street 3 (1988)
9624|1443|21 Jump Street 3 (1988)|21 Jump Street 2 (1987)
8447|17085|24 (1) (2001)|24 (2) (2002)
17085|8447|24 (2) (2002)|24 (1) (2001)
8447|12891|24 (1) (2001)|24 (3) (2003)
12891|8447|24 (3) (2003)|24 (1) (2001)
17085|12891|24 (2) (2002)|24 (3) (2003)
12891|17085|24 (3) (2003)|24 (2) (2002)
17699|11091|3rd Rock from the Sun 1 (1996)|3rd Rock from the Sun 2 (1996)
11091|17699|3rd Rock from the Sun 2 (1996)|3rd Rock from the Sun 1 (1996)
7197|12759|7th Heaven 1 (1996)|7th Heaven 2 (1997)
12759|7197|7th Heaven 2 (1997)|7th Heaven 1 (1996)
8935|2406|A Touch of Frost 1 (1992)|A Touch of Frost 2 (1994)
2406|8935|A Touch of Frost 2 (1994)|A Touch of Frost 1 (1992)
8935|13287|A Touch of Frost 1 (1992)|A Touch of Frost 3 (1995)
13287|8935|A Touch of Frost 3 (1995)|A Touch of Frost 1 (1992)
8935|13514|A Touch of Frost 1 (1992)|A Touch of Frost 4 (1996)
13514|8935|A Touch of Frost 4 (1996)|A Touch of Frost 1 (1992)
8935|14800|A Touch of Frost 1 (1992)|A Touch of Frost 5 (1997)
14800|8935|A Touch of Frost 5 (1997)|A Touch of Frost 1 (1992)
8935|11550|A Touch of Frost 1 (1992)|A Touch of Frost 6 (1999)
11550|8935|A Touch of Frost 6 (1999)|A Touch of Frost 1 (1992)
8935|778|A Touch of Frost 1 (1992)|A Touch of Frosts 7 & 8 (2003)
778|8935|A Touch of Frosts 7 & 8 (2003)|A Touch of Frost 1 (1992)
2406|13287|A Touch of Frost 2 (1994)|A Touch of Frost 3 (1995)
13287|2406|A Touch of Frost 3 (1995)|A Touch of Frost 2 (1994)
2406|13514|A Touch of Frost 2 (1994)|A Touch of Frost 4 (1996)
13514|2406|A Touch of Frost 4 (1996)|A Touch of Frost 2 (1994)
2406|14800|A Touch of Frost 2 (1994)|A Touch of Frost 5 (1997)
14800|2406|A Touch of Frost 5 (1997)|A Touch of Frost 2 (1994)
2406|11550|A Touch of Frost 2 (1994)|A Touch of Frost 6 (1999)
11550|2406|A Touch of Frost 6 (1999)|A Touch of Frost 2 (1994)
2406|778|A Touch of Frost 2 (1994)|A Touch of Frosts 7 & 8 (2003)
778|2406|A Touch of Frosts 7 & 8 (2003)|A Touch of Frost 2 (1994)
13287|13514|A Touch of Frost 3 (1995)|A Touch of Frost 4 (1996)
13514|13287|A Touch of Frost 4 (1996)|A Touch of Frost 3 (1995)
13287|14800|A Touch of Frost 3 (1995)|A Touch of Frost 5 (1997)
14800|13287|A Touch of Frost 5 (1997)|A Touch of Frost 3 (1995)
13287|11550|A Touch of Frost 3 (1995)|A Touch of Frost 6 (1999)
11550|13287|A Touch of Frost 6 (1999)|A Touch of Frost 3 (1995)
13287|778|A Touch of Frost 3 (1995)|A Touch of Frosts 7 & 8 (2003)
778|13287|A Touch of Frosts 7 & 8 (2003)|A Touch of Frost 3 (1995)
13514|14800|A Touch of Frost 4 (1996)|A Touch of Frost 5 (1997)
14800|13514|A Touch of Frost 5 (1997)|A Touch of Frost 4 (1996)
13514|11550|A Touch of Frost 4 (1996)|A Touch of Frost 6 (1999)
11550|13514|A Touch of Frost 6 (1999)|A Touch of Frost 4 (1996)
13514|778|A Touch of Frost 4 (1996)|A Touch of Frosts 7 & 8 (2003)
778|13514|A Touch of Frosts 7 & 8 (2003)|A Touch of Frost 4 (1996)
14800|11550|A Touch of Frost 5 (1997)|A Touch of Frost 6 (1999)
11550|14800|A Touch of Frost 6 (1999)|A Touch of Frost 5 (1997)
14800|778|A Touch of Frost 5 (1997)|A Touch of Frosts 7 & 8 (2003)
778|14800|A Touch of Frosts 7 & 8 (2003)|A Touch of Frost 5 (1997)
11550|778|A Touch of Frost 6 (1999)|A Touch of Frosts 7 & 8 (2003)
778|11550|A Touch of Frosts 7 & 8 (2003)|A Touch of Frost 6 (1999)
5014|12793|Alf 1 (1986)|Alf 2 (1987)
12793|5014|Alf 2 (1987)|Alf 1 (1986)
1495|5292|Alias 1 (2001)|Alias 2 (2002)
5292|1495|Alias 2 (2002)|Alias 1 (2001)
1495|5738|Alias 1 (2001)|Alias 3 (2003)
5738|1495|Alias 3 (2003)|Alias 1 (2001)
1495|4033|Alias 1 (2001)|Alias 4 (2005)
4033|1495|Alias 4 (2005)|Alias 1 (2001)
5292|5738|Alias 2 (2002)|Alias 3 (2003)
5738|5292|Alias 3 (2003)|Alias 2 (2002)
5292|4033|Alias 2 (2002)|Alias 4 (2005)
4033|5292|Alias 4 (2005)|Alias 2 (2002)
5738|4033|Alias 3 (2003)|Alias 4 (2005)
4033|5738|Alias 4 (2005)|Alias 3 (2003)
15392|4719|All in the Family 1 (1971)|All in the Family 2 (1971)
4719|15392|All in the Family 2 (1971)|All in the Family 1 (1971)
15392|837|All in the Family 1 (1971)|All in the Family 3 (1972)
837|15392|All in the Family 3 (1972)|All in the Family 1 (1971)
15392|1857|All in the Family 1 (1971)|All in the Family 4 (1973)
1857|15392|All in the Family 4 (1973)|All in the Family 1 (1971)
4719|837|All in the Family 2 (1971)|All in the Family 3 (1972)
837|4719|All in the Family 3 (1972)|All in the Family 2 (1971)
4719|1857|All in the Family 2 (1971)|All in the Family 4 (1973)
1857|4719|All in the Family 4 (1973)|All in the Family 2 (1971)
837|1857|All in the Family 3 (1972)|All in the Family 4 (1973)
1857|837|All in the Family 4 (1973)|All in the Family 3 (1972)
7124|1076|American Chopper 1 (2003)|American Chopper 2 (2004)
1076|7124|American Chopper 2 (2004)|American Chopper 1 (2003)
11268|16927|Andromeda 1 (2000)|Andromeda 2 (2001)
16927|11268|Andromeda 2 (2001)|Andromeda 1 (2000)
11268|17348|Andromeda 1 (2000)|Andromeda 3 (2002)
17348|11268|Andromeda 3 (2002)|Andromeda 1 (2000)
11268|7119|Andromeda 1 (2000)|Andromeda 4 (2003)
7119|11268|Andromeda 4 (2003)|Andromeda 1 (2000)
11268|17337|Andromeda 1 (2000)|Andromeda 5 (2004)
17337|11268|Andromeda 5 (2004)|Andromeda 1 (2000)
16927|17348|Andromeda 2 (2001)|Andromeda 3 (2002)
17348|16927|Andromeda 3 (2002)|Andromeda 2 (2001)
16927|7119|Andromeda 2 (2001)|Andromeda 4 (2003)
7119|16927|Andromeda 4 (2003)|Andromeda 2 (2001)
16927|17337|Andromeda 2 (2001)|Andromeda 5 (2004)
17337|16927|Andromeda 5 (2004)|Andromeda 2 (2001)
17348|7119|Andromeda 3 (2002)|Andromeda 4 (2003)
7119|17348|Andromeda 4 (2003)|Andromeda 3 (2002)
17348|17337|Andromeda 3 (2002)|Andromeda 5 (2004)
17337|17348|Andromeda 5 (2004)|Andromeda 3 (2002)
7119|17337|Andromeda 4 (2003)|Andromeda 5 (2004)
17337|7119|Andromeda 5 (2004)|Andromeda 4 (2003)
14111|12956|Angel 1 (1999)|Angel 2 (2000)
12956|14111|Angel 2 (2000)|Angel 1 (1999)
14111|14806|Angel 1 (1999)|Angel 3 (2001)
14806|14111|Angel 3 (2001)|Angel 1 (1999)
14111|4098|Angel 1 (1999)|Angel 4 (2002)
4098|14111|Angel 4 (2002)|Angel 1 (1999)
14111|15014|Angel 1 (1999)|Angel 5 (2003)
15014|14111|Angel 5 (2003)|Angel 1 (1999)
12956|14806|Angel 2 (2000)|Angel 3 (2001)
14806|12956|Angel 3 (2001)|Angel 2 (2000)
12956|4098|Angel 2 (2000)|Angel 4 (2002)
4098|12956|Angel 4 (2002)|Angel 2 (2000)
12956|15014|Angel 2 (2000)|Angel 5 (2003)
15014|12956|Angel 5 (2003)|Angel 2 (2000)
14806|4098|Angel 3 (2001)|Angel 4 (2002)
4098|14806|Angel 4 (2002)|Angel 3 (2001)
14806|15014|Angel 3 (2001)|Angel 5 (2003)
15014|14806|Angel 5 (2003)|Angel 3 (2001)
4098|15014|Angel 4 (2002)|Angel 5 (2003)
15014|4098|Angel 5 (2003)|Angel 4 (2002)
6007|7833|Arrested Development 1 (2003)|Arrested Development 2 (2004)
7833|6007|Arrested Development 2 (2004)|Arrested Development 1 (2003)
11456|8282|Babylon 5 (1) (1994)|Babylon 5 (2) (1994)
8282|11456|Babylon 5 (2) (1994)|Babylon 5 (1) (1994)
11456|16237|Babylon 5 (1) (1994)|Babylon 5 (3) (1995)
16237|11456|Babylon 5 (3) (1995)|Babylon 5 (1) (1994)
11456|2861|Babylon 5 (1) (1994)|Babylon 5 (4) (1996)
2861|11456|Babylon 5 (4) (1996)|Babylon 5 (1) (1994)
11456|15035|Babylon 5 (1) (1994)|Babylon 5 (5) (1998)
15035|11456|Babylon 5 (5) (1998)|Babylon 5 (1) (1994)
8282|16237|Babylon 5 (2) (1994)|Babylon 5 (3) (1995)
16237|8282|Babylon 5 (3) (1995)|Babylon 5 (2) (1994)
8282|2861|Babylon 5 (2) (1994)|Babylon 5 (4) (1996)
2861|8282|Babylon 5 (4) (1996)|Babylon 5 (2) (1994)
8282|15035|Babylon 5 (2) (1994)|Babylon 5 (5) (1998)
15035|8282|Babylon 5 (5) (1998)|Babylon 5 (2) (1994)
16237|2861|Babylon 5 (3) (1995)|Babylon 5 (4) (1996)
2861|16237|Babylon 5 (4) (1996)|Babylon 5 (3) (1995)
16237|15035|Babylon 5 (3) (1995)|Babylon 5 (5) (1998)
15035|16237|Babylon 5 (5) (1998)|Babylon 5 (3) (1995)
2861|15035|Babylon 5 (4) (1996)|Babylon 5 (5) (1998)
15035|2861|Babylon 5 (5) (1998)|Babylon 5 (4) (1996)
2649|5290|Beast Wars Transformers 1 (1996)|Beast Wars Transformers 2 (1997)
5290|2649|Beast Wars Transformers 2 (1997)|Beast Wars Transformers 1 (1996)
2649|14897|Beast Wars Transformers 1 (1996)|Beast Wars Transformers 3 (1998)
14897|2649|Beast Wars Transformers 3 (1998)|Beast Wars Transformers 1 (1996)
5290|14897|Beast Wars Transformers 2 (1997)|Beast Wars Transformers 3 (1998)
14897|5290|Beast Wars Transformers 3 (1998)|Beast Wars Transformers 2 (1997)
7202|4217|Bewitched 1 (1964)|Bewitched 2 (1965)
4217|7202|Bewitched 2 (1965)|Bewitched 1 (1964)
4407|15666|Boy Meets World 1 (1993)|Boy Meets World 2 (1994)
15666|4407|Boy Meets World 2 (1994)|Boy Meets World 1 (1993)
4407|11455|Boy Meets World 1 (1993)|Boy Meets World 3 (1995)
11455|4407|Boy Meets World 3 (1995)|Boy Meets World 1 (1993)
15666|11455|Boy Meets World 2 (1994)|Boy Meets World 3 (1995)
11455|15666|Boy Meets World 3 (1995)|Boy Meets World 2 (1994)
9929|5092|Buffy the Vampire Slayer 1 (1997)|Buffy the Vampire Slayer 2 (1997)
5092|9929|Buffy the Vampire Slayer 2 (1997)|Buffy the Vampire Slayer 1 (1997)
9929|17682|Buffy the Vampire Slayer 1 (1997)|Buffy the Vampire Slayer 3 (1998)
17682|9929|Buffy the Vampire Slayer 3 (1998)|Buffy the Vampire Slayer 1 (1997)
9929|12937|Buffy the Vampire Slayer 1 (1997)|Buffy the Vampire Slayer 4 (1999)
12937|9929|Buffy the Vampire Slayer 4 (1999)|Buffy the Vampire Slayer 1 (1997)
9929|8226|Buffy the Vampire Slayer 1 (1997)|Buffy the Vampire Slayer 5 (2000)
8226|9929|Buffy the Vampire Slayer 5 (2000)|Buffy the Vampire Slayer 1 (1997)
9929|2057|Buffy the Vampire Slayer 1 (1997)|Buffy the Vampire Slayer 6 (2001)
2057|9929|Buffy the Vampire Slayer 6 (2001)|Buffy the Vampire Slayer 1 (1997)
9929|14031|Buffy the Vampire Slayer 1 (1997)|Buffy the Vampire Slayer 7 (2002)
14031|9929|Buffy the Vampire Slayer 7 (2002)|Buffy the Vampire Slayer 1 (1997)
5092|17682|Buffy the Vampire Slayer 2 (1997)|Buffy the Vampire Slayer 3 (1998)
17682|5092|Buffy the Vampire Slayer 3 (1998)|Buffy the Vampire Slayer 2 (1997)
5092|12937|Buffy the Vampire Slayer 2 (1997)|Buffy the Vampire Slayer 4 (1999)
12937|5092|Buffy the Vampire Slayer 4 (1999)|Buffy the Vampire Slayer 2 (1997)
5092|8226|Buffy the Vampire Slayer 2 (1997)|Buffy the Vampire Slayer 5 (2000)
8226|5092|Buffy the Vampire Slayer 5 (2000)|Buffy the Vampire Slayer 2 (1997)
5092|2057|Buffy the Vampire Slayer 2 (1997)|Buffy the Vampire Slayer 6 (2001)
2057|5092|Buffy the Vampire Slayer 6 (2001)|Buffy the Vampire Slayer 2 (1997)
5092|14031|Buffy the Vampire Slayer 2 (1997)|Buffy the Vampire Slayer 7 (2002)
14031|5092|Buffy the Vampire Slayer 7 (2002)|Buffy the Vampire Slayer 2 (1997)
17682|12937|Buffy the Vampire Slayer 3 (1998)|Buffy the Vampire Slayer 4 (1999)
12937|17682|Buffy the Vampire Slayer 4 (1999)|Buffy the Vampire Slayer 3 (1998)
17682|8226|Buffy the Vampire Slayer 3 (1998)|Buffy the Vampire Slayer 5 (2000)
8226|17682|Buffy the Vampire Slayer 5 (2000)|Buffy the Vampire Slayer 3 (1998)
17682|2057|Buffy the Vampire Slayer 3 (1998)|Buffy the Vampire Slayer 6 (2001)
2057|17682|Buffy the Vampire Slayer 6 (2001)|Buffy the Vampire Slayer 3 (1998)
17682|14031|Buffy the Vampire Slayer 3 (1998)|Buffy the Vampire Slayer 7 (2002)
14031|17682|Buffy the Vampire Slayer 7 (2002)|Buffy the Vampire Slayer 3 (1998)
12937|8226|Buffy the Vampire Slayer 4 (1999)|Buffy the Vampire Slayer 5 (2000)
8226|12937|Buffy the Vampire Slayer 5 (2000)|Buffy the Vampire Slayer 4 (1999)
12937|2057|Buffy the Vampire Slayer 4 (1999)|Buffy the Vampire Slayer 6 (2001)
2057|12937|Buffy the Vampire Slayer 6 (2001)|Buffy the Vampire Slayer 4 (1999)
12937|14031|Buffy the Vampire Slayer 4 (1999)|Buffy the Vampire Slayer 7 (2002)
14031|12937|Buffy the Vampire Slayer 7 (2002)|Buffy the Vampire Slayer 4 (1999)
8226|2057|Buffy the Vampire Slayer 5 (2000)|Buffy the Vampire Slayer 6 (2001)
2057|8226|Buffy the Vampire Slayer 6 (2001)|Buffy the Vampire Slayer 5 (2000)
8226|14031|Buffy the Vampire Slayer 5 (2000)|Buffy the Vampire Slayer 7 (2002)
14031|8226|Buffy the Vampire Slayer 7 (2002)|Buffy the Vampire Slayer 5 (2000)
2057|14031|Buffy the Vampire Slayer 6 (2001)|Buffy the Vampire Slayer 7 (2002)
14031|2057|Buffy the Vampire Slayer 7 (2002)|Buffy the Vampire Slayer 6 (2001)
223|10598|Chappelle's Show 1 (2003)|Chappelle's Show 2 (2004)
10598|223|Chappelle's Show 2 (2004)|Chappelle's Show 1 (2003)
10028|3842|Charlie's Angels 1 (1976)|Charlie's Angels 2 (1976)
3842|10028|Charlie's Angels 2 (1976)|Charlie's Angels 1 (1976)
8678|5808|Charmed 1 (1998)|Charmed 2 (1999)
5808|8678|Charmed 2 (1999)|Charmed 1 (1998)
5510|8496|Cheers 1 (1982)|Cheers 2 (1983)
8496|5510|Cheers 2 (1983)|Cheers 1 (1982)
5510|15568|Cheers 1 (1982)|Cheers 3 (1984)
15568|5510|Cheers 3 (1984)|Cheers 1 (1982)
5510|6011|Cheers 1 (1982)|Cheers 4 (1985)
6011|5510|Cheers 4 (1985)|Cheers 1 (1982)
5510|5888|Cheers 1 (1982)|Cheers 5 (1986)
5888|5510|Cheers 5 (1986)|Cheers 1 (1982)
5510|6883|Cheers 1 (1982)|Cheers 6 (1987)
6883|5510|Cheers 6 (1987)|Cheers 1 (1982)
8496|15568|Cheers 2 (1983)|Cheers 3 (1984)
15568|8496|Cheers 3 (1984)|Cheers 2 (1983)
8496|6011|Cheers 2 (1983)|Cheers 4 (1985)
6011|8496|Cheers 4 (1985)|Cheers 2 (1983)
8496|5888|Cheers 2 (1983)|Cheers 5 (1986)
5888|8496|Cheers 5 (1986)|Cheers 2 (1983)
8496|6883|Cheers 2 (1983)|Cheers 6 (1987)
6883|8496|Cheers 6 (1987)|Cheers 2 (1983)
15568|6011|Cheers 3 (1984)|Cheers 4 (1985)
6011|15568|Cheers 4 (1985)|Cheers 3 (1984)
15568|5888|Cheers 3 (1984)|Cheers 5 (1986)
5888|15568|Cheers 5 (1986)|Cheers 3 (1984)
15568|6883|Cheers 3 (1984)|Cheers 6 (1987)
6883|15568|Cheers 6 (1987)|Cheers 3 (1984)
6011|5888|Cheers 4 (1985)|Cheers 5 (1986)
5888|6011|Cheers 5 (1986)|Cheers 4 (1985)
6011|6883|Cheers 4 (1985)|Cheers 6 (1987)
6883|6011|Cheers 6 (1987)|Cheers 4 (1985)
5888|6883|Cheers 5 (1986)|Cheers 6 (1987)
6883|5888|Cheers 6 (1987)|Cheers 5 (1986)
12857|17258|Cold Feet 1 (1997)|Cold Feet 2 (1999)
17258|12857|Cold Feet 2 (1999)|Cold Feet 1 (1997)
12857|2166|Cold Feet 1 (1997)|Cold Feet 3 (2000)
2166|12857|Cold Feet 3 (2000)|Cold Feet 1 (1997)
17258|2166|Cold Feet 2 (1999)|Cold Feet 3 (2000)
2166|17258|Cold Feet 3 (2000)|Cold Feet 2 (1999)
7880|10573|Columbo 1 (1968)|Columbo 2 (1972)
10573|7880|Columbo 2 (1972)|Columbo 1 (1968)
7880|9397|Columbo 1 (1968)|Columbo 3 (1973)
9397|7880|Columbo 3 (1973)|Columbo 1 (1968)
10573|9397|Columbo 2 (1972)|Columbo 3 (1973)
9397|10573|Columbo 3 (1973)|Columbo 2 (1972)
6233|9179|Combat! Season 1: Campaign 1 (1962)|Combat! Season 1: Campaign 2 (1962)
9179|6233|Combat! Season 1: Campaign 2 (1962)|Combat! Season 1: Campaign 1 (1962)
6233|3498|Combat! Season 1: Campaign 1 (1962)|Combat! Season 2: Mission 1 (1963)
3498|6233|Combat! Season 2: Mission 1 (1963)|Combat! Season 1: Campaign 1 (1962)
6233|4885|Combat! Season 1: Campaign 1 (1962)|Combat! Season 2: Mission 2 (1963)
4885|6233|Combat! Season 2: Mission 2 (1963)|Combat! Season 1: Campaign 1 (1962)
6233|16057|Combat! Season 1: Campaign 1 (1962)|Combat! Season 3: Operation 1 (1964)
16057|6233|Combat! Season 3: Operation 1 (1964)|Combat! Season 1: Campaign 1 (1962)
6233|315|Combat! Season 1: Campaign 1 (1962)|Combat! Season 3: Operation 2 (1964)
315|6233|Combat! Season 3: Operation 2 (1964)|Combat! Season 1: Campaign 1 (1962)
9179|3498|Combat! Season 1: Campaign 2 (1962)|Combat! Season 2: Mission 1 (1963)
3498|9179|Combat! Season 2: Mission 1 (1963)|Combat! Season 1: Campaign 2 (1962)
9179|4885|Combat! Season 1: Campaign 2 (1962)|Combat! Season 2: Mission 2 (1963)
4885|9179|Combat! Season 2: Mission 2 (1963)|Combat! Season 1: Campaign 2 (1962)
9179|16057|Combat! Season 1: Campaign 2 (1962)|Combat! Season 3: Operation 1 (1964)
16057|9179|Combat! Season 3: Operation 1 (1964)|Combat! Season 1: Campaign 2 (1962)
9179|315|Combat! Season 1: Campaign 2 (1962)|Combat! Season 3: Operation 2 (1964)
315|9179|Combat! Season 3: Operation 2 (1964)|Combat! Season 1: Campaign 2 (1962)
3498|4885|Combat! Season 2: Mission 1 (1963)|Combat! Season 2: Mission 2 (1963)
4885|3498|Combat! Season 2: Mission 2 (1963)|Combat! Season 2: Mission 1 (1963)
3498|16057|Combat! Season 2: Mission 1 (1963)|Combat! Season 3: Operation 1 (1964)
16057|3498|Combat! Season 3: Operation 1 (1964)|Combat! Season 2: Mission 1 (1963)
3498|315|Combat! Season 2: Mission 1 (1963)|Combat! Season 3: Operation 2 (1964)
315|3498|Combat! Season 3: Operation 2 (1964)|Combat! Season 2: Mission 1 (1963)
4885|16057|Combat! Season 2: Mission 2 (1963)|Combat! Season 3: Operation 1 (1964)
16057|4885|Combat! Season 3: Operation 1 (1964)|Combat! Season 2: Mission 2 (1963)
4885|315|Combat! Season 2: Mission 2 (1963)|Combat! Season 3: Operation 2 (1964)
315|4885|Combat! Season 3: Operation 2 (1964)|Combat! Season 2: Mission 2 (1963)
16057|315|Combat! Season 3: Operation 1 (1964)|Combat! Season 3: Operation 2 (1964)
315|16057|Combat! Season 3: Operation 2 (1964)|Combat! Season 3: Operation 1 (1964)
3521|12384|Coupling 1 (2000)|Coupling 2 (2001)
12384|3521|Coupling 2 (2001)|Coupling 1 (2000)
3521|7303|Coupling 1 (2000)|Coupling 3 (2002)
7303|3521|Coupling 3 (2002)|Coupling 1 (2000)
3521|17178|Coupling 1 (2000)|Coupling 4 (2004)
17178|3521|Coupling 4 (2004)|Coupling 1 (2000)
3521|14773|Coupling 1 (2000)|Coupling 4: Bonus Material (2004)
14773|3521|Coupling 4: Bonus Material (2004)|Coupling 1 (2000)
12384|7303|Coupling 2 (2001)|Coupling 3 (2002)
7303|12384|Coupling 3 (2002)|Coupling 2 (2001)
12384|17178|Coupling 2 (2001)|Coupling 4 (2004)
17178|12384|Coupling 4 (2004)|Coupling 2 (2001)
12384|14773|Coupling 2 (2001)|Coupling 4: Bonus Material (2004)
14773|12384|Coupling 4: Bonus Material (2004)|Coupling 2 (2001)
7303|17178|Coupling 3 (2002)|Coupling 4 (2004)
17178|7303|Coupling 4 (2004)|Coupling 3 (2002)
7303|14773|Coupling 3 (2002)|Coupling 4: Bonus Material (2004)
14773|7303|Coupling 4: Bonus Material (2004)|Coupling 3 (2002)
17178|14773|Coupling 4 (2004)|Coupling 4: Bonus Material (2004)
14773|17178|Coupling 4: Bonus Material (2004)|Coupling 4 (2004)
10151|15251|Crank Yankers 1: Uncensored (2002)|Crank Yankers 2: Vol. 1 (2003)
15251|10151|Crank Yankers 2: Vol. 1 (2003)|Crank Yankers 1: Uncensored (2002)
13177|9150|CSI: Miami 1 (2002)|CSI: Miami 2 (2003)
9150|13177|CSI: Miami 2 (2003)|CSI: Miami 1 (2002)
2162|15861|CSI 1 (2000)|CSI 2 (2001)
15861|2162|CSI 2 (2001)|CSI 1 (2000)
2162|8468|CSI 1 (2000)|CSI 3 (2002)
8468|2162|CSI 3 (2002)|CSI 1 (2000)
2162|17307|CSI 1 (2000)|CSI 4 (2003)
17307|2162|CSI 4 (2003)|CSI 1 (2000)
15861|8468|CSI 2 (2001)|CSI 3 (2002)
8468|15861|CSI 3 (2002)|CSI 2 (2001)
15861|17307|CSI 2 (2001)|CSI 4 (2003)
17307|15861|CSI 4 (2003)|CSI 2 (2001)
8468|17307|CSI 3 (2002)|CSI 4 (2003)
17307|8468|CSI 4 (2003)|CSI 3 (2002)
5843|5549|Curb Your Enthusiasm 1 (2000)|Curb Your Enthusiasm 2 (2001)
5549|5843|Curb Your Enthusiasm 2 (2001)|Curb Your Enthusiasm 1 (2000)
5843|4353|Curb Your Enthusiasm 1 (2000)|Curb Your Enthusiasm 3 (2002)
4353|5843|Curb Your Enthusiasm 3 (2002)|Curb Your Enthusiasm 1 (2000)
5843|7749|Curb Your Enthusiasm 1 (2000)|Curb Your Enthusiasm 4 (2005)
7749|5843|Curb Your Enthusiasm 4 (2005)|Curb Your Enthusiasm 1 (2000)
5549|4353|Curb Your Enthusiasm 2 (2001)|Curb Your Enthusiasm 3 (2002)
4353|5549|Curb Your Enthusiasm 3 (2002)|Curb Your Enthusiasm 2 (2001)
5549|7749|Curb Your Enthusiasm 2 (2001)|Curb Your Enthusiasm 4 (2005)
7749|5549|Curb Your Enthusiasm 4 (2005)|Curb Your Enthusiasm 2 (2001)
4353|7749|Curb Your Enthusiasm 3 (2002)|Curb Your Enthusiasm 4 (2005)
7749|4353|Curb Your Enthusiasm 4 (2005)|Curb Your Enthusiasm 3 (2002)
8354|16100|Da Ali G Show 1 (2003)|Da Ali G Show 2 (2004)
16100|8354|Da Ali G Show 2 (2004)|Da Ali G Show 1 (2003)
9843|5798|Dallas 3 (1979)|Dallass 1 & 2 (1978)
5798|9843|Dallass 1 & 2 (1978)|Dallas 3 (1979)
9009|10122|Danger Mouses 1 & 2 (1981)|Danger Mouses 3 & 4 (1982)
10122|9009|Danger Mouses 3 & 4 (1982)|Danger Mouses 1 & 2 (1981)
7809|13842|Dark Angel 1 (2000)|Dark Angel 2 (2001)
13842|7809|Dark Angel 2 (2001)|Dark Angel 1 (2000)
8691|5368|Dawson's Creek 1 (1998)|Dawson's Creek 2 (1998)
5368|8691|Dawson's Creek 2 (1998)|Dawson's Creek 1 (1998)
8691|14086|Dawson's Creek 1 (1998)|Dawson's Creek 3 (1999)
14086|8691|Dawson's Creek 3 (1999)|Dawson's Creek 1 (1998)
8691|10095|Dawson's Creek 1 (1998)|Dawson's Creek 4 (2000)
10095|8691|Dawson's Creek 4 (2000)|Dawson's Creek 1 (1998)
8691|5761|Dawson's Creek 1 (1998)|Dawson's Creek 5 (2001)
5761|8691|Dawson's Creek 5 (2001)|Dawson's Creek 1 (1998)
5368|14086|Dawson's Creek 2 (1998)|Dawson's Creek 3 (1999)
14086|5368|Dawson's Creek 3 (1999)|Dawson's Creek 2 (1998)
5368|10095|Dawson's Creek 2 (1998)|Dawson's Creek 4 (2000)
10095|5368|Dawson's Creek 4 (2000)|Dawson's Creek 2 (1998)
5368|5761|Dawson's Creek 2 (1998)|Dawson's Creek 5 (2001)
5761|5368|Dawson's Creek 5 (2001)|Dawson's Creek 2 (1998)
14086|10095|Dawson's Creek 3 (1999)|Dawson's Creek 4 (2000)
10095|14086|Dawson's Creek 4 (2000)|Dawson's Creek 3 (1999)
14086|5761|Dawson's Creek 3 (1999)|Dawson's Creek 5 (2001)
5761|14086|Dawson's Creek 5 (2001)|Dawson's Creek 3 (1999)
10095|5761|Dawson's Creek 4 (2000)|Dawson's Creek 5 (2001)
5761|10095|Dawson's Creek 5 (2001)|Dawson's Creek 4 (2000)
15784|7569|Dead Like Me 1 (2003)|Dead Like Me 2 (2004)
7569|15784|Dead Like Me 2 (2004)|Dead Like Me 1 (2003)
17544|15278|Degrassi Junior High 1 (1986)|Degrassi Junior High 2 (1988)
15278|17544|Degrassi Junior High 2 (1988)|Degrassi Junior High 1 (1986)
17544|3381|Degrassi Junior High 1 (1986)|Degrassi Junior High 3 (1988)
3381|17544|Degrassi Junior High 3 (1988)|Degrassi Junior High 1 (1986)
17544|5379|Degrassi Junior High 1 (1986)|Degrassi: The Next Generation 1 (2001)
5379|17544|Degrassi: The Next Generation 1 (2001)|Degrassi Junior High 1 (1986)
15278|3381|Degrassi Junior High 2 (1988)|Degrassi Junior High 3 (1988)
3381|15278|Degrassi Junior High 3 (1988)|Degrassi Junior High 2 (1988)
15278|5379|Degrassi Junior High 2 (1988)|Degrassi: The Next Generation 1 (2001)
5379|15278|Degrassi: The Next Generation 1 (2001)|Degrassi Junior High 2 (1988)
3381|5379|Degrassi Junior High 3 (1988)|Degrassi: The Next Generation 1 (2001)
5379|3381|Degrassi: The Next Generation 1 (2001)|Degrassi Junior High 3 (1988)
8733|466|Doogie Howser, M.D. 1 (1989)|Doogie Howser, M.D. 2 (1990)
466|8733|Doogie Howser, M.D. 2 (1990)|Doogie Howser, M.D. 1 (1989)
12423|4005|Dr. Quinn, Medicine Woman 1 (1993)|Dr. Quinn, Medicine Woman 2 (1993)
4005|12423|Dr. Quinn, Medicine Woman 2 (1993)|Dr. Quinn, Medicine Woman 1 (1993)
12423|350|Dr. Quinn, Medicine Woman 1 (1993)|Dr. Quinn, Medicine Woman 3 (1993)
350|12423|Dr. Quinn, Medicine Woman 3 (1993)|Dr. Quinn, Medicine Woman 1 (1993)
12423|16218|Dr. Quinn, Medicine Woman 1 (1993)|Dr. Quinn, Medicine Woman 4 (1995)
16218|12423|Dr. Quinn, Medicine Woman 4 (1995)|Dr. Quinn, Medicine Woman 1 (1993)
12423|1015|Dr. Quinn, Medicine Woman 1 (1993)|Dr. Quinn, Medicine Woman 5 (1996)
1015|12423|Dr. Quinn, Medicine Woman 5 (1996)|Dr. Quinn, Medicine Woman 1 (1993)
12423|10087|Dr. Quinn, Medicine Woman 1 (1993)|Dr. Quinn, Medicine Woman 6 (1997)
10087|12423|Dr. Quinn, Medicine Woman 6 (1997)|Dr. Quinn, Medicine Woman 1 (1993)
4005|350|Dr. Quinn, Medicine Woman 2 (1993)|Dr. Quinn, Medicine Woman 3 (1993)
350|4005|Dr. Quinn, Medicine Woman 3 (1993)|Dr. Quinn, Medicine Woman 2 (1993)
4005|16218|Dr. Quinn, Medicine Woman 2 (1993)|Dr. Quinn, Medicine Woman 4 (1995)
16218|4005|Dr. Quinn, Medicine Woman 4 (1995)|Dr. Quinn, Medicine Woman 2 (1993)
4005|1015|Dr. Quinn, Medicine Woman 2 (1993)|Dr. Quinn, Medicine Woman 5 (1996)
1015|4005|Dr. Quinn, Medicine Woman 5 (1996)|Dr. Quinn, Medicine Woman 2 (1993)
4005|10087|Dr. Quinn, Medicine Woman 2 (1993)|Dr. Quinn, Medicine Woman 6 (1997)
10087|4005|Dr. Quinn, Medicine Woman 6 (1997)|Dr. Quinn, Medicine Woman 2 (1993)
350|16218|Dr. Quinn, Medicine Woman 3 (1993)|Dr. Quinn, Medicine Woman 4 (1995)
16218|350|Dr. Quinn, Medicine Woman 4 (1995)|Dr. Quinn, Medicine Woman 3 (1993)
350|1015|Dr. Quinn, Medicine Woman 3 (1993)|Dr. Quinn, Medicine Woman 5 (1996)
1015|350|Dr. Quinn, Medicine Woman 5 (1996)|Dr. Quinn, Medicine Woman 3 (1993)
350|10087|Dr. Quinn, Medicine Woman 3 (1993)|Dr. Quinn, Medicine Woman 6 (1997)
10087|350|Dr. Quinn, Medicine Woman 6 (1997)|Dr. Quinn, Medicine Woman 3 (1993)
16218|1015|Dr. Quinn, Medicine Woman 4 (1995)|Dr. Quinn, Medicine Woman 5 (1996)
1015|16218|Dr. Quinn, Medicine Woman 5 (1996)|Dr. Quinn, Medicine Woman 4 (1995)
16218|10087|Dr. Quinn, Medicine Woman 4 (1995)|Dr. Quinn, Medicine Woman 6 (1997)
10087|16218|Dr. Quinn, Medicine Woman 6 (1997)|Dr. Quinn, Medicine Woman 4 (1995)
1015|10087|Dr. Quinn, Medicine Woman 5 (1996)|Dr. Quinn, Medicine Woman 6 (1997)
10087|1015|Dr. Quinn, Medicine Woman 6 (1997)|Dr. Quinn, Medicine Woman 5 (1996)
11010|14847|Ellen 1 (1994)|Ellen 2 (1994)
14847|11010|Ellen 2 (1994)|Ellen 1 (1994)
6882|16313|ER 1 (1994)|ER 2 (1995)
16313|6882|ER 2 (1995)|ER 1 (1994)
6882|12026|ER 1 (1994)|ER 3 (1996)
12026|6882|ER 3 (1996)|ER 1 (1994)
16313|12026|ER 2 (1995)|ER 3 (1996)
12026|16313|ER 3 (1996)|ER 2 (1995)
2603|9382|Everybody Loves Raymond 1 (1996)|Everybody Loves Raymond 2 (1997)
9382|2603|Everybody Loves Raymond 2 (1997)|Everybody Loves Raymond 1 (1996)
2603|2927|Everybody Loves Raymond 1 (1996)|Everybody Loves Raymond 3 (1998)
2927|2603|Everybody Loves Raymond 3 (1998)|Everybody Loves Raymond 1 (1996)
2603|4561|Everybody Loves Raymond 1 (1996)|Everybody Loves Raymond 4 (1999)
4561|2603|Everybody Loves Raymond 4 (1999)|Everybody Loves Raymond 1 (1996)
9382|2927|Everybody Loves Raymond 2 (1997)|Everybody Loves Raymond 3 (1998)
2927|9382|Everybody Loves Raymond 3 (1998)|Everybody Loves Raymond 2 (1997)
9382|4561|Everybody Loves Raymond 2 (1997)|Everybody Loves Raymond 4 (1999)
4561|9382|Everybody Loves Raymond 4 (1999)|Everybody Loves Raymond 2 (1997)
2927|4561|Everybody Loves Raymond 3 (1998)|Everybody Loves Raymond 4 (1999)
4561|2927|Everybody Loves Raymond 4 (1999)|Everybody Loves Raymond 3 (1998)
3323|1355|Family Business 1 (2003)|Family Business 2 (2004)
1355|3323|Family Business 2 (2004)|Family Business 1 (2003)
16302|12834|Family Guy: Vol. 1s 1-2 (1999)|Family Guy: Vol. 2 3 (2001)
12834|16302|Family Guy: Vol. 2 3 (2001)|Family Guy: Vol. 1s 1-2 (1999)
5445|3668|Farscape 1 (1999)|Farscape 2 (2000)
3668|5445|Farscape 2 (2000)|Farscape 1 (1999)
5445|12731|Farscape 1 (1999)|Farscape 3 (2001)
12731|5445|Farscape 3 (2001)|Farscape 1 (1999)
5445|4691|Farscape 1 (1999)|Farscape 4 (2002)
4691|5445|Farscape 4 (2002)|Farscape 1 (1999)
3668|12731|Farscape 2 (2000)|Farscape 3 (2001)
12731|3668|Farscape 3 (2001)|Farscape 2 (2000)
3668|4691|Farscape 2 (2000)|Farscape 4 (2002)
4691|3668|Farscape 4 (2002)|Farscape 2 (2000)
12731|4691|Farscape 3 (2001)|Farscape 4 (2002)
4691|12731|Farscape 4 (2002)|Farscape 3 (2001)
6201|4783|Felicity 1 (1998)|Felicity 2 (1999)
4783|6201|Felicity 2 (1999)|Felicity 1 (1998)
6201|8940|Felicity 1 (1998)|Felicity 3 (2000)
8940|6201|Felicity 3 (2000)|Felicity 1 (1998)
6201|14307|Felicity 1 (1998)|Felicity 4 (2001)
14307|6201|Felicity 4 (2001)|Felicity 1 (1998)
4783|8940|Felicity 2 (1999)|Felicity 3 (2000)
8940|4783|Felicity 3 (2000)|Felicity 2 (1999)
4783|14307|Felicity 2 (1999)|Felicity 4 (2001)
14307|4783|Felicity 4 (2001)|Felicity 2 (1999)
8940|14307|Felicity 3 (2000)|Felicity 4 (2001)
14307|8940|Felicity 4 (2001)|Felicity 3 (2000)
10280|12718|Frasier 1 (1993)|Frasier 2 (1994)
12718|10280|Frasier 2 (1994)|Frasier 1 (1993)
10280|10185|Frasier 1 (1993)|Frasier 3 (1995)
10185|10280|Frasier 3 (1995)|Frasier 1 (1993)
10280|14436|Frasier 1 (1993)|Frasier 4 (1996)
14436|10280|Frasier 4 (1996)|Frasier 1 (1993)
10280|7332|Frasier 1 (1993)|Frasier 5 (1997)
7332|10280|Frasier 5 (1997)|Frasier 1 (1993)
10280|4468|Frasier 1 (1993)|Frasier 6 (1998)
4468|10280|Frasier 6 (1998)|Frasier 1 (1993)
10280|8263|Frasier 1 (1993)|Frasier: The Final Season (2003)
8263|10280|Frasier: The Final Season (2003)|Frasier 1 (1993)
12718|10185|Frasier 2 (1994)|Frasier 3 (1995)
10185|12718|Frasier 3 (1995)|Frasier 2 (1994)
12718|14436|Frasier 2 (1994)|Frasier 4 (1996)
14436|12718|Frasier 4 (1996)|Frasier 2 (1994)
12718|7332|Frasier 2 (1994)|Frasier 5 (1997)
7332|12718|Frasier 5 (1997)|Frasier 2 (1994)
12718|4468|Frasier 2 (1994)|Frasier 6 (1998)
4468|12718|Frasier 6 (1998)|Frasier 2 (1994)
12718|8263|Frasier 2 (1994)|Frasier: The Final Season (2003)
8263|12718|Frasier: The Final Season (2003)|Frasier 2 (1994)
10185|14436|Frasier 3 (1995)|Frasier 4 (1996)
14436|10185|Frasier 4 (1996)|Frasier 3 (1995)
10185|7332|Frasier 3 (1995)|Frasier 5 (1997)
7332|10185|Frasier 5 (1997)|Frasier 3 (1995)
10185|4468|Frasier 3 (1995)|Frasier 6 (1998)
4468|10185|Frasier 6 (1998)|Frasier 3 (1995)
10185|8263|Frasier 3 (1995)|Frasier: The Final Season (2003)
8263|10185|Frasier: The Final Season (2003)|Frasier 3 (1995)
14436|7332|Frasier 4 (1996)|Frasier 5 (1997)
7332|14436|Frasier 5 (1997)|Frasier 4 (1996)
14436|4468|Frasier 4 (1996)|Frasier 6 (1998)
4468|14436|Frasier 6 (1998)|Frasier 4 (1996)
14436|8263|Frasier 4 (1996)|Frasier: The Final Season (2003)
8263|14436|Frasier: The Final Season (2003)|Frasier 4 (1996)
7332|4468|Frasier 5 (1997)|Frasier 6 (1998)
4468|7332|Frasier 6 (1998)|Frasier 5 (1997)
7332|8263|Frasier 5 (1997)|Frasier: The Final Season (2003)
8263|7332|Frasier: The Final Season (2003)|Frasier 5 (1997)
4468|8263|Frasier 6 (1998)|Frasier: The Final Season (2003)
8263|4468|Frasier: The Final Season (2003)|Frasier 6 (1998)
11271|1877|Friends 1 (1994)|Friends 2 (1995)
1877|11271|Friends 2 (1995)|Friends 1 (1994)
11271|5414|Friends 1 (1994)|Friends 3 (1996)
5414|11271|Friends 3 (1996)|Friends 1 (1994)
11271|5309|Friends 1 (1994)|Friends 4 (1997)
5309|11271|Friends 4 (1997)|Friends 1 (1994)
11271|8438|Friends 1 (1994)|Friends 5 (1998)
8438|11271|Friends 5 (1998)|Friends 1 (1994)
11271|2942|Friends 1 (1994)|Friends 6 (1999)
2942|11271|Friends 6 (1999)|Friends 1 (1994)
11271|5837|Friends 1 (1994)|Friends 7 (1999)
5837|11271|Friends 7 (1999)|Friends 1 (1994)
11271|15777|Friends 1 (1994)|Friends 8 (2001)
15777|11271|Friends 8 (2001)|Friends 1 (1994)
11271|9909|Friends 1 (1994)|Friends 9 (2002)
9909|11271|Friends 9 (2002)|Friends 1 (1994)
1877|5414|Friends 2 (1995)|Friends 3 (1996)
5414|1877|Friends 3 (1996)|Friends 2 (1995)
1877|5309|Friends 2 (1995)|Friends 4 (1997)
5309|1877|Friends 4 (1997)|Friends 2 (1995)
1877|8438|Friends 2 (1995)|Friends 5 (1998)
8438|1877|Friends 5 (1998)|Friends 2 (1995)
1877|2942|Friends 2 (1995)|Friends 6 (1999)
2942|1877|Friends 6 (1999)|Friends 2 (1995)
1877|5837|Friends 2 (1995)|Friends 7 (1999)
5837|1877|Friends 7 (1999)|Friends 2 (1995)
1877|15777|Friends 2 (1995)|Friends 8 (2001)
15777|1877|Friends 8 (2001)|Friends 2 (1995)
1877|9909|Friends 2 (1995)|Friends 9 (2002)
9909|1877|Friends 9 (2002)|Friends 2 (1995)
5414|5309|Friends 3 (1996)|Friends 4 (1997)
5309|5414|Friends 4 (1997)|Friends 3 (1996)
5414|8438|Friends 3 (1996)|Friends 5 (1998)
8438|5414|Friends 5 (1998)|Friends 3 (1996)
5414|2942|Friends 3 (1996)|Friends 6 (1999)
2942|5414|Friends 6 (1999)|Friends 3 (1996)
5414|5837|Friends 3 (1996)|Friends 7 (1999)
5837|5414|Friends 7 (1999)|Friends 3 (1996)
5414|15777|Friends 3 (1996)|Friends 8 (2001)
15777|5414|Friends 8 (2001)|Friends 3 (1996)
5414|9909|Friends 3 (1996)|Friends 9 (2002)
9909|5414|Friends 9 (2002)|Friends 3 (1996)
5309|8438|Friends 4 (1997)|Friends 5 (1998)
8438|5309|Friends 5 (1998)|Friends 4 (1997)
5309|2942|Friends 4 (1997)|Friends 6 (1999)
2942|5309|Friends 6 (1999)|Friends 4 (1997)
5309|5837|Friends 4 (1997)|Friends 7 (1999)
5837|5309|Friends 7 (1999)|Friends 4 (1997)
5309|15777|Friends 4 (1997)|Friends 8 (2001)
15777|5309|Friends 8 (2001)|Friends 4 (1997)
5309|9909|Friends 4 (1997)|Friends 9 (2002)
9909|5309|Friends 9 (2002)|Friends 4 (1997)
8438|2942|Friends 5 (1998)|Friends 6 (1999)
2942|8438|Friends 6 (1999)|Friends 5 (1998)
8438|5837|Friends 5 (1998)|Friends 7 (1999)
5837|8438|Friends 7 (1999)|Friends 5 (1998)
8438|15777|Friends 5 (1998)|Friends 8 (2001)
15777|8438|Friends 8 (2001)|Friends 5 (1998)
8438|9909|Friends 5 (1998)|Friends 9 (2002)
9909|8438|Friends 9 (2002)|Friends 5 (1998)
2942|5837|Friends 6 (1999)|Friends 7 (1999)
5837|2942|Friends 7 (1999)|Friends 6 (1999)
2942|15777|Friends 6 (1999)|Friends 8 (2001)
15777|2942|Friends 8 (2001)|Friends 6 (1999)
2942|9909|Friends 6 (1999)|Friends 9 (2002)
9909|2942|Friends 9 (2002)|Friends 6 (1999)
5837|15777|Friends 7 (1999)|Friends 8 (2001)
15777|5837|Friends 8 (2001)|Friends 7 (1999)
5837|9909|Friends 7 (1999)|Friends 9 (2002)
9909|5837|Friends 9 (2002)|Friends 7 (1999)
15777|9909|Friends 8 (2001)|Friends 9 (2002)
9909|15777|Friends 9 (2002)|Friends 8 (2001)
8084|12392|G.I. Joe 1: Part 1 (1983)|G.I. Joe 1: Part 2 (1985)
12392|8084|G.I. Joe 1: Part 2 (1985)|G.I. Joe 1: Part 1 (1983)
8084|12111|G.I. Joe 1: Part 1 (1983)|G.I. Joe 2: Part 1 (1986)
12111|8084|G.I. Joe 2: Part 1 (1986)|G.I. Joe 1: Part 1 (1983)
12392|12111|G.I. Joe 1: Part 2 (1985)|G.I. Joe 2: Part 1 (1986)
12111|12392|G.I. Joe 2: Part 1 (1986)|G.I. Joe 1: Part 2 (1985)
9192|667|Gilligan's Island 1 (1964)|Gilligan's Island 2 (1965)
667|9192|Gilligan's Island 2 (1965)|Gilligan's Island 1 (1964)
9192|15692|Gilligan's Island 1 (1964)|Gilligan's Island 3 (1966)
15692|9192|Gilligan's Island 3 (1966)|Gilligan's Island 1 (1964)
667|15692|Gilligan's Island 2 (1965)|Gilligan's Island 3 (1966)
15692|667|Gilligan's Island 3 (1966)|Gilligan's Island 2 (1965)
2548|15500|Gilmore Girls 1 (2000)|Gilmore Girls 2 (2001)
15500|2548|Gilmore Girls 2 (2001)|Gilmore Girls 1 (2000)
2548|1947|Gilmore Girls 1 (2000)|Gilmore Girls 3 (2002)
1947|2548|Gilmore Girls 3 (2002)|Gilmore Girls 1 (2000)
2548|7815|Gilmore Girls 1 (2000)|Gilmore Girls 4 (2003)
7815|2548|Gilmore Girls 4 (2003)|Gilmore Girls 1 (2000)
15500|1947|Gilmore Girls 2 (2001)|Gilmore Girls 3 (2002)
1947|15500|Gilmore Girls 3 (2002)|Gilmore Girls 2 (2001)
15500|7815|Gilmore Girls 2 (2001)|Gilmore Girls 4 (2003)
7815|15500|Gilmore Girls 4 (2003)|Gilmore Girls 2 (2001)
1947|7815|Gilmore Girls 3 (2002)|Gilmore Girls 4 (2003)
7815|1947|Gilmore Girls 4 (2003)|Gilmore Girls 3 (2002)
12138|11858|Good Times 1 (1974)|Good Times 2 (1974)
11858|12138|Good Times 2 (1974)|Good Times 1 (1974)
12138|5400|Good Times 1 (1974)|Good Times 3 (1975)
5400|12138|Good Times 3 (1975)|Good Times 1 (1974)
12138|9634|Good Times 1 (1974)|Good Times 4 (1976)
9634|12138|Good Times 4 (1976)|Good Times 1 (1974)
12138|11667|Good Times 1 (1974)|Good Times 5 (1977)
11667|12138|Good Times 5 (1977)|Good Times 1 (1974)
11858|5400|Good Times 2 (1974)|Good Times 3 (1975)
5400|11858|Good Times 3 (1975)|Good Times 2 (1974)
11858|9634|Good Times 2 (1974)|Good Times 4 (1976)
9634|11858|Good Times 4 (1976)|Good Times 2 (1974)
11858|11667|Good Times 2 (1974)|Good Times 5 (1977)
11667|11858|Good Times 5 (1977)|Good Times 2 (1974)
5400|9634|Good Times 3 (1975)|Good Times 4 (1976)
9634|5400|Good Times 4 (1976)|Good Times 3 (1975)
5400|11667|Good Times 3 (1975)|Good Times 5 (1977)
11667|5400|Good Times 5 (1977)|Good Times 3 (1975)
9634|11667|Good Times 4 (1976)|Good Times 5 (1977)
11667|9634|Good Times 5 (1977)|Good Times 4 (1976)
655|14562|Green Acres 1 (1965)|Green Acres 2 (1966)
14562|655|Green Acres 2 (1966)|Green Acres 1 (1965)
11546|7260|Have Gun Will Travel 1 (1957)|Have Gun Will Travel 2 (1958)
7260|11546|Have Gun Will Travel 2 (1958)|Have Gun Will Travel 1 (1957)
12065|3747|Hercules: The Legendary Journeys 1 (1994)|Hercules: The Legendary Journeys 2 (1995)
3747|12065|Hercules: The Legendary Journeys 2 (1995)|Hercules: The Legendary Journeys 1 (1994)
12065|11237|Hercules: The Legendary Journeys 1 (1994)|Hercules: The Legendary Journeys 3 (1996)
11237|12065|Hercules: The Legendary Journeys 3 (1996)|Hercules: The Legendary Journeys 1 (1994)
12065|8140|Hercules: The Legendary Journeys 1 (1994)|Hercules: The Legendary Journeys 4 (1997)
8140|12065|Hercules: The Legendary Journeys 4 (1997)|Hercules: The Legendary Journeys 1 (1994)
12065|10134|Hercules: The Legendary Journeys 1 (1994)|Hercules: The Legendary Journeys 5 (1998)
10134|12065|Hercules: The Legendary Journeys 5 (1998)|Hercules: The Legendary Journeys 1 (1994)
12065|7454|Hercules: The Legendary Journeys 1 (1994)|Hercules: The Legendary Journeys 6 (1999)
7454|12065|Hercules: The Legendary Journeys 6 (1999)|Hercules: The Legendary Journeys 1 (1994)
3747|11237|Hercules: The Legendary Journeys 2 (1995)|Hercules: The Legendary Journeys 3 (1996)
11237|3747|Hercules: The Legendary Journeys 3 (1996)|Hercules: The Legendary Journeys 2 (1995)
3747|8140|Hercules: The Legendary Journeys 2 (1995)|Hercules: The Legendary Journeys 4 (1997)
8140|3747|Hercules: The Legendary Journeys 4 (1997)|Hercules: The Legendary Journeys 2 (1995)
3747|10134|Hercules: The Legendary Journeys 2 (1995)|Hercules: The Legendary Journeys 5 (1998)
10134|3747|Hercules: The Legendary Journeys 5 (1998)|Hercules: The Legendary Journeys 2 (1995)
3747|7454|Hercules: The Legendary Journeys 2 (1995)|Hercules: The Legendary Journeys 6 (1999)
7454|3747|Hercules: The Legendary Journeys 6 (1999)|Hercules: The Legendary Journeys 2 (1995)
11237|8140|Hercules: The Legendary Journeys 3 (1996)|Hercules: The Legendary Journeys 4 (1997)
8140|11237|Hercules: The Legendary Journeys 4 (1997)|Hercules: The Legendary Journeys 3 (1996)
11237|10134|Hercules: The Legendary Journeys 3 (1996)|Hercules: The Legendary Journeys 5 (1998)
10134|11237|Hercules: The Legendary Journeys 5 (1998)|Hercules: The Legendary Journeys 3 (1996)
11237|7454|Hercules: The Legendary Journeys 3 (1996)|Hercules: The Legendary Journeys 6 (1999)
7454|11237|Hercules: The Legendary Journeys 6 (1999)|Hercules: The Legendary Journeys 3 (1996)
8140|10134|Hercules: The Legendary Journeys 4 (1997)|Hercules: The Legendary Journeys 5 (1998)
10134|8140|Hercules: The Legendary Journeys 5 (1998)|Hercules: The Legendary Journeys 4 (1997)
8140|7454|Hercules: The Legendary Journeys 4 (1997)|Hercules: The Legendary Journeys 6 (1999)
7454|8140|Hercules: The Legendary Journeys 6 (1999)|Hercules: The Legendary Journeys 4 (1997)
10134|7454|Hercules: The Legendary Journeys 5 (1998)|Hercules: The Legendary Journeys 6 (1999)
7454|10134|Hercules: The Legendary Journeys 6 (1999)|Hercules: The Legendary Journeys 5 (1998)
14801|17751|Highlander 1 (1992)|Highlander 2 (1993)
17751|14801|Highlander 2 (1993)|Highlander 1 (1992)
14801|17225|Highlander 1 (1992)|Highlander 3 (1994)
17225|14801|Highlander 3 (1994)|Highlander 1 (1992)
14801|575|Highlander 1 (1992)|Highlander 4 (1994)
575|14801|Highlander 4 (1994)|Highlander 1 (1992)
14801|657|Highlander 1 (1992)|Highlander 5 (1996)
657|14801|Highlander 5 (1996)|Highlander 1 (1992)
14801|8080|Highlander 1 (1992)|Highlander 6 (1997)
8080|14801|Highlander 6 (1997)|Highlander 1 (1992)
17751|17225|Highlander 2 (1993)|Highlander 3 (1994)
17225|17751|Highlander 3 (1994)|Highlander 2 (1993)
17751|575|Highlander 2 (1993)|Highlander 4 (1994)
575|17751|Highlander 4 (1994)|Highlander 2 (1993)
17751|657|Highlander 2 (1993)|Highlander 5 (1996)
657|17751|Highlander 5 (1996)|Highlander 2 (1993)
17751|8080|Highlander 2 (1993)|Highlander 6 (1997)
8080|17751|Highlander 6 (1997)|Highlander 2 (1993)
17225|575|Highlander 3 (1994)|Highlander 4 (1994)
575|17225|Highlander 4 (1994)|Highlander 3 (1994)
17225|657|Highlander 3 (1994)|Highlander 5 (1996)
657|17225|Highlander 5 (1996)|Highlander 3 (1994)
17225|8080|Highlander 3 (1994)|Highlander 6 (1997)
8080|17225|Highlander 6 (1997)|Highlander 3 (1994)
575|657|Highlander 4 (1994)|Highlander 5 (1996)
657|575|Highlander 5 (1996)|Highlander 4 (1994)
575|8080|Highlander 4 (1994)|Highlander 6 (1997)
8080|575|Highlander 6 (1997)|Highlander 4 (1994)
657|8080|Highlander 5 (1996)|Highlander 6 (1997)
8080|657|Highlander 6 (1997)|Highlander 5 (1996)
14195|15487|Highway to Heaven 1 (1984)|Highway to Heaven 2 (1985)
15487|14195|Highway to Heaven 2 (1985)|Highway to Heaven 1 (1984)
3020|5158|Hogan's Heroes 1 (1965)|Hogan's Heroes 2 (1966)
5158|3020|Hogan's Heroes 2 (1966)|Hogan's Heroes 1 (1965)
12958|11320|Home Improvement 1 (1991)|Home Improvement 2 (1992)
11320|12958|Home Improvement 2 (1992)|Home Improvement 1 (1991)
5945|7104|Home Movies 1 (1999)|Home Movies 2 (2002)
7104|5945|Home Movies 2 (2002)|Home Movies 1 (1999)
15947|17641|Homicide: Life on the Street 3 (1994)|Homicide: Life on the Street 4 (1994)
17641|15947|Homicide: Life on the Street 4 (1994)|Homicide: Life on the Street 3 (1994)
15947|13895|Homicide: Life on the Street 3 (1994)|Homicide: Life on the Street 5 (1996)
13895|15947|Homicide: Life on the Street 5 (1996)|Homicide: Life on the Street 3 (1994)
15947|10121|Homicide: Life on the Street 3 (1994)|Homicide: Life on the Street 6 (1997)
10121|15947|Homicide: Life on the Street 6 (1997)|Homicide: Life on the Street 3 (1994)
15947|712|Homicide: Life on the Street 3 (1994)|Homicide: Life on the Street 7 (1998)
712|15947|Homicide: Life on the Street 7 (1998)|Homicide: Life on the Street 3 (1994)
15947|14383|Homicide: Life on the Street 3 (1994)|Homicide: Life on the Streets 1 & 2 (1993)
14383|15947|Homicide: Life on the Streets 1 & 2 (1993)|Homicide: Life on the Street 3 (1994)
17641|13895|Homicide: Life on the Street 4 (1994)|Homicide: Life on the Street 5 (1996)
13895|17641|Homicide: Life on the Street 5 (1996)|Homicide: Life on the Street 4 (1994)
17641|10121|Homicide: Life on the Street 4 (1994)|Homicide: Life on the Street 6 (1997)
10121|17641|Homicide: Life on the Street 6 (1997)|Homicide: Life on the Street 4 (1994)
17641|712|Homicide: Life on the Street 4 (1994)|Homicide: Life on the Street 7 (1998)
712|17641|Homicide: Life on the Street 7 (1998)|Homicide: Life on the Street 4 (1994)
17641|14383|Homicide: Life on the Street 4 (1994)|Homicide: Life on the Streets 1 & 2 (1993)
14383|17641|Homicide: Life on the Streets 1 & 2 (1993)|Homicide: Life on the Street 4 (1994)
13895|10121|Homicide: Life on the Street 5 (1996)|Homicide: Life on the Street 6 (1997)
10121|13895|Homicide: Life on the Street 6 (1997)|Homicide: Life on the Street 5 (1996)
13895|712|Homicide: Life on the Street 5 (1996)|Homicide: Life on the Street 7 (1998)
712|13895|Homicide: Life on the Street 7 (1998)|Homicide: Life on the Street 5 (1996)
13895|14383|Homicide: Life on the Street 5 (1996)|Homicide: Life on the Streets 1 & 2 (1993)
14383|13895|Homicide: Life on the Streets 1 & 2 (1993)|Homicide: Life on the Street 5 (1996)
10121|712|Homicide: Life on the Street 6 (1997)|Homicide: Life on the Street 7 (1998)
712|10121|Homicide: Life on the Street 7 (1998)|Homicide: Life on the Street 6 (1997)
10121|14383|Homicide: Life on the Street 6 (1997)|Homicide: Life on the Streets 1 & 2 (1993)
14383|10121|Homicide: Life on the Streets 1 & 2 (1993)|Homicide: Life on the Street 6 (1997)
712|14383|Homicide: Life on the Street 7 (1998)|Homicide: Life on the Streets 1 & 2 (1993)
14383|712|Homicide: Life on the Streets 1 & 2 (1993)|Homicide: Life on the Street 7 (1998)
14235|76|I Love Lucy 1 (1951)|I Love Lucy 2 (1952)
76|14235|I Love Lucy 2 (1952)|I Love Lucy 1 (1951)
14235|9826|I Love Lucy 1 (1951)|I Love Lucy 3 (1953)
9826|14235|I Love Lucy 3 (1953)|I Love Lucy 1 (1951)
14235|1882|I Love Lucy 1 (1951)|I Love Lucy 4 (1954)
1882|14235|I Love Lucy 4 (1954)|I Love Lucy 1 (1951)
14235|1017|I Love Lucy 1 (1951)|I Love Lucy 5 (1955)
1017|14235|I Love Lucy 5 (1955)|I Love Lucy 1 (1951)
76|9826|I Love Lucy 2 (1952)|I Love Lucy 3 (1953)
9826|76|I Love Lucy 3 (1953)|I Love Lucy 2 (1952)
76|1882|I Love Lucy 2 (1952)|I Love Lucy 4 (1954)
1882|76|I Love Lucy 4 (1954)|I Love Lucy 2 (1952)
76|1017|I Love Lucy 2 (1952)|I Love Lucy 5 (1955)
1017|76|I Love Lucy 5 (1955)|I Love Lucy 2 (1952)
9826|1882|I Love Lucy 3 (1953)|I Love Lucy 4 (1954)
1882|9826|I Love Lucy 4 (1954)|I Love Lucy 3 (1953)
9826|1017|I Love Lucy 3 (1953)|I Love Lucy 5 (1955)
1017|9826|I Love Lucy 5 (1955)|I Love Lucy 3 (1953)
1882|1017|I Love Lucy 4 (1954)|I Love Lucy 5 (1955)
1017|1882|I Love Lucy 5 (1955)|I Love Lucy 4 (1954)
17397|3777|In Living Color 1 (1990)|In Living Color 2 (1990)
3777|17397|In Living Color 2 (1990)|In Living Color 1 (1990)
17397|4405|In Living Color 1 (1990)|In Living Color 3 (1991)
4405|17397|In Living Color 3 (1991)|In Living Color 1 (1990)
17397|4819|In Living Color 1 (1990)|In Living Color 4 (1993)
4819|17397|In Living Color 4 (1993)|In Living Color 1 (1990)
3777|4405|In Living Color 2 (1990)|In Living Color 3 (1991)
4405|3777|In Living Color 3 (1991)|In Living Color 2 (1990)
3777|4819|In Living Color 2 (1990)|In Living Color 4 (1993)
4819|3777|In Living Color 4 (1993)|In Living Color 2 (1990)
4405|4819|In Living Color 3 (1991)|In Living Color 4 (1993)
4819|4405|In Living Color 4 (1993)|In Living Color 3 (1991)
17211|11160|Jeeves and Wooster 1 (1990)|Jeeves and Wooster 2 (1991)
11160|17211|Jeeves and Wooster 2 (1991)|Jeeves and Wooster 1 (1990)
17211|7298|Jeeves and Wooster 1 (1990)|Jeeves and Wooster 3 (1990)
7298|17211|Jeeves and Wooster 3 (1990)|Jeeves and Wooster 1 (1990)
17211|9577|Jeeves and Wooster 1 (1990)|Jeeves and Wooster 4 (1990)
9577|17211|Jeeves and Wooster 4 (1990)|Jeeves and Wooster 1 (1990)
11160|7298|Jeeves and Wooster 2 (1991)|Jeeves and Wooster 3 (1990)
7298|11160|Jeeves and Wooster 3 (1990)|Jeeves and Wooster 2 (1991)
11160|9577|Jeeves and Wooster 2 (1991)|Jeeves and Wooster 4 (1990)
9577|11160|Jeeves and Wooster 4 (1990)|Jeeves and Wooster 2 (1991)
7298|9577|Jeeves and Wooster 3 (1990)|Jeeves and Wooster 4 (1990)
9577|7298|Jeeves and Wooster 4 (1990)|Jeeves and Wooster 3 (1990)
10068|6076|Jem & The Holograms 3: Part 1 (1987)|Jem & The Hologramss 1 & 2 (1985)
6076|10068|Jem & The Hologramss 1 & 2 (1985)|Jem & The Holograms 3: Part 1 (1987)
304|17311|King of the Hill 1 (1997)|King of the Hill 2 (1997)
17311|304|King of the Hill 2 (1997)|King of the Hill 1 (1997)
304|3183|King of the Hill 1 (1997)|King of the Hill 3 (1998)
3183|304|King of the Hill 3 (1998)|King of the Hill 1 (1997)
304|1488|King of the Hill 1 (1997)|King of the Hill 4 (1999)
1488|304|King of the Hill 4 (1999)|King of the Hill 1 (1997)
17311|3183|King of the Hill 2 (1997)|King of the Hill 3 (1998)
3183|17311|King of the Hill 3 (1998)|King of the Hill 2 (1997)
17311|1488|King of the Hill 2 (1997)|King of the Hill 4 (1999)
1488|17311|King of the Hill 4 (1999)|King of the Hill 2 (1997)
3183|1488|King of the Hill 3 (1998)|King of the Hill 4 (1999)
1488|3183|King of the Hill 4 (1999)|King of the Hill 3 (1998)
4299|9937|Knight Rider 1 (1982)|Knight Rider 2 (1983)
9937|4299|Knight Rider 2 (1983)|Knight Rider 1 (1982)
8602|13672|Kung Fu 1 (1972)|Kung Fu 2 (1973)
13672|8602|Kung Fu 2 (1973)|Kung Fu 1 (1972)
8602|3771|Kung Fu 1 (1972)|Kung Fu 3 (1974)
3771|8602|Kung Fu 3 (1974)|Kung Fu 1 (1972)
13672|3771|Kung Fu 2 (1973)|Kung Fu 3 (1974)
3771|13672|Kung Fu 3 (1974)|Kung Fu 2 (1973)
16917|1243|La Femme Nikita 1 (1997)|La Femme Nikita 2 (1998)
1243|16917|La Femme Nikita 2 (1998)|La Femme Nikita 1 (1997)
16917|663|La Femme Nikita 1 (1997)|La Femme Nikita 3 (1999)
663|16917|La Femme Nikita 3 (1999)|La Femme Nikita 1 (1997)
1243|663|La Femme Nikita 2 (1998)|La Femme Nikita 3 (1999)
663|1243|La Femme Nikita 3 (1999)|La Femme Nikita 2 (1998)
16064|16583|Land of the Lost 1 (1974)|Land of the Lost 2 (1975)
16583|16064|Land of the Lost 2 (1975)|Land of the Lost 1 (1974)
16064|8415|Land of the Lost 1 (1974)|Land of the Lost 3 (1976)
8415|16064|Land of the Lost 3 (1976)|Land of the Lost 1 (1974)
16583|8415|Land of the Lost 2 (1975)|Land of the Lost 3 (1976)
8415|16583|Land of the Lost 3 (1976)|Land of the Lost 2 (1975)
8814|10512|Las Vegas 1 (2003)|Las Vegas 2 (2004)
10512|8814|Las Vegas 2 (2004)|Las Vegas 1 (2003)
13506|16860|Law & Order: Criminal Intent 3 (2003)|Law & Order 1 (1990)
16860|13506|Law & Order 1 (1990)|Law & Order: Criminal Intent 3 (2003)
13506|5700|Law & Order: Criminal Intent 3 (2003)|Law & Order 4 (2003)
5700|13506|Law & Order 4 (2003)|Law & Order: Criminal Intent 3 (2003)
13506|12397|Law & Order: Criminal Intent 3 (2003)|Law & Order 2 (1991)
12397|13506|Law & Order 2 (1991)|Law & Order: Criminal Intent 3 (2003)
13506|13468|Law & Order: Criminal Intent 3 (2003)|Law & Order 3 (1992)
13468|13506|Law & Order 3 (1992)|Law & Order: Criminal Intent 3 (2003)
16860|5700|Law & Order 1 (1990)|Law & Order 4 (2003)
5700|16860|Law & Order 4 (2003)|Law & Order 1 (1990)
16860|12397|Law & Order 1 (1990)|Law & Order 2 (1991)
12397|16860|Law & Order 2 (1991)|Law & Order 1 (1990)
16860|13468|Law & Order 1 (1990)|Law & Order 3 (1992)
13468|16860|Law & Order 3 (1992)|Law & Order 1 (1990)
5700|12397|Law & Order 4 (2003)|Law & Order 2 (1991)
12397|5700|Law & Order 2 (1991)|Law & Order 4 (2003)
5700|13468|Law & Order 4 (2003)|Law & Order 3 (1992)
13468|5700|Law & Order 3 (1992)|Law & Order 4 (2003)
12397|13468|Law & Order 2 (1991)|Law & Order 3 (1992)
13468|12397|Law & Order 3 (1992)|Law & Order 2 (1991)
10606|2300|Little House on the Prairie 1 (1974)|Little House on the Prairie 2 (1975)
2300|10606|Little House on the Prairie 2 (1975)|Little House on the Prairie 1 (1974)
10606|2440|Little House on the Prairie 1 (1974)|Little House on the Prairie 3 (1976)
2440|10606|Little House on the Prairie 3 (1976)|Little House on the Prairie 1 (1974)
10606|4509|Little House on the Prairie 1 (1974)|Little House on the Prairie 4 (1977)
4509|10606|Little House on the Prairie 4 (1977)|Little House on the Prairie 1 (1974)
10606|16886|Little House on the Prairie 1 (1974)|Little House on the Prairie 5 (1978)
16886|10606|Little House on the Prairie 5 (1978)|Little House on the Prairie 1 (1974)
10606|1222|Little House on the Prairie 1 (1974)|Little House on the Prairie 6 (1979)
1222|10606|Little House on the Prairie 6 (1979)|Little House on the Prairie 1 (1974)
10606|16176|Little House on the Prairie 1 (1974)|Little House on the Prairie 7 (1980)
16176|10606|Little House on the Prairie 7 (1980)|Little House on the Prairie 1 (1974)
10606|10316|Little House on the Prairie 1 (1974)|Little House on the Prairie 8 (1981)
10316|10606|Little House on the Prairie 8 (1981)|Little House on the Prairie 1 (1974)
10606|4233|Little House on the Prairie 1 (1974)|Little House on the Prairie 9 (1982)
4233|10606|Little House on the Prairie 9 (1982)|Little House on the Prairie 1 (1974)
2300|2440|Little House on the Prairie 2 (1975)|Little House on the Prairie 3 (1976)
2440|2300|Little House on the Prairie 3 (1976)|Little House on the Prairie 2 (1975)
2300|4509|Little House on the Prairie 2 (1975)|Little House on the Prairie 4 (1977)
4509|2300|Little House on the Prairie 4 (1977)|Little House on the Prairie 2 (1975)
2300|16886|Little House on the Prairie 2 (1975)|Little House on the Prairie 5 (1978)
16886|2300|Little House on the Prairie 5 (1978)|Little House on the Prairie 2 (1975)
2300|1222|Little House on the Prairie 2 (1975)|Little House on the Prairie 6 (1979)
1222|2300|Little House on the Prairie 6 (1979)|Little House on the Prairie 2 (1975)
2300|16176|Little House on the Prairie 2 (1975)|Little House on the Prairie 7 (1980)
16176|2300|Little House on the Prairie 7 (1980)|Little House on the Prairie 2 (1975)
2300|10316|Little House on the Prairie 2 (1975)|Little House on the Prairie 8 (1981)
10316|2300|Little House on the Prairie 8 (1981)|Little House on the Prairie 2 (1975)
2300|4233|Little House on the Prairie 2 (1975)|Little House on the Prairie 9 (1982)
4233|2300|Little House on the Prairie 9 (1982)|Little House on the Prairie 2 (1975)
2440|4509|Little House on the Prairie 3 (1976)|Little House on the Prairie 4 (1977)
4509|2440|Little House on the Prairie 4 (1977)|Little House on the Prairie 3 (1976)
2440|16886|Little House on the Prairie 3 (1976)|Little House on the Prairie 5 (1978)
16886|2440|Little House on the Prairie 5 (1978)|Little House on the Prairie 3 (1976)
2440|1222|Little House on the Prairie 3 (1976)|Little House on the Prairie 6 (1979)
1222|2440|Little House on the Prairie 6 (1979)|Little House on the Prairie 3 (1976)
2440|16176|Little House on the Prairie 3 (1976)|Little House on the Prairie 7 (1980)
16176|2440|Little House on the Prairie 7 (1980)|Little House on the Prairie 3 (1976)
2440|10316|Little House on the Prairie 3 (1976)|Little House on the Prairie 8 (1981)
10316|2440|Little House on the Prairie 8 (1981)|Little House on the Prairie 3 (1976)
2440|4233|Little House on the Prairie 3 (1976)|Little House on the Prairie 9 (1982)
4233|2440|Little House on the Prairie 9 (1982)|Little House on the Prairie 3 (1976)
4509|16886|Little House on the Prairie 4 (1977)|Little House on the Prairie 5 (1978)
16886|4509|Little House on the Prairie 5 (1978)|Little House on the Prairie 4 (1977)
4509|1222|Little House on the Prairie 4 (1977)|Little House on the Prairie 6 (1979)
1222|4509|Little House on the Prairie 6 (1979)|Little House on the Prairie 4 (1977)
4509|16176|Little House on the Prairie 4 (1977)|Little House on the Prairie 7 (1980)
16176|4509|Little House on the Prairie 7 (1980)|Little House on the Prairie 4 (1977)
4509|10316|Little House on the Prairie 4 (1977)|Little House on the Prairie 8 (1981)
10316|4509|Little House on the Prairie 8 (1981)|Little House on the Prairie 4 (1977)
4509|4233|Little House on the Prairie 4 (1977)|Little House on the Prairie 9 (1982)
4233|4509|Little House on the Prairie 9 (1982)|Little House on the Prairie 4 (1977)
16886|1222|Little House on the Prairie 5 (1978)|Little House on the Prairie 6 (1979)
1222|16886|Little House on the Prairie 6 (1979)|Little House on the Prairie 5 (1978)
16886|16176|Little House on the Prairie 5 (1978)|Little House on the Prairie 7 (1980)
16176|16886|Little House on the Prairie 7 (1980)|Little House on the Prairie 5 (1978)
16886|10316|Little House on the Prairie 5 (1978)|Little House on the Prairie 8 (1981)
10316|16886|Little House on the Prairie 8 (1981)|Little House on the Prairie 5 (1978)
16886|4233|Little House on the Prairie 5 (1978)|Little House on the Prairie 9 (1982)
4233|16886|Little House on the Prairie 9 (1982)|Little House on the Prairie 5 (1978)
1222|16176|Little House on the Prairie 6 (1979)|Little House on the Prairie 7 (1980)
16176|1222|Little House on the Prairie 7 (1980)|Little House on the Prairie 6 (1979)
1222|10316|Little House on the Prairie 6 (1979)|Little House on the Prairie 8 (1981)
10316|1222|Little House on the Prairie 8 (1981)|Little House on the Prairie 6 (1979)
1222|4233|Little House on the Prairie 6 (1979)|Little House on the Prairie 9 (1982)
4233|1222|Little House on the Prairie 9 (1982)|Little House on the Prairie 6 (1979)
16176|10316|Little House on the Prairie 7 (1980)|Little House on the Prairie 8 (1981)
10316|16176|Little House on the Prairie 8 (1981)|Little House on the Prairie 7 (1980)
16176|4233|Little House on the Prairie 7 (1980)|Little House on the Prairie 9 (1982)
4233|16176|Little House on the Prairie 9 (1982)|Little House on the Prairie 7 (1980)
10316|4233|Little House on the Prairie 8 (1981)|Little House on the Prairie 9 (1982)
4233|10316|Little House on the Prairie 9 (1982)|Little House on the Prairie 8 (1981)
9128|5932|Lost in Space 1 (1965)|Lost in Space 2: Vol. 2 (1966)
5932|9128|Lost in Space 2: Vol. 2 (1966)|Lost in Space 1 (1965)
9128|13337|Lost in Space 1 (1965)|Lost in Space 3: Vol. 1 (1967)
13337|9128|Lost in Space 3: Vol. 1 (1967)|Lost in Space 1 (1965)
9128|8137|Lost in Space 1 (1965)|Lost in Space 3: Vol. 2 (1968)
8137|9128|Lost in Space 3: Vol. 2 (1968)|Lost in Space 1 (1965)
5932|13337|Lost in Space 2: Vol. 2 (1966)|Lost in Space 3: Vol. 1 (1967)
13337|5932|Lost in Space 3: Vol. 1 (1967)|Lost in Space 2: Vol. 2 (1966)
5932|8137|Lost in Space 2: Vol. 2 (1966)|Lost in Space 3: Vol. 2 (1968)
8137|5932|Lost in Space 3: Vol. 2 (1968)|Lost in Space 2: Vol. 2 (1966)
13337|8137|Lost in Space 3: Vol. 1 (1967)|Lost in Space 3: Vol. 2 (1968)
8137|13337|Lost in Space 3: Vol. 2 (1968)|Lost in Space 3: Vol. 1 (1967)
13819|15143|MacGyver 1 (1985)|MacGyver 2 (1986)
15143|13819|MacGyver 2 (1986)|MacGyver 1 (1985)
13819|7147|MacGyver 1 (1985)|MacGyver 3 (1987)
7147|13819|MacGyver 3 (1987)|MacGyver 1 (1985)
15143|7147|MacGyver 2 (1986)|MacGyver 3 (1987)
7147|15143|MacGyver 3 (1987)|MacGyver 2 (1986)
8825|16569|Mad About You 1 (1992)|Mad About You 2 (1993)
16569|8825|Mad About You 2 (1993)|Mad About You 1 (1992)
1155|1818|Magnum P.I. 1 (1980)|Magnum P.I. 2 (1981)
1818|1155|Magnum P.I. 2 (1981)|Magnum P.I. 1 (1980)
500|333|Mail Call: The Best of Season 1 (2002)|Mail Call: The Best of Season 2 (2003)
333|500|Mail Call: The Best of Season 2 (2003)|Mail Call: The Best of Season 1 (2002)
5406|8336|Married... with Children 1 (1987)|Married... with Children 2 (1987)
8336|5406|Married... with Children 2 (1987)|Married... with Children 1 (1987)
5406|5636|Married... with Children 1 (1987)|Married... with Children 3 (1988)
5636|5406|Married... with Children 3 (1988)|Married... with Children 1 (1987)
5406|10035|Married... with Children 1 (1987)|Married... with Children 4 (1989)
10035|5406|Married... with Children 4 (1989)|Married... with Children 1 (1987)
8336|5636|Married... with Children 2 (1987)|Married... with Children 3 (1988)
5636|8336|Married... with Children 3 (1988)|Married... with Children 2 (1987)
8336|10035|Married... with Children 2 (1987)|Married... with Children 4 (1989)
10035|8336|Married... with Children 4 (1989)|Married... with Children 2 (1987)
5636|10035|Married... with Children 3 (1988)|Married... with Children 4 (1989)
10035|5636|Married... with Children 4 (1989)|Married... with Children 3 (1988)
11043|5816|Mary Tyler Moore 1 (1970)|Mary Tyler Moore 2 (1971)
5816|11043|Mary Tyler Moore 2 (1971)|Mary Tyler Moore 1 (1970)
15594|14320|MASH 1 (1972)|MASH 2 (1973)
14320|15594|MASH 2 (1973)|MASH 1 (1972)
15594|16107|MASH 1 (1972)|MASH 3 (1974)
16107|15594|MASH 3 (1974)|MASH 1 (1972)
15594|15183|MASH 1 (1972)|MASH 4 (1975)
15183|15594|MASH 4 (1975)|MASH 1 (1972)
15594|13123|MASH 1 (1972)|MASH 5 (1976)
13123|15594|MASH 5 (1976)|MASH 1 (1972)
15594|11050|MASH 1 (1972)|MASH 6 (1977)
11050|15594|MASH 6 (1977)|MASH 1 (1972)
15594|1795|MASH 1 (1972)|MASH 7 (1978)
1795|15594|MASH 7 (1978)|MASH 1 (1972)
15594|15836|MASH 1 (1972)|MASH 8 (1979)
15836|15594|MASH 8 (1979)|MASH 1 (1972)
14320|16107|MASH 2 (1973)|MASH 3 (1974)
16107|14320|MASH 3 (1974)|MASH 2 (1973)
14320|15183|MASH 2 (1973)|MASH 4 (1975)
15183|14320|MASH 4 (1975)|MASH 2 (1973)
14320|13123|MASH 2 (1973)|MASH 5 (1976)
13123|14320|MASH 5 (1976)|MASH 2 (1973)
14320|11050|MASH 2 (1973)|MASH 6 (1977)
11050|14320|MASH 6 (1977)|MASH 2 (1973)
14320|1795|MASH 2 (1973)|MASH 7 (1978)
1795|14320|MASH 7 (1978)|MASH 2 (1973)
14320|15836|MASH 2 (1973)|MASH 8 (1979)
15836|14320|MASH 8 (1979)|MASH 2 (1973)
16107|15183|MASH 3 (1974)|MASH 4 (1975)
15183|16107|MASH 4 (1975)|MASH 3 (1974)
16107|13123|MASH 3 (1974)|MASH 5 (1976)
13123|16107|MASH 5 (1976)|MASH 3 (1974)
16107|11050|MASH 3 (1974)|MASH 6 (1977)
11050|16107|MASH 6 (1977)|MASH 3 (1974)
16107|1795|MASH 3 (1974)|MASH 7 (1978)
1795|16107|MASH 7 (1978)|MASH 3 (1974)
16107|15836|MASH 3 (1974)|MASH 8 (1979)
15836|16107|MASH 8 (1979)|MASH 3 (1974)
15183|13123|MASH 4 (1975)|MASH 5 (1976)
13123|15183|MASH 5 (1976)|MASH 4 (1975)
15183|11050|MASH 4 (1975)|MASH 6 (1977)
11050|15183|MASH 6 (1977)|MASH 4 (1975)
15183|1795|MASH 4 (1975)|MASH 7 (1978)
1795|15183|MASH 7 (1978)|MASH 4 (1975)
15183|15836|MASH 4 (1975)|MASH 8 (1979)
15836|15183|MASH 8 (1979)|MASH 4 (1975)
13123|11050|MASH 5 (1976)|MASH 6 (1977)
11050|13123|MASH 6 (1977)|MASH 5 (1976)
13123|1795|MASH 5 (1976)|MASH 7 (1978)
1795|13123|MASH 7 (1978)|MASH 5 (1976)
13123|15836|MASH 5 (1976)|MASH 8 (1979)
15836|13123|MASH 8 (1979)|MASH 5 (1976)
11050|1795|MASH 6 (1977)|MASH 7 (1978)
1795|11050|MASH 7 (1978)|MASH 6 (1977)
11050|15836|MASH 6 (1977)|MASH 8 (1979)
15836|11050|MASH 8 (1979)|MASH 6 (1977)
1795|15836|MASH 7 (1978)|MASH 8 (1979)
15836|1795|MASH 8 (1979)|MASH 7 (1978)
17261|248|Michael Moore's The Awful Truth 1 (1999)|Michael Moore's The Awful Truth 2 (2001)
248|17261|Michael Moore's The Awful Truth 2 (2001)|Michael Moore's The Awful Truth 1 (1999)
6326|7620|Millennium 1 (1996)|Millennium 2 (1997)
7620|6326|Millennium 2 (1997)|Millennium 1 (1996)
6326|5572|Millennium 1 (1996)|Millennium 3 (1998)
5572|6326|Millennium 3 (1998)|Millennium 1 (1996)
7620|5572|Millennium 2 (1997)|Millennium 3 (1998)
5572|7620|Millennium 3 (1998)|Millennium 2 (1997)
16524|3958|Monk 1 (2002)|Monk 2 (2003)
3958|16524|Monk 2 (2003)|Monk 1 (2002)
16524|7445|Monk 1 (2002)|Monk 3 (2004)
7445|16524|Monk 3 (2004)|Monk 1 (2002)
3958|7445|Monk 2 (2003)|Monk 3 (2004)
7445|3958|Monk 3 (2004)|Monk 2 (2003)
16946|4360|Mr. Show 1 (1995)|Mr. Show 2 (1996)
4360|16946|Mr. Show 2 (1996)|Mr. Show 1 (1995)
16946|16349|Mr. Show 1 (1995)|Mr. Show 3 (1997)
16349|16946|Mr. Show 3 (1997)|Mr. Show 1 (1995)
16946|5805|Mr. Show 1 (1995)|Mr. Show 4 (1998)
5805|16946|Mr. Show 4 (1998)|Mr. Show 1 (1995)
4360|16349|Mr. Show 2 (1996)|Mr. Show 3 (1997)
16349|4360|Mr. Show 3 (1997)|Mr. Show 2 (1996)
4360|5805|Mr. Show 2 (1996)|Mr. Show 4 (1998)
5805|4360|Mr. Show 4 (1998)|Mr. Show 2 (1996)
16349|5805|Mr. Show 3 (1997)|Mr. Show 4 (1998)
5805|16349|Mr. Show 4 (1998)|Mr. Show 3 (1997)
10412|4411|MTV: Punk'd 1 (2003)|MTV: Punk'd 2 (2003)
4411|10412|MTV: Punk'd 2 (2003)|MTV: Punk'd 1 (2003)
6395|7500|Mutant X 1 (2001)|Mutant X 2 (2002)
7500|6395|Mutant X 2 (2002)|Mutant X 1 (2001)
3482|3643|Nero Wolfe 1 (2001)|Nero Wolfe 2 (2002)
3643|3482|Nero Wolfe 2 (2002)|Nero Wolfe 1 (2001)
12527|4189|Newlyweds: Nick & Jessica 1 (2003)|Newlyweds: Nick & Jessica 2 & 3 (2004)
4189|12527|Newlyweds: Nick & Jessica 2 & 3 (2004)|Newlyweds: Nick & Jessica 1 (2003)
12999|3928|Nip/Tuck 1 (2003)|Nip/Tuck 2 (2004)
3928|12999|Nip/Tuck 2 (2004)|Nip/Tuck 1 (2003)
2613|17536|Northern Exposure 1 (1990)|Northern Exposure 2 (1991)
17536|2613|Northern Exposure 2 (1991)|Northern Exposure 1 (1990)
2613|9101|Northern Exposure 1 (1990)|Northern Exposure 3 (1991)
9101|2613|Northern Exposure 3 (1991)|Northern Exposure 1 (1990)
17536|9101|Northern Exposure 2 (1991)|Northern Exposure 3 (1991)
9101|17536|Northern Exposure 3 (1991)|Northern Exposure 2 (1991)
11843|3888|NYPD Blue 1 (1993)|NYPD Blue 2 (1994)
3888|11843|NYPD Blue 2 (1994)|NYPD Blue 1 (1993)
17349|12756|Once and Again 1 (1999)|Once and Again 2 (2000)
12756|17349|Once and Again 2 (2000)|Once and Again 1 (1999)
11167|9292|One Tree Hill 1 (2003)|One Tree Hill 2 (2004)
9292|11167|One Tree Hill 2 (2004)|One Tree Hill 1 (2003)
9023|6528|Oz 1 (1997)|Oz 2 (1998)
6528|9023|Oz 2 (1998)|Oz 1 (1997)
9023|17687|Oz 1 (1997)|Oz 3 (1997)
17687|9023|Oz 3 (1997)|Oz 1 (1997)
9023|11126|Oz 1 (1997)|Oz 4 (2000)
11126|9023|Oz 4 (2000)|Oz 1 (1997)
9023|12035|Oz 1 (1997)|Oz 5 (2002)
12035|9023|Oz 5 (2002)|Oz 1 (1997)
6528|17687|Oz 2 (1998)|Oz 3 (1997)
17687|6528|Oz 3 (1997)|Oz 2 (1998)
6528|11126|Oz 2 (1998)|Oz 4 (2000)
11126|6528|Oz 4 (2000)|Oz 2 (1998)
6528|12035|Oz 2 (1998)|Oz 5 (2002)
12035|6528|Oz 5 (2002)|Oz 2 (1998)
17687|11126|Oz 3 (1997)|Oz 4 (2000)
11126|17687|Oz 4 (2000)|Oz 3 (1997)
17687|12035|Oz 3 (1997)|Oz 5 (2002)
12035|17687|Oz 5 (2002)|Oz 3 (1997)
11126|12035|Oz 4 (2000)|Oz 5 (2002)
12035|11126|Oz 5 (2002)|Oz 4 (2000)
11503|8211|Penn & Teller: Bullsh*t! 1 (2003)|Penn & Teller: Bullsh*t! 2 (2004)
8211|11503|Penn & Teller: Bullsh*t! 2 (2004)|Penn & Teller: Bullsh*t! 1 (2003)
6916|576|Popular 1 (1999)|Popular 2 (2000)
576|6916|Popular 2 (2000)|Popular 1 (1999)
13754|16133|Profiler 1 (1996)|Profiler 2 (1997)
16133|13754|Profiler 2 (1997)|Profiler 1 (1996)
13754|15419|Profiler 1 (1996)|Profiler 3 (1998)
15419|13754|Profiler 3 (1998)|Profiler 1 (1996)
13754|13957|Profiler 1 (1996)|Profiler 4 (1999)
13957|13754|Profiler 4 (1999)|Profiler 1 (1996)
16133|15419|Profiler 2 (1997)|Profiler 3 (1998)
15419|16133|Profiler 3 (1998)|Profiler 2 (1997)
16133|13957|Profiler 2 (1997)|Profiler 4 (1999)
13957|16133|Profiler 4 (1999)|Profiler 2 (1997)
15419|13957|Profiler 3 (1998)|Profiler 4 (1999)
13957|15419|Profiler 4 (1999)|Profiler 3 (1998)
7389|3724|Project Greenlight 1 (2001)|Project Greenlight 2 (2002)
3724|7389|Project Greenlight 2 (2002)|Project Greenlight 1 (2001)
3896|15152|Punky Brewster 1 (1984)|Punky Brewster 2 (1985)
15152|3896|Punky Brewster 2 (1985)|Punky Brewster 1 (1984)
11815|11236|Quantum Leap 1 (1989)|Quantum Leap 2 (1989)
11236|11815|Quantum Leap 2 (1989)|Quantum Leap 1 (1989)
11815|7850|Quantum Leap 1 (1989)|Quantum Leap 3 (1990)
7850|11815|Quantum Leap 3 (1990)|Quantum Leap 1 (1989)
11236|7850|Quantum Leap 2 (1989)|Quantum Leap 3 (1990)
7850|11236|Quantum Leap 3 (1990)|Quantum Leap 2 (1989)
3999|11522|Queer as Folk 1 (2001)|Queer as Folk 2 (2002)
11522|3999|Queer as Folk 2 (2002)|Queer as Folk 1 (2001)
3999|9326|Queer as Folk 1 (2001)|Queer as Folk 3 (2003)
9326|3999|Queer as Folk 3 (2003)|Queer as Folk 1 (2001)
3999|7605|Queer as Folk 1 (2001)|Queer as Folk 4 (2004)
7605|3999|Queer as Folk 4 (2004)|Queer as Folk 1 (2001)
11522|9326|Queer as Folk 2 (2002)|Queer as Folk 3 (2003)
9326|11522|Queer as Folk 3 (2003)|Queer as Folk 2 (2002)
11522|7605|Queer as Folk 2 (2002)|Queer as Folk 4 (2004)
7605|11522|Queer as Folk 4 (2004)|Queer as Folk 2 (2002)
9326|7605|Queer as Folk 3 (2003)|Queer as Folk 4 (2004)
7605|9326|Queer as Folk 4 (2004)|Queer as Folk 3 (2003)
9347|13198|Ren & Stimpy 3 and a Half-ish (1993)|Ren & Stimpy 5 and Some More of 4 (1995)
13198|9347|Ren & Stimpy 5 and Some More of 4 (1995)|Ren & Stimpy 3 and a Half-ish (1993)
9347|15917|Ren & Stimpy 3 and a Half-ish (1993)|Ren & Stimpys 1 and 2 (1991)
15917|9347|Ren & Stimpys 1 and 2 (1991)|Ren & Stimpy 3 and a Half-ish (1993)
13198|15917|Ren & Stimpy 5 and Some More of 4 (1995)|Ren & Stimpys 1 and 2 (1991)
15917|13198|Ren & Stimpys 1 and 2 (1991)|Ren & Stimpy 5 and Some More of 4 (1995)
11810|889|Reno 911 1 (2003)|Reno 911 2 (2004)
889|11810|Reno 911 2 (2004)|Reno 911 1 (2003)
9174|4648|Rocky & Bullwinkle & Friends 1 (1961)|Rocky & Bullwinkle & Friends 2 (1960)
4648|9174|Rocky & Bullwinkle & Friends 2 (1960)|Rocky & Bullwinkle & Friends 1 (1961)
9174|13578|Rocky & Bullwinkle & Friends 1 (1961)|Rocky & Bullwinkle & Friends 3 (1961)
13578|9174|Rocky & Bullwinkle & Friends 3 (1961)|Rocky & Bullwinkle & Friends 1 (1961)
4648|13578|Rocky & Bullwinkle & Friends 2 (1960)|Rocky & Bullwinkle & Friends 3 (1961)
13578|4648|Rocky & Bullwinkle & Friends 3 (1961)|Rocky & Bullwinkle & Friends 2 (1960)
9418|2638|Roswell 1 (1999)|Roswell 2 (2000)
2638|9418|Roswell 2 (2000)|Roswell 1 (1999)
9418|14521|Roswell 1 (1999)|Roswell 3 (2001)
14521|9418|Roswell 3 (2001)|Roswell 1 (1999)
2638|14521|Roswell 2 (2000)|Roswell 3 (2001)
14521|2638|Roswell 3 (2001)|Roswell 2 (2000)
17745|4028|Russell Simmons Presents Def Poetry 1 (2002)|Russell Simmons Presents Def Poetry 2 (2004)
4028|17745|Russell Simmons Presents Def Poetry 2 (2004)|Russell Simmons Presents Def Poetry 1 (2002)
17745|12823|Russell Simmons Presents Def Poetry 1 (2002)|Russell Simmons Presents Def Poetry 3 (2005)
12823|17745|Russell Simmons Presents Def Poetry 3 (2005)|Russell Simmons Presents Def Poetry 1 (2002)
4028|12823|Russell Simmons Presents Def Poetry 2 (2004)|Russell Simmons Presents Def Poetry 3 (2005)
12823|4028|Russell Simmons Presents Def Poetry 3 (2005)|Russell Simmons Presents Def Poetry 2 (2004)
14661|3442|Samurai Jack 1 (2001)|Samurai Jack 2 (2002)
3442|14661|Samurai Jack 2 (2002)|Samurai Jack 1 (2001)
12545|15872|Sanford and Son 1 (1972)|Sanford and Son 2 (1972)
15872|12545|Sanford and Son 2 (1972)|Sanford and Son 1 (1972)
12545|5369|Sanford and Son 1 (1972)|Sanford and Son 3 (1972)
5369|12545|Sanford and Son 3 (1972)|Sanford and Son 1 (1972)
12545|3081|Sanford and Son 1 (1972)|Sanford and Son 4 (1972)
3081|12545|Sanford and Son 4 (1972)|Sanford and Son 1 (1972)
12545|13878|Sanford and Son 1 (1972)|Sanford and Son 5 (1975)
13878|12545|Sanford and Son 5 (1975)|Sanford and Son 1 (1972)
12545|103|Sanford and Son 1 (1972)|Sanford and Son 6 (1976)
103|12545|Sanford and Son 6 (1976)|Sanford and Son 1 (1972)
15872|5369|Sanford and Son 2 (1972)|Sanford and Son 3 (1972)
5369|15872|Sanford and Son 3 (1972)|Sanford and Son 2 (1972)
15872|3081|Sanford and Son 2 (1972)|Sanford and Son 4 (1972)
3081|15872|Sanford and Son 4 (1972)|Sanford and Son 2 (1972)
15872|13878|Sanford and Son 2 (1972)|Sanford and Son 5 (1975)
13878|15872|Sanford and Son 5 (1975)|Sanford and Son 2 (1972)
15872|103|Sanford and Son 2 (1972)|Sanford and Son 6 (1976)
103|15872|Sanford and Son 6 (1976)|Sanford and Son 2 (1972)
5369|3081|Sanford and Son 3 (1972)|Sanford and Son 4 (1972)
3081|5369|Sanford and Son 4 (1972)|Sanford and Son 3 (1972)
5369|13878|Sanford and Son 3 (1972)|Sanford and Son 5 (1975)
13878|5369|Sanford and Son 5 (1975)|Sanford and Son 3 (1972)
5369|103|Sanford and Son 3 (1972)|Sanford and Son 6 (1976)
103|5369|Sanford and Son 6 (1976)|Sanford and Son 3 (1972)
3081|13878|Sanford and Son 4 (1972)|Sanford and Son 5 (1975)
13878|3081|Sanford and Son 5 (1975)|Sanford and Son 4 (1972)
3081|103|Sanford and Son 4 (1972)|Sanford and Son 6 (1976)
103|3081|Sanford and Son 6 (1976)|Sanford and Son 4 (1972)
13878|103|Sanford and Son 5 (1975)|Sanford and Son 6 (1976)
103|13878|Sanford and Son 6 (1976)|Sanford and Son 5 (1975)
3394|9626|Saved by the Bell 1 (1989)|Saved by the Bell 2 (1989)
9626|3394|Saved by the Bell 2 (1989)|Saved by the Bell 1 (1989)
3394|7737|Saved by the Bell 1 (1989)|Saved by the Bell 5 (2005)
7737|3394|Saved by the Bell 5 (2005)|Saved by the Bell 1 (1989)
3394|11650|Saved by the Bell 1 (1989)|Saved by the Bells 3 & 4 (1991)
11650|3394|Saved by the Bells 3 & 4 (1991)|Saved by the Bell 1 (1989)
3394|4254|Saved by the Bell 1 (1989)|Saved by the Bell: The College Years 1 (1993)
4254|3394|Saved by the Bell: The College Years 1 (1993)|Saved by the Bell 1 (1989)
9626|7737|Saved by the Bell 2 (1989)|Saved by the Bell 5 (2005)
7737|9626|Saved by the Bell 5 (2005)|Saved by the Bell 2 (1989)
9626|11650|Saved by the Bell 2 (1989)|Saved by the Bells 3 & 4 (1991)
11650|9626|Saved by the Bells 3 & 4 (1991)|Saved by the Bell 2 (1989)
9626|4254|Saved by the Bell 2 (1989)|Saved by the Bell: The College Years 1 (1993)
4254|9626|Saved by the Bell: The College Years 1 (1993)|Saved by the Bell 2 (1989)
7737|11650|Saved by the Bell 5 (2005)|Saved by the Bells 3 & 4 (1991)
11650|7737|Saved by the Bells 3 & 4 (1991)|Saved by the Bell 5 (2005)
7737|4254|Saved by the Bell 5 (2005)|Saved by the Bell: The College Years 1 (1993)
4254|7737|Saved by the Bell: The College Years 1 (1993)|Saved by the Bell 5 (2005)
11650|4254|Saved by the Bells 3 & 4 (1991)|Saved by the Bell: The College Years 1 (1993)
4254|11650|Saved by the Bell: The College Years 1 (1993)|Saved by the Bells 3 & 4 (1991)
7496|17230|Sealab 2021 1 (2001)|Sealab 2021 2 (2002)
17230|7496|Sealab 2021 2 (2002)|Sealab 2021 1 (2001)
7496|15306|Sealab 2021 1 (2001)|Sealab 2021 3 (2003)
15306|7496|Sealab 2021 3 (2003)|Sealab 2021 1 (2001)
17230|15306|Sealab 2021 2 (2002)|Sealab 2021 3 (2003)
15306|17230|Sealab 2021 3 (2003)|Sealab 2021 2 (2002)
17219|10643|Seinfeld 3 (1991)|Seinfeld 4 (1992)
10643|17219|Seinfeld 4 (1992)|Seinfeld 3 (1991)
17219|16006|Seinfeld 3 (1991)|Seinfelds 1 & 2 (1989)
16006|17219|Seinfelds 1 & 2 (1989)|Seinfeld 3 (1991)
10643|16006|Seinfeld 4 (1992)|Seinfelds 1 & 2 (1989)
16006|10643|Seinfelds 1 & 2 (1989)|Seinfeld 4 (1992)
13129|15070|Sex and the City 1 (1998)|Sex and the City 2 (1999)
15070|13129|Sex and the City 2 (1999)|Sex and the City 1 (1998)
13129|11164|Sex and the City 1 (1998)|Sex and the City 3 (2000)
11164|13129|Sex and the City 3 (2000)|Sex and the City 1 (1998)
13129|270|Sex and the City 1 (1998)|Sex and the City 4 (2001)
270|13129|Sex and the City 4 (2001)|Sex and the City 1 (1998)
13129|12184|Sex and the City 1 (1998)|Sex and the City 5 (2002)
12184|13129|Sex and the City 5 (2002)|Sex and the City 1 (1998)
13129|16711|Sex and the City 1 (1998)|Sex and the City 6: Part 1 (2003)
16711|13129|Sex and the City 6: Part 1 (2003)|Sex and the City 1 (1998)
13129|12530|Sex and the City 1 (1998)|Sex and the City 6: Part 2 (2004)
12530|13129|Sex and the City 6: Part 2 (2004)|Sex and the City 1 (1998)
15070|11164|Sex and the City 2 (1999)|Sex and the City 3 (2000)
11164|15070|Sex and the City 3 (2000)|Sex and the City 2 (1999)
15070|270|Sex and the City 2 (1999)|Sex and the City 4 (2001)
270|15070|Sex and the City 4 (2001)|Sex and the City 2 (1999)
15070|12184|Sex and the City 2 (1999)|Sex and the City 5 (2002)
12184|15070|Sex and the City 5 (2002)|Sex and the City 2 (1999)
15070|16711|Sex and the City 2 (1999)|Sex and the City 6: Part 1 (2003)
16711|15070|Sex and the City 6: Part 1 (2003)|Sex and the City 2 (1999)
15070|12530|Sex and the City 2 (1999)|Sex and the City 6: Part 2 (2004)
12530|15070|Sex and the City 6: Part 2 (2004)|Sex and the City 2 (1999)
11164|270|Sex and the City 3 (2000)|Sex and the City 4 (2001)
270|11164|Sex and the City 4 (2001)|Sex and the City 3 (2000)
11164|12184|Sex and the City 3 (2000)|Sex and the City 5 (2002)
12184|11164|Sex and the City 5 (2002)|Sex and the City 3 (2000)
11164|16711|Sex and the City 3 (2000)|Sex and the City 6: Part 1 (2003)
16711|11164|Sex and the City 6: Part 1 (2003)|Sex and the City 3 (2000)
11164|12530|Sex and the City 3 (2000)|Sex and the City 6: Part 2 (2004)
12530|11164|Sex and the City 6: Part 2 (2004)|Sex and the City 3 (2000)
270|12184|Sex and the City 4 (2001)|Sex and the City 5 (2002)
12184|270|Sex and the City 5 (2002)|Sex and the City 4 (2001)
270|16711|Sex and the City 4 (2001)|Sex and the City 6: Part 1 (2003)
16711|270|Sex and the City 6: Part 1 (2003)|Sex and the City 4 (2001)
270|12530|Sex and the City 4 (2001)|Sex and the City 6: Part 2 (2004)
12530|270|Sex and the City 6: Part 2 (2004)|Sex and the City 4 (2001)
12184|16711|Sex and the City 5 (2002)|Sex and the City 6: Part 1 (2003)
16711|12184|Sex and the City 6: Part 1 (2003)|Sex and the City 5 (2002)
12184|12530|Sex and the City 5 (2002)|Sex and the City 6: Part 2 (2004)
12530|12184|Sex and the City 6: Part 2 (2004)|Sex and the City 5 (2002)
16711|12530|Sex and the City 6: Part 1 (2003)|Sex and the City 6: Part 2 (2004)
12530|16711|Sex and the City 6: Part 2 (2004)|Sex and the City 6: Part 1 (2003)
5556|16635|Silk Stalkings 1 (1991)|Silk Stalkings 2 (1992)
16635|5556|Silk Stalkings 2 (1992)|Silk Stalkings 1 (1991)
5556|9665|Silk Stalkings 1 (1991)|Silk Stalkings 3 (1993)
9665|5556|Silk Stalkings 3 (1993)|Silk Stalkings 1 (1991)
16635|9665|Silk Stalkings 2 (1992)|Silk Stalkings 3 (1993)
9665|16635|Silk Stalkings 3 (1993)|Silk Stalkings 2 (1992)
7430|10080|Six Feet Under 1 (2001)|Six Feet Under 2 (2001)
10080|7430|Six Feet Under 2 (2001)|Six Feet Under 1 (2001)
7430|7742|Six Feet Under 1 (2001)|Six Feet Under 3 (2003)
7742|7430|Six Feet Under 3 (2003)|Six Feet Under 1 (2001)
7430|1476|Six Feet Under 1 (2001)|Six Feet Under 4 (2004)
1476|7430|Six Feet Under 4 (2004)|Six Feet Under 1 (2001)
10080|7742|Six Feet Under 2 (2001)|Six Feet Under 3 (2003)
7742|10080|Six Feet Under 3 (2003)|Six Feet Under 2 (2001)
10080|1476|Six Feet Under 2 (2001)|Six Feet Under 4 (2004)
1476|10080|Six Feet Under 4 (2004)|Six Feet Under 2 (2001)
7742|1476|Six Feet Under 3 (2003)|Six Feet Under 4 (2004)
1476|7742|Six Feet Under 4 (2004)|Six Feet Under 3 (2003)
11469|8556|Sledge Hammer! 1 (1986)|Sledge Hammer! 2 (1987)
8556|11469|Sledge Hammer! 2 (1987)|Sledge Hammer! 1 (1986)
2220|10272|Sliders 3 (1996)|Sliders 1 and 2 (1995)
10272|2220|Sliders 1 and 2 (1995)|Sliders 3 (1996)
2441|6355|Smallville 1 (2001)|Smallville 2 (2002)
6355|2441|Smallville 2 (2002)|Smallville 1 (2001)
2441|10061|Smallville 1 (2001)|Smallville 3 (2003)
10061|2441|Smallville 3 (2003)|Smallville 1 (2001)
2441|14729|Smallville 1 (2001)|Smallville 4 (2004)
14729|2441|Smallville 4 (2004)|Smallville 1 (2001)
6355|10061|Smallville 2 (2002)|Smallville 3 (2003)
10061|6355|Smallville 3 (2003)|Smallville 2 (2002)
6355|14729|Smallville 2 (2002)|Smallville 4 (2004)
14729|6355|Smallville 4 (2004)|Smallville 2 (2002)
10061|14729|Smallville 3 (2003)|Smallville 4 (2004)
14729|10061|Smallville 4 (2004)|Smallville 3 (2003)
8868|14905|Soap 1 (1977)|Soap 2 (1978)
14905|8868|Soap 2 (1978)|Soap 1 (1977)
8868|13006|Soap 1 (1977)|Soap 3 (1979)
13006|8868|Soap 3 (1979)|Soap 1 (1977)
8868|4723|Soap 1 (1977)|Soap 4 (1980)
4723|8868|Soap 4 (1980)|Soap 1 (1977)
14905|13006|Soap 2 (1978)|Soap 3 (1979)
13006|14905|Soap 3 (1979)|Soap 2 (1978)
14905|4723|Soap 2 (1978)|Soap 4 (1980)
4723|14905|Soap 4 (1980)|Soap 2 (1978)
13006|4723|Soap 3 (1979)|Soap 4 (1980)
4723|13006|Soap 4 (1980)|Soap 3 (1979)
10418|9236|South Park 1 (1997)|South Park 2 (1998)
9236|10418|South Park 2 (1998)|South Park 1 (1997)
10418|11191|South Park 1 (1997)|South Park 3 (1999)
11191|10418|South Park 3 (1999)|South Park 1 (1997)
10418|13663|South Park 1 (1997)|South Park 4 (2000)
13663|10418|South Park 4 (2000)|South Park 1 (1997)
10418|15609|South Park 1 (1997)|South Park 5 (2001)
15609|10418|South Park 5 (2001)|South Park 1 (1997)
10418|15437|South Park 1 (1997)|South Park 6 (2002)
15437|10418|South Park 6 (2002)|South Park 1 (1997)
9236|11191|South Park 2 (1998)|South Park 3 (1999)
11191|9236|South Park 3 (1999)|South Park 2 (1998)
9236|13663|South Park 2 (1998)|South Park 4 (2000)
13663|9236|South Park 4 (2000)|South Park 2 (1998)
9236|15609|South Park 2 (1998)|South Park 5 (2001)
15609|9236|South Park 5 (2001)|South Park 2 (1998)
9236|15437|South Park 2 (1998)|South Park 6 (2002)
15437|9236|South Park 6 (2002)|South Park 2 (1998)
11191|13663|South Park 3 (1999)|South Park 4 (2000)
13663|11191|South Park 4 (2000)|South Park 3 (1999)
11191|15609|South Park 3 (1999)|South Park 5 (2001)
15609|11191|South Park 5 (2001)|South Park 3 (1999)
11191|15437|South Park 3 (1999)|South Park 6 (2002)
15437|11191|South Park 6 (2002)|South Park 3 (1999)
13663|15609|South Park 4 (2000)|South Park 5 (2001)
15609|13663|South Park 5 (2001)|South Park 4 (2000)
13663|15437|South Park 4 (2000)|South Park 6 (2002)
15437|13663|South Park 6 (2002)|South Park 4 (2000)
15609|15437|South Park 5 (2001)|South Park 6 (2002)
15437|15609|South Park 6 (2002)|South Park 5 (2001)
9327|1660|SpongeBob SquarePants 1 (1999)|SpongeBob SquarePants 2 (2000)
1660|9327|SpongeBob SquarePants 2 (2000)|SpongeBob SquarePants 1 (1999)
9327|4409|SpongeBob SquarePants 1 (1999)|SpongeBob SquarePants 3 (2002)
4409|9327|SpongeBob SquarePants 3 (2002)|SpongeBob SquarePants 1 (1999)
1660|4409|SpongeBob SquarePants 2 (2000)|SpongeBob SquarePants 3 (2002)
4409|1660|SpongeBob SquarePants 3 (2002)|SpongeBob SquarePants 2 (2000)
7984|13658|Star Trek: Deep Space Nine 1 (1993)|Star Trek: Deep Space Nine 2 (1993)
13658|7984|Star Trek: Deep Space Nine 2 (1993)|Star Trek: Deep Space Nine 1 (1993)
7984|6655|Star Trek: Deep Space Nine 1 (1993)|Star Trek: Deep Space Nine 3 (1994)
6655|7984|Star Trek: Deep Space Nine 3 (1994)|Star Trek: Deep Space Nine 1 (1993)
7984|13557|Star Trek: Deep Space Nine 1 (1993)|Star Trek: Deep Space Nine 4 (1995)
13557|7984|Star Trek: Deep Space Nine 4 (1995)|Star Trek: Deep Space Nine 1 (1993)
7984|209|Star Trek: Deep Space Nine 1 (1993)|Star Trek: Deep Space Nine 5 (1996)
209|7984|Star Trek: Deep Space Nine 5 (1996)|Star Trek: Deep Space Nine 1 (1993)
7984|14214|Star Trek: Deep Space Nine 1 (1993)|Star Trek: Deep Space Nine 6 (1997)
14214|7984|Star Trek: Deep Space Nine 6 (1997)|Star Trek: Deep Space Nine 1 (1993)
7984|15727|Star Trek: Deep Space Nine 1 (1993)|Star Trek: Deep Space Nine 7 (1998)
15727|7984|Star Trek: Deep Space Nine 7 (1998)|Star Trek: Deep Space Nine 1 (1993)
13658|6655|Star Trek: Deep Space Nine 2 (1993)|Star Trek: Deep Space Nine 3 (1994)
6655|13658|Star Trek: Deep Space Nine 3 (1994)|Star Trek: Deep Space Nine 2 (1993)
13658|13557|Star Trek: Deep Space Nine 2 (1993)|Star Trek: Deep Space Nine 4 (1995)
13557|13658|Star Trek: Deep Space Nine 4 (1995)|Star Trek: Deep Space Nine 2 (1993)
13658|209|Star Trek: Deep Space Nine 2 (1993)|Star Trek: Deep Space Nine 5 (1996)
209|13658|Star Trek: Deep Space Nine 5 (1996)|Star Trek: Deep Space Nine 2 (1993)
13658|14214|Star Trek: Deep Space Nine 2 (1993)|Star Trek: Deep Space Nine 6 (1997)
14214|13658|Star Trek: Deep Space Nine 6 (1997)|Star Trek: Deep Space Nine 2 (1993)
13658|15727|Star Trek: Deep Space Nine 2 (1993)|Star Trek: Deep Space Nine 7 (1998)
15727|13658|Star Trek: Deep Space Nine 7 (1998)|Star Trek: Deep Space Nine 2 (1993)
6655|13557|Star Trek: Deep Space Nine 3 (1994)|Star Trek: Deep Space Nine 4 (1995)
13557|6655|Star Trek: Deep Space Nine 4 (1995)|Star Trek: Deep Space Nine 3 (1994)
6655|209|Star Trek: Deep Space Nine 3 (1994)|Star Trek: Deep Space Nine 5 (1996)
209|6655|Star Trek: Deep Space Nine 5 (1996)|Star Trek: Deep Space Nine 3 (1994)
6655|14214|Star Trek: Deep Space Nine 3 (1994)|Star Trek: Deep Space Nine 6 (1997)
14214|6655|Star Trek: Deep Space Nine 6 (1997)|Star Trek: Deep Space Nine 3 (1994)
6655|15727|Star Trek: Deep Space Nine 3 (1994)|Star Trek: Deep Space Nine 7 (1998)
15727|6655|Star Trek: Deep Space Nine 7 (1998)|Star Trek: Deep Space Nine 3 (1994)
13557|209|Star Trek: Deep Space Nine 4 (1995)|Star Trek: Deep Space Nine 5 (1996)
209|13557|Star Trek: Deep Space Nine 5 (1996)|Star Trek: Deep Space Nine 4 (1995)
13557|14214|Star Trek: Deep Space Nine 4 (1995)|Star Trek: Deep Space Nine 6 (1997)
14214|13557|Star Trek: Deep Space Nine 6 (1997)|Star Trek: Deep Space Nine 4 (1995)
13557|15727|Star Trek: Deep Space Nine 4 (1995)|Star Trek: Deep Space Nine 7 (1998)
15727|13557|Star Trek: Deep Space Nine 7 (1998)|Star Trek: Deep Space Nine 4 (1995)
209|14214|Star Trek: Deep Space Nine 5 (1996)|Star Trek: Deep Space Nine 6 (1997)
14214|209|Star Trek: Deep Space Nine 6 (1997)|Star Trek: Deep Space Nine 5 (1996)
209|15727|Star Trek: Deep Space Nine 5 (1996)|Star Trek: Deep Space Nine 7 (1998)
15727|209|Star Trek: Deep Space Nine 7 (1998)|Star Trek: Deep Space Nine 5 (1996)
14214|15727|Star Trek: Deep Space Nine 6 (1997)|Star Trek: Deep Space Nine 7 (1998)
15727|14214|Star Trek: Deep Space Nine 7 (1998)|Star Trek: Deep Space Nine 6 (1997)
822|4979|Star Trek: Enterprise 1 (2001)|Star Trek: Enterprise 2 (2002)
4979|822|Star Trek: Enterprise 2 (2002)|Star Trek: Enterprise 1 (2001)
822|560|Star Trek: Enterprise 1 (2001)|Star Trek: Enterprise 3 (2003)
560|822|Star Trek: Enterprise 3 (2003)|Star Trek: Enterprise 1 (2001)
4979|560|Star Trek: Enterprise 2 (2002)|Star Trek: Enterprise 3 (2003)
560|4979|Star Trek: Enterprise 3 (2003)|Star Trek: Enterprise 2 (2002)
10666|14709|Star Trek: The Next Generation 1 (1987)|Star Trek: The Next Generation 2 (1988)
14709|10666|Star Trek: The Next Generation 2 (1988)|Star Trek: The Next Generation 1 (1987)
10666|13031|Star Trek: The Next Generation 1 (1987)|Star Trek: The Next Generation 3 (1989)
13031|10666|Star Trek: The Next Generation 3 (1989)|Star Trek: The Next Generation 1 (1987)
10666|5326|Star Trek: The Next Generation 1 (1987)|Star Trek: The Next Generation 4 (1990)
5326|10666|Star Trek: The Next Generation 4 (1990)|Star Trek: The Next Generation 1 (1987)
10666|2040|Star Trek: The Next Generation 1 (1987)|Star Trek: The Next Generation 5 (1991)
2040|10666|Star Trek: The Next Generation 5 (1991)|Star Trek: The Next Generation 1 (1987)
10666|3523|Star Trek: The Next Generation 1 (1987)|Star Trek: The Next Generation 6 (1992)
3523|10666|Star Trek: The Next Generation 6 (1992)|Star Trek: The Next Generation 1 (1987)
10666|752|Star Trek: The Next Generation 1 (1987)|Star Trek: The Next Generation 7 (1993)
752|10666|Star Trek: The Next Generation 7 (1993)|Star Trek: The Next Generation 1 (1987)
14709|13031|Star Trek: The Next Generation 2 (1988)|Star Trek: The Next Generation 3 (1989)
13031|14709|Star Trek: The Next Generation 3 (1989)|Star Trek: The Next Generation 2 (1988)
14709|5326|Star Trek: The Next Generation 2 (1988)|Star Trek: The Next Generation 4 (1990)
5326|14709|Star Trek: The Next Generation 4 (1990)|Star Trek: The Next Generation 2 (1988)
14709|2040|Star Trek: The Next Generation 2 (1988)|Star Trek: The Next Generation 5 (1991)
2040|14709|Star Trek: The Next Generation 5 (1991)|Star Trek: The Next Generation 2 (1988)
14709|3523|Star Trek: The Next Generation 2 (1988)|Star Trek: The Next Generation 6 (1992)
3523|14709|Star Trek: The Next Generation 6 (1992)|Star Trek: The Next Generation 2 (1988)
14709|752|Star Trek: The Next Generation 2 (1988)|Star Trek: The Next Generation 7 (1993)
752|14709|Star Trek: The Next Generation 7 (1993)|Star Trek: The Next Generation 2 (1988)
13031|5326|Star Trek: The Next Generation 3 (1989)|Star Trek: The Next Generation 4 (1990)
5326|13031|Star Trek: The Next Generation 4 (1990)|Star Trek: The Next Generation 3 (1989)
13031|2040|Star Trek: The Next Generation 3 (1989)|Star Trek: The Next Generation 5 (1991)
2040|13031|Star Trek: The Next Generation 5 (1991)|Star Trek: The Next Generation 3 (1989)
13031|3523|Star Trek: The Next Generation 3 (1989)|Star Trek: The Next Generation 6 (1992)
3523|13031|Star Trek: The Next Generation 6 (1992)|Star Trek: The Next Generation 3 (1989)
13031|752|Star Trek: The Next Generation 3 (1989)|Star Trek: The Next Generation 7 (1993)
752|13031|Star Trek: The Next Generation 7 (1993)|Star Trek: The Next Generation 3 (1989)
5326|2040|Star Trek: The Next Generation 4 (1990)|Star Trek: The Next Generation 5 (1991)
2040|5326|Star Trek: The Next Generation 5 (1991)|Star Trek: The Next Generation 4 (1990)
5326|3523|Star Trek: The Next Generation 4 (1990)|Star Trek: The Next Generation 6 (1992)
3523|5326|Star Trek: The Next Generation 6 (1992)|Star Trek: The Next Generation 4 (1990)
5326|752|Star Trek: The Next Generation 4 (1990)|Star Trek: The Next Generation 7 (1993)
752|5326|Star Trek: The Next Generation 7 (1993)|Star Trek: The Next Generation 4 (1990)
2040|3523|Star Trek: The Next Generation 5 (1991)|Star Trek: The Next Generation 6 (1992)
3523|2040|Star Trek: The Next Generation 6 (1992)|Star Trek: The Next Generation 5 (1991)
2040|752|Star Trek: The Next Generation 5 (1991)|Star Trek: The Next Generation 7 (1993)
752|2040|Star Trek: The Next Generation 7 (1993)|Star Trek: The Next Generation 5 (1991)
3523|752|Star Trek: The Next Generation 6 (1992)|Star Trek: The Next Generation 7 (1993)
752|3523|Star Trek: The Next Generation 7 (1993)|Star Trek: The Next Generation 6 (1992)
138|15699|Star Trek: Voyager 1 (1995)|Star Trek: Voyager 2 (1995)
15699|138|Star Trek: Voyager 2 (1995)|Star Trek: Voyager 1 (1995)
138|16937|Star Trek: Voyager 1 (1995)|Star Trek: Voyager 3 (1996)
16937|138|Star Trek: Voyager 3 (1996)|Star Trek: Voyager 1 (1995)
138|10764|Star Trek: Voyager 1 (1995)|Star Trek: Voyager 4 (1997)
10764|138|Star Trek: Voyager 4 (1997)|Star Trek: Voyager 1 (1995)
138|345|Star Trek: Voyager 1 (1995)|Star Trek: Voyager 5 (1998)
345|138|Star Trek: Voyager 5 (1998)|Star Trek: Voyager 1 (1995)
138|7865|Star Trek: Voyager 1 (1995)|Star Trek: Voyager 6 (1999)
7865|138|Star Trek: Voyager 6 (1999)|Star Trek: Voyager 1 (1995)
138|10141|Star Trek: Voyager 1 (1995)|Star Trek: Voyager 7 (2000)
10141|138|Star Trek: Voyager 7 (2000)|Star Trek: Voyager 1 (1995)
15699|16937|Star Trek: Voyager 2 (1995)|Star Trek: Voyager 3 (1996)
16937|15699|Star Trek: Voyager 3 (1996)|Star Trek: Voyager 2 (1995)
15699|10764|Star Trek: Voyager 2 (1995)|Star Trek: Voyager 4 (1997)
10764|15699|Star Trek: Voyager 4 (1997)|Star Trek: Voyager 2 (1995)
15699|345|Star Trek: Voyager 2 (1995)|Star Trek: Voyager 5 (1998)
345|15699|Star Trek: Voyager 5 (1998)|Star Trek: Voyager 2 (1995)
15699|7865|Star Trek: Voyager 2 (1995)|Star Trek: Voyager 6 (1999)
7865|15699|Star Trek: Voyager 6 (1999)|Star Trek: Voyager 2 (1995)
15699|10141|Star Trek: Voyager 2 (1995)|Star Trek: Voyager 7 (2000)
10141|15699|Star Trek: Voyager 7 (2000)|Star Trek: Voyager 2 (1995)
16937|10764|Star Trek: Voyager 3 (1996)|Star Trek: Voyager 4 (1997)
10764|16937|Star Trek: Voyager 4 (1997)|Star Trek: Voyager 3 (1996)
16937|345|Star Trek: Voyager 3 (1996)|Star Trek: Voyager 5 (1998)
345|16937|Star Trek: Voyager 5 (1998)|Star Trek: Voyager 3 (1996)
16937|7865|Star Trek: Voyager 3 (1996)|Star Trek: Voyager 6 (1999)
7865|16937|Star Trek: Voyager 6 (1999)|Star Trek: Voyager 3 (1996)
16937|10141|Star Trek: Voyager 3 (1996)|Star Trek: Voyager 7 (2000)
10141|16937|Star Trek: Voyager 7 (2000)|Star Trek: Voyager 3 (1996)
10764|345|Star Trek: Voyager 4 (1997)|Star Trek: Voyager 5 (1998)
345|10764|Star Trek: Voyager 5 (1998)|Star Trek: Voyager 4 (1997)
10764|7865|Star Trek: Voyager 4 (1997)|Star Trek: Voyager 6 (1999)
7865|10764|Star Trek: Voyager 6 (1999)|Star Trek: Voyager 4 (1997)
10764|10141|Star Trek: Voyager 4 (1997)|Star Trek: Voyager 7 (2000)
10141|10764|Star Trek: Voyager 7 (2000)|Star Trek: Voyager 4 (1997)
345|7865|Star Trek: Voyager 5 (1998)|Star Trek: Voyager 6 (1999)
7865|345|Star Trek: Voyager 6 (1999)|Star Trek: Voyager 5 (1998)
345|10141|Star Trek: Voyager 5 (1998)|Star Trek: Voyager 7 (2000)
10141|345|Star Trek: Voyager 7 (2000)|Star Trek: Voyager 5 (1998)
7865|10141|Star Trek: Voyager 6 (1999)|Star Trek: Voyager 7 (2000)
10141|7865|Star Trek: Voyager 7 (2000)|Star Trek: Voyager 6 (1999)
14363|1441|Stargate SG-1 1 (1997)|Stargate SG-1 2 (1998)
1441|14363|Stargate SG-1 2 (1998)|Stargate SG-1 1 (1997)
14363|2566|Stargate SG-1 1 (1997)|Stargate SG-1 3 (1999)
2566|14363|Stargate SG-1 3 (1999)|Stargate SG-1 1 (1997)
14363|5530|Stargate SG-1 1 (1997)|Stargate SG-1 4 (2000)
5530|14363|Stargate SG-1 4 (2000)|Stargate SG-1 1 (1997)
14363|4789|Stargate SG-1 1 (1997)|Stargate SG-1 5 (2001)
4789|14363|Stargate SG-1 5 (2001)|Stargate SG-1 1 (1997)
14363|9644|Stargate SG-1 1 (1997)|Stargate SG-1 6 (2002)
9644|14363|Stargate SG-1 6 (2002)|Stargate SG-1 1 (1997)
14363|1357|Stargate SG-1 1 (1997)|Stargate SG-1 7 (2003)
1357|14363|Stargate SG-1 7 (2003)|Stargate SG-1 1 (1997)
14363|2568|Stargate SG-1 1 (1997)|Stargate SG-1 8 (2004)
2568|14363|Stargate SG-1 8 (2004)|Stargate SG-1 1 (1997)
1441|2566|Stargate SG-1 2 (1998)|Stargate SG-1 3 (1999)
2566|1441|Stargate SG-1 3 (1999)|Stargate SG-1 2 (1998)
1441|5530|Stargate SG-1 2 (1998)|Stargate SG-1 4 (2000)
5530|1441|Stargate SG-1 4 (2000)|Stargate SG-1 2 (1998)
1441|4789|Stargate SG-1 2 (1998)|Stargate SG-1 5 (2001)
4789|1441|Stargate SG-1 5 (2001)|Stargate SG-1 2 (1998)
1441|9644|Stargate SG-1 2 (1998)|Stargate SG-1 6 (2002)
9644|1441|Stargate SG-1 6 (2002)|Stargate SG-1 2 (1998)
1441|1357|Stargate SG-1 2 (1998)|Stargate SG-1 7 (2003)
1357|1441|Stargate SG-1 7 (2003)|Stargate SG-1 2 (1998)
1441|2568|Stargate SG-1 2 (1998)|Stargate SG-1 8 (2004)
2568|1441|Stargate SG-1 8 (2004)|Stargate SG-1 2 (1998)
2566|5530|Stargate SG-1 3 (1999)|Stargate SG-1 4 (2000)
5530|2566|Stargate SG-1 4 (2000)|Stargate SG-1 3 (1999)
2566|4789|Stargate SG-1 3 (1999)|Stargate SG-1 5 (2001)
4789|2566|Stargate SG-1 5 (2001)|Stargate SG-1 3 (1999)
2566|9644|Stargate SG-1 3 (1999)|Stargate SG-1 6 (2002)
9644|2566|Stargate SG-1 6 (2002)|Stargate SG-1 3 (1999)
2566|1357|Stargate SG-1 3 (1999)|Stargate SG-1 7 (2003)
1357|2566|Stargate SG-1 7 (2003)|Stargate SG-1 3 (1999)
2566|2568|Stargate SG-1 3 (1999)|Stargate SG-1 8 (2004)
2568|2566|Stargate SG-1 8 (2004)|Stargate SG-1 3 (1999)
5530|4789|Stargate SG-1 4 (2000)|Stargate SG-1 5 (2001)
4789|5530|Stargate SG-1 5 (2001)|Stargate SG-1 4 (2000)
5530|9644|Stargate SG-1 4 (2000)|Stargate SG-1 6 (2002)
9644|5530|Stargate SG-1 6 (2002)|Stargate SG-1 4 (2000)
5530|1357|Stargate SG-1 4 (2000)|Stargate SG-1 7 (2003)
1357|5530|Stargate SG-1 7 (2003)|Stargate SG-1 4 (2000)
5530|2568|Stargate SG-1 4 (2000)|Stargate SG-1 8 (2004)
2568|5530|Stargate SG-1 8 (2004)|Stargate SG-1 4 (2000)
4789|9644|Stargate SG-1 5 (2001)|Stargate SG-1 6 (2002)
9644|4789|Stargate SG-1 6 (2002)|Stargate SG-1 5 (2001)
4789|1357|Stargate SG-1 5 (2001)|Stargate SG-1 7 (2003)
1357|4789|Stargate SG-1 7 (2003)|Stargate SG-1 5 (2001)
4789|2568|Stargate SG-1 5 (2001)|Stargate SG-1 8 (2004)
2568|4789|Stargate SG-1 8 (2004)|Stargate SG-1 5 (2001)
9644|1357|Stargate SG-1 6 (2002)|Stargate SG-1 7 (2003)
1357|9644|Stargate SG-1 7 (2003)|Stargate SG-1 6 (2002)
9644|2568|Stargate SG-1 6 (2002)|Stargate SG-1 8 (2004)
2568|9644|Stargate SG-1 8 (2004)|Stargate SG-1 6 (2002)
1357|2568|Stargate SG-1 7 (2003)|Stargate SG-1 8 (2004)
2568|1357|Stargate SG-1 8 (2004)|Stargate SG-1 7 (2003)
866|8461|Starsky & Hutch 1 (1975)|Starsky & Hutch 2 (1976)
8461|866|Starsky & Hutch 2 (1976)|Starsky & Hutch 1 (1975)
866|2105|Starsky & Hutch 1 (1975)|Starsky & Hutch 3 (1977)
2105|866|Starsky & Hutch 3 (1977)|Starsky & Hutch 1 (1975)
8461|2105|Starsky & Hutch 2 (1976)|Starsky & Hutch 3 (1977)
2105|8461|Starsky & Hutch 3 (1977)|Starsky & Hutch 2 (1976)
7463|17570|Strangers with Candy 1 (1999)|Strangers with Candy 2 (2000)
17570|7463|Strangers with Candy 2 (2000)|Strangers with Candy 1 (1999)
7463|6023|Strangers with Candy 1 (1999)|Strangers with Candy 3 (2000)
6023|7463|Strangers with Candy 3 (2000)|Strangers with Candy 1 (1999)
17570|6023|Strangers with Candy 2 (2000)|Strangers with Candy 3 (2000)
6023|17570|Strangers with Candy 3 (2000)|Strangers with Candy 2 (2000)
17546|13983|Survivor 1: Borneo (2000)|Survivor 1: The Greatest and Most Outrageous Moments (2000)
13983|17546|Survivor 1: The Greatest and Most Outrageous Moments (2000)|Survivor 1: Borneo (2000)
17546|10750|Survivor 1: Borneo (2000)|Survivor 2: The Australian Outback (2001)
10750|17546|Survivor 2: The Australian Outback (2001)|Survivor 1: Borneo (2000)
13983|10750|Survivor 1: The Greatest and Most Outrageous Moments (2000)|Survivor 2: The Australian Outback (2001)
10750|13983|Survivor 2: The Australian Outback (2001)|Survivor 1: The Greatest and Most Outrageous Moments (2000)
9513|13946|Tales from the Crypt 1 (1989)|Tales from the Crypt 2 (1990)
13946|9513|Tales from the Crypt 2 (1990)|Tales from the Crypt 1 (1989)
1249|4990|Taxi 1 (1978)|Taxi 2 (1979)
4990|1249|Taxi 2 (1979)|Taxi 1 (1978)
1249|2085|Taxi 1 (1978)|Taxi 3 (1980)
2085|1249|Taxi 3 (1980)|Taxi 1 (1978)
4990|2085|Taxi 2 (1979)|Taxi 3 (1980)
2085|4990|Taxi 3 (1980)|Taxi 2 (1979)
799|3067|Teen Titans 1 (2003)|Teen Titans 2 (2004)
3067|799|Teen Titans 2 (2004)|Teen Titans 1 (2003)
215|11726|That '70s Show 1 (1998)|That '70s Show 2 (1999)
11726|215|That '70s Show 2 (1999)|That '70s Show 1 (1998)
8272|14515|The Andy Griffith Show 1 (1960)|The Andy Griffith Show 2 (1961)
14515|8272|The Andy Griffith Show 2 (1961)|The Andy Griffith Show 1 (1960)
8272|17598|The Andy Griffith Show 1 (1960)|The Andy Griffith Show 3 (1962)
17598|8272|The Andy Griffith Show 3 (1962)|The Andy Griffith Show 1 (1960)
14515|17598|The Andy Griffith Show 2 (1961)|The Andy Griffith Show 3 (1962)
17598|14515|The Andy Griffith Show 3 (1962)|The Andy Griffith Show 2 (1961)
2938|3078|The Best of Friends 1 (1994)|The Best of Friends 2 (1994)
3078|2938|The Best of Friends 2 (1994)|The Best of Friends 1 (1994)
2938|15307|The Best of Friends 1 (1994)|The Best of Friends 3 (1996)
15307|2938|The Best of Friends 3 (1996)|The Best of Friends 1 (1994)
2938|7158|The Best of Friends 1 (1994)|The Best of Friends 4 (1997)
7158|2938|The Best of Friends 4 (1997)|The Best of Friends 1 (1994)
3078|15307|The Best of Friends 2 (1994)|The Best of Friends 3 (1996)
15307|3078|The Best of Friends 3 (1996)|The Best of Friends 2 (1994)
3078|7158|The Best of Friends 2 (1994)|The Best of Friends 4 (1997)
7158|3078|The Best of Friends 4 (1997)|The Best of Friends 2 (1994)
15307|7158|The Best of Friends 3 (1996)|The Best of Friends 4 (1997)
7158|15307|The Best of Friends 4 (1997)|The Best of Friends 3 (1996)
8055|13815|The Bob Newhart Show 1 (1972)|The Bob Newhart Show 2 (1973)
13815|8055|The Bob Newhart Show 2 (1973)|The Bob Newhart Show 1 (1972)
16617|16951|The Brady Bunch 1 (1969)|The Brady Bunch 2 (1970)
16951|16617|The Brady Bunch 2 (1970)|The Brady Bunch 1 (1969)
16617|14524|The Brady Bunch 1 (1969)|The Brady Bunch 3 (1971)
14524|16617|The Brady Bunch 3 (1971)|The Brady Bunch 1 (1969)
16951|14524|The Brady Bunch 2 (1970)|The Brady Bunch 3 (1971)
14524|16951|The Brady Bunch 3 (1971)|The Brady Bunch 2 (1970)
12265|16372|The Challenge of the Superfriends 1 (1978)|The Challenge of the Superfriends 2 (1979)
16372|12265|The Challenge of the Superfriends 2 (1979)|The Challenge of the Superfriends 1 (1978)
9274|3405|The Dead Zone 1 (2002)|The Dead Zone 2 (2002)
3405|9274|The Dead Zone 2 (2002)|The Dead Zone 1 (2002)
9274|14468|The Dead Zone 1 (2002)|The Dead Zone 3 (2004)
14468|9274|The Dead Zone 3 (2004)|The Dead Zone 1 (2002)
3405|14468|The Dead Zone 2 (2002)|The Dead Zone 3 (2004)
14468|3405|The Dead Zone 3 (2004)|The Dead Zone 2 (2002)
12689|10637|The Dick Van Dyke Show 1 (1961)|The Dick Van Dyke Show 2 (1962)
10637|12689|The Dick Van Dyke Show 2 (1962)|The Dick Van Dyke Show 1 (1961)
12689|5043|The Dick Van Dyke Show 1 (1961)|The Dick Van Dyke Show 3 (1963)
5043|12689|The Dick Van Dyke Show 3 (1963)|The Dick Van Dyke Show 1 (1961)
12689|13588|The Dick Van Dyke Show 1 (1961)|The Dick Van Dyke Show 4 (1964)
13588|12689|The Dick Van Dyke Show 4 (1964)|The Dick Van Dyke Show 1 (1961)
12689|11480|The Dick Van Dyke Show 1 (1961)|The Dick Van Dyke Show 5 (1965)
11480|12689|The Dick Van Dyke Show 5 (1965)|The Dick Van Dyke Show 1 (1961)
10637|5043|The Dick Van Dyke Show 2 (1962)|The Dick Van Dyke Show 3 (1963)
5043|10637|The Dick Van Dyke Show 3 (1963)|The Dick Van Dyke Show 2 (1962)
10637|13588|The Dick Van Dyke Show 2 (1962)|The Dick Van Dyke Show 4 (1964)
13588|10637|The Dick Van Dyke Show 4 (1964)|The Dick Van Dyke Show 2 (1962)
10637|11480|The Dick Van Dyke Show 2 (1962)|The Dick Van Dyke Show 5 (1965)
11480|10637|The Dick Van Dyke Show 5 (1965)|The Dick Van Dyke Show 2 (1962)
5043|13588|The Dick Van Dyke Show 3 (1963)|The Dick Van Dyke Show 4 (1964)
13588|5043|The Dick Van Dyke Show 4 (1964)|The Dick Van Dyke Show 3 (1963)
5043|11480|The Dick Van Dyke Show 3 (1963)|The Dick Van Dyke Show 5 (1965)
11480|5043|The Dick Van Dyke Show 5 (1965)|The Dick Van Dyke Show 3 (1963)
13588|11480|The Dick Van Dyke Show 4 (1964)|The Dick Van Dyke Show 5 (1965)
11480|13588|The Dick Van Dyke Show 5 (1965)|The Dick Van Dyke Show 4 (1964)
12925|14272|The Dukes of Hazzard 1 (1979)|The Dukes of Hazzard 2 (1979)
14272|12925|The Dukes of Hazzard 2 (1979)|The Dukes of Hazzard 1 (1979)
12925|10365|The Dukes of Hazzard 1 (1979)|The Dukes of Hazzard 3 (1980)
10365|12925|The Dukes of Hazzard 3 (1980)|The Dukes of Hazzard 1 (1979)
12925|8426|The Dukes of Hazzard 1 (1979)|The Dukes of Hazzard 4 (1981)
8426|12925|The Dukes of Hazzard 4 (1981)|The Dukes of Hazzard 1 (1979)
14272|10365|The Dukes of Hazzard 2 (1979)|The Dukes of Hazzard 3 (1980)
10365|14272|The Dukes of Hazzard 3 (1980)|The Dukes of Hazzard 2 (1979)
14272|8426|The Dukes of Hazzard 2 (1979)|The Dukes of Hazzard 4 (1981)
8426|14272|The Dukes of Hazzard 4 (1981)|The Dukes of Hazzard 2 (1979)
10365|8426|The Dukes of Hazzard 3 (1980)|The Dukes of Hazzard 4 (1981)
8426|10365|The Dukes of Hazzard 4 (1981)|The Dukes of Hazzard 3 (1980)
15036|1616|The Flintstones 1 (1960)|The Flintstones 2 (1961)
1616|15036|The Flintstones 2 (1961)|The Flintstones 1 (1960)
15036|2476|The Flintstones 1 (1960)|The Flintstones 3 (1962)
2476|15036|The Flintstones 3 (1962)|The Flintstones 1 (1960)
1616|2476|The Flintstones 2 (1961)|The Flintstones 3 (1962)
2476|1616|The Flintstones 3 (1962)|The Flintstones 2 (1961)
16292|13739|The Fresh Prince of Bel Air 1 (1990)|The Fresh Prince of Bel Air 2 (1991)
13739|16292|The Fresh Prince of Bel Air 2 (1991)|The Fresh Prince of Bel Air 1 (1990)
2727|11287|The Golden Girls 1 (1985)|The Golden Girls 2 (1986)
11287|2727|The Golden Girls 2 (1986)|The Golden Girls 1 (1985)
16727|16624|The Greatest American Hero 1 (1981)|The Greatest American Hero 2 (1981)
16624|16727|The Greatest American Hero 2 (1981)|The Greatest American Hero 1 (1981)
16727|5024|The Greatest American Hero 1 (1981)|The Greatest American Hero 3 (1983)
5024|16727|The Greatest American Hero 3 (1983)|The Greatest American Hero 1 (1981)
16624|5024|The Greatest American Hero 2 (1981)|The Greatest American Hero 3 (1983)
5024|16624|The Greatest American Hero 3 (1983)|The Greatest American Hero 2 (1981)
11566|4659|The Jamie Kennedy Experiment 1 (2002)|The Jamie Kennedy Experiment 2 (2002)
4659|11566|The Jamie Kennedy Experiment 2 (2002)|The Jamie Kennedy Experiment 1 (2002)
11566|17360|The Jamie Kennedy Experiment 1 (2002)|The Jamie Kennedy Experiment 3 (2003)
17360|11566|The Jamie Kennedy Experiment 3 (2003)|The Jamie Kennedy Experiment 1 (2002)
4659|17360|The Jamie Kennedy Experiment 2 (2002)|The Jamie Kennedy Experiment 3 (2003)
17360|4659|The Jamie Kennedy Experiment 3 (2003)|The Jamie Kennedy Experiment 2 (2002)
11125|9581|The Jeffersons 1 (1975)|The Jeffersons 2 (1976)
9581|11125|The Jeffersons 2 (1976)|The Jeffersons 1 (1975)
11125|16575|The Jeffersons 1 (1975)|The Jeffersons 3 (1977)
16575|11125|The Jeffersons 3 (1977)|The Jeffersons 1 (1975)
11125|2345|The Jeffersons 1 (1975)|The Jeffersons 4 (1978)
2345|11125|The Jeffersons 4 (1978)|The Jeffersons 1 (1975)
9581|16575|The Jeffersons 2 (1976)|The Jeffersons 3 (1977)
16575|9581|The Jeffersons 3 (1977)|The Jeffersons 2 (1976)
9581|2345|The Jeffersons 2 (1976)|The Jeffersons 4 (1978)
2345|9581|The Jeffersons 4 (1978)|The Jeffersons 2 (1976)
16575|2345|The Jeffersons 3 (1977)|The Jeffersons 4 (1978)
2345|16575|The Jeffersons 4 (1978)|The Jeffersons 3 (1977)
4185|4865|The Kids in the Hall 1 (1989)|The Kids in the Hall 2 (1990)
4865|4185|The Kids in the Hall 2 (1990)|The Kids in the Hall 1 (1989)
4185|7539|The Kids in the Hall 1 (1989)|The Kids in the Hall 3 (1991)
7539|4185|The Kids in the Hall 3 (1991)|The Kids in the Hall 1 (1989)
4865|7539|The Kids in the Hall 2 (1990)|The Kids in the Hall 3 (1991)
7539|4865|The Kids in the Hall 3 (1991)|The Kids in the Hall 2 (1990)
7392|1664|The King of Queens 1 (1998)|The King of Queens 2 (1998)
1664|7392|The King of Queens 2 (1998)|The King of Queens 1 (1998)
7392|6439|The King of Queens 1 (1998)|The King of Queens 3 (2000)
6439|7392|The King of Queens 3 (2000)|The King of Queens 1 (1998)
7392|17594|The King of Queens 1 (1998)|The King of Queens 4 (2001)
17594|7392|The King of Queens 4 (2001)|The King of Queens 1 (1998)
1664|6439|The King of Queens 2 (1998)|The King of Queens 3 (2000)
6439|1664|The King of Queens 3 (2000)|The King of Queens 2 (1998)
1664|17594|The King of Queens 2 (1998)|The King of Queens 4 (2001)
17594|1664|The King of Queens 4 (2001)|The King of Queens 2 (1998)
6439|17594|The King of Queens 3 (2000)|The King of Queens 4 (2001)
17594|6439|The King of Queens 4 (2001)|The King of Queens 3 (2000)
6040|1994|The L Word 1 (2004)|The L Word 2 (2005)
1994|6040|The L Word 2 (2005)|The L Word 1 (2004)
17019|11694|The Lost World 1 (1999)|The Lost World 2 (2000)
11694|17019|The Lost World 2 (2000)|The Lost World 1 (1999)
16701|17675|The Man Show 1: Vol. 1 (1999)|The Man Show 1: Vol. 2 (1999)
17675|16701|The Man Show 1: Vol. 2 (1999)|The Man Show 1: Vol. 1 (1999)
16701|11857|The Man Show 1: Vol. 1 (1999)|The Man Show 2 (2000)
11857|16701|The Man Show 2 (2000)|The Man Show 1: Vol. 1 (1999)
16701|17593|The Man Show 1: Vol. 1 (1999)|The Man Show 3 (2001)
17593|16701|The Man Show 3 (2001)|The Man Show 1: Vol. 1 (1999)
17675|11857|The Man Show 1: Vol. 2 (1999)|The Man Show 2 (2000)
11857|17675|The Man Show 2 (2000)|The Man Show 1: Vol. 2 (1999)
17675|17593|The Man Show 1: Vol. 2 (1999)|The Man Show 3 (2001)
17593|17675|The Man Show 3 (2001)|The Man Show 1: Vol. 2 (1999)
11857|17593|The Man Show 2 (2000)|The Man Show 3 (2001)
17593|11857|The Man Show 3 (2001)|The Man Show 2 (2000)
16436|391|The Monkees 1 (1966)|The Monkees 2 (1967)
391|16436|The Monkees 2 (1967)|The Monkees 1 (1966)
1630|7305|The New Avengers 1 (1976)|The New Avengers 2 (1977)
7305|1630|The New Avengers 2 (1977)|The New Avengers 1 (1976)
1409|5204|The O.C. 1 (2003)|The O.C. 2 (2004)
5204|1409|The O.C. 2 (2004)|The O.C. 1 (2003)
1885|7958|The Osbournes 1 (Uncensored) (2002)|The Osbournes 2 (Uncensored) (2002)
7958|1885|The Osbournes 2 (Uncensored) (2002)|The Osbournes 1 (Uncensored) (2002)
1885|9672|The Osbournes 1 (Uncensored) (2002)|The Osbournes 2 1/2 (2002)
9672|1885|The Osbournes 2 1/2 (2002)|The Osbournes 1 (Uncensored) (2002)
7958|9672|The Osbournes 2 (Uncensored) (2002)|The Osbournes 2 1/2 (2002)
9672|7958|The Osbournes 2 1/2 (2002)|The Osbournes 2 (Uncensored) (2002)
9414|12180|The Outer Limits: The Original Series 1 (1963)|The Outer Limits: The Original Series 2 (1964)
12180|9414|The Outer Limits: The Original Series 2 (1964)|The Outer Limits: The Original Series 1 (1963)
3784|15270|The Pretender 1 (1996)|The Pretender 2 (1997)
15270|3784|The Pretender 2 (1997)|The Pretender 1 (1996)
14911|17480|The Shield 1 (2002)|The Shield 2 (2003)
17480|14911|The Shield 2 (2003)|The Shield 1 (2002)
14911|7110|The Shield 1 (2002)|The Shield 3 (2004)
7110|14911|The Shield 3 (2004)|The Shield 1 (2002)
17480|7110|The Shield 2 (2003)|The Shield 3 (2004)
7110|17480|The Shield 3 (2004)|The Shield 2 (2003)
14487|7554|The Simple Life 1 (2003)|The Simple Life 2 (2004)
7554|14487|The Simple Life 2 (2004)|The Simple Life 1 (2003)
1020|8535|The Simpsons 1 (1989)|The Simpsons 2 (1990)
8535|1020|The Simpsons 2 (1990)|The Simpsons 1 (1989)
1020|2172|The Simpsons 1 (1989)|The Simpsons 3 (1991)
2172|1020|The Simpsons 3 (1991)|The Simpsons 1 (1989)
1020|16587|The Simpsons 1 (1989)|The Simpsons 4 (1992)
16587|1020|The Simpsons 4 (1992)|The Simpsons 1 (1989)
1020|5103|The Simpsons 1 (1989)|The Simpsons 5 (1993)
5103|1020|The Simpsons 5 (1993)|The Simpsons 1 (1989)
1020|2102|The Simpsons 1 (1989)|The Simpsons 6 (1994)
2102|1020|The Simpsons 6 (1994)|The Simpsons 1 (1989)
8535|2172|The Simpsons 2 (1990)|The Simpsons 3 (1991)
2172|8535|The Simpsons 3 (1991)|The Simpsons 2 (1990)
8535|16587|The Simpsons 2 (1990)|The Simpsons 4 (1992)
16587|8535|The Simpsons 4 (1992)|The Simpsons 2 (1990)
8535|5103|The Simpsons 2 (1990)|The Simpsons 5 (1993)
5103|8535|The Simpsons 5 (1993)|The Simpsons 2 (1990)
8535|2102|The Simpsons 2 (1990)|The Simpsons 6 (1994)
2102|8535|The Simpsons 6 (1994)|The Simpsons 2 (1990)
2172|16587|The Simpsons 3 (1991)|The Simpsons 4 (1992)
16587|2172|The Simpsons 4 (1992)|The Simpsons 3 (1991)
2172|5103|The Simpsons 3 (1991)|The Simpsons 5 (1993)
5103|2172|The Simpsons 5 (1993)|The Simpsons 3 (1991)
2172|2102|The Simpsons 3 (1991)|The Simpsons 6 (1994)
2102|2172|The Simpsons 6 (1994)|The Simpsons 3 (1991)
16587|5103|The Simpsons 4 (1992)|The Simpsons 5 (1993)
5103|16587|The Simpsons 5 (1993)|The Simpsons 4 (1992)
16587|2102|The Simpsons 4 (1992)|The Simpsons 6 (1994)
2102|16587|The Simpsons 6 (1994)|The Simpsons 4 (1992)
5103|2102|The Simpsons 5 (1993)|The Simpsons 6 (1994)
2102|5103|The Simpsons 6 (1994)|The Simpsons 5 (1993)
16147|14302|The Sopranos 1 (1999)|The Sopranos 2 (2000)
14302|16147|The Sopranos 2 (2000)|The Sopranos 1 (1999)
16147|5760|The Sopranos 1 (1999)|The Sopranos 3 (2001)
5760|16147|The Sopranos 3 (2001)|The Sopranos 1 (1999)
16147|8116|The Sopranos 1 (1999)|The Sopranos 4 (2002)
8116|16147|The Sopranos 4 (2002)|The Sopranos 1 (1999)
16147|11662|The Sopranos 1 (1999)|The Sopranos 5 (2004)
11662|16147|The Sopranos 5 (2004)|The Sopranos 1 (1999)
14302|5760|The Sopranos 2 (2000)|The Sopranos 3 (2001)
5760|14302|The Sopranos 3 (2001)|The Sopranos 2 (2000)
14302|8116|The Sopranos 2 (2000)|The Sopranos 4 (2002)
8116|14302|The Sopranos 4 (2002)|The Sopranos 2 (2000)
14302|11662|The Sopranos 2 (2000)|The Sopranos 5 (2004)
11662|14302|The Sopranos 5 (2004)|The Sopranos 2 (2000)
5760|8116|The Sopranos 3 (2001)|The Sopranos 4 (2002)
8116|5760|The Sopranos 4 (2002)|The Sopranos 3 (2001)
5760|11662|The Sopranos 3 (2001)|The Sopranos 5 (2004)
11662|5760|The Sopranos 5 (2004)|The Sopranos 3 (2001)
8116|11662|The Sopranos 4 (2002)|The Sopranos 5 (2004)
11662|8116|The Sopranos 5 (2004)|The Sopranos 4 (2002)
8167|13114|The Twilight Zone 1 (2002)|The Twilight Zone: The 80s 1 (1985)
13114|8167|The Twilight Zone: The 80s 1 (1985)|The Twilight Zone 1 (2002)
17476|16566|The Waltons 1 (1972)|The Waltons 2 (1973)
16566|17476|The Waltons 2 (1973)|The Waltons 1 (1972)
5519|13556|The West Wing 1 (1999)|The West Wing 2 (1999)
13556|5519|The West Wing 2 (1999)|The West Wing 1 (1999)
5519|4427|The West Wing 1 (1999)|The West Wing 3 (2001)
4427|5519|The West Wing 3 (2001)|The West Wing 1 (1999)
5519|10644|The West Wing 1 (1999)|The West Wing 4 (2002)
10644|5519|The West Wing 4 (2002)|The West Wing 1 (1999)
13556|4427|The West Wing 2 (1999)|The West Wing 3 (2001)
4427|13556|The West Wing 3 (2001)|The West Wing 2 (1999)
13556|10644|The West Wing 2 (1999)|The West Wing 4 (2002)
10644|13556|The West Wing 4 (2002)|The West Wing 2 (1999)
4427|10644|The West Wing 3 (2001)|The West Wing 4 (2002)
10644|4427|The West Wing 4 (2002)|The West Wing 3 (2001)
722|11925|The Wire 1 (2003)|The Wire 2 (2003)
11925|722|The Wire 2 (2003)|The Wire 1 (2003)
12811|14742|The X-Files 1 (2000)|The X-Files 2 (2000)
14742|12811|The X-Files 2 (2000)|The X-Files 1 (2000)
12811|5886|The X-Files 1 (2000)|The X-Files 3 (2000)
5886|12811|The X-Files 3 (2000)|The X-Files 1 (2000)
12811|13547|The X-Files 1 (2000)|The X-Files 4 (1996)
13547|12811|The X-Files 4 (1996)|The X-Files 1 (2000)
12811|8571|The X-Files 1 (2000)|The X-Files 5 (1997)
8571|12811|The X-Files 5 (1997)|The X-Files 1 (2000)
12811|8289|The X-Files 1 (2000)|The X-Files 6 (1998)
8289|12811|The X-Files 6 (1998)|The X-Files 1 (2000)
12811|5696|The X-Files 1 (2000)|The X-Files 7 (1999)
5696|12811|The X-Files 7 (1999)|The X-Files 1 (2000)
12811|15164|The X-Files 1 (2000)|The X-Files 8 (2000)
15164|12811|The X-Files 8 (2000)|The X-Files 1 (2000)
12811|2795|The X-Files 1 (2000)|The X-Files 9 (2001)
2795|12811|The X-Files 9 (2001)|The X-Files 1 (2000)
14742|5886|The X-Files 2 (2000)|The X-Files 3 (2000)
5886|14742|The X-Files 3 (2000)|The X-Files 2 (2000)
14742|13547|The X-Files 2 (2000)|The X-Files 4 (1996)
13547|14742|The X-Files 4 (1996)|The X-Files 2 (2000)
14742|8571|The X-Files 2 (2000)|The X-Files 5 (1997)
8571|14742|The X-Files 5 (1997)|The X-Files 2 (2000)
14742|8289|The X-Files 2 (2000)|The X-Files 6 (1998)
8289|14742|The X-Files 6 (1998)|The X-Files 2 (2000)
14742|5696|The X-Files 2 (2000)|The X-Files 7 (1999)
5696|14742|The X-Files 7 (1999)|The X-Files 2 (2000)
14742|15164|The X-Files 2 (2000)|The X-Files 8 (2000)
15164|14742|The X-Files 8 (2000)|The X-Files 2 (2000)
14742|2795|The X-Files 2 (2000)|The X-Files 9 (2001)
2795|14742|The X-Files 9 (2001)|The X-Files 2 (2000)
5886|13547|The X-Files 3 (2000)|The X-Files 4 (1996)
13547|5886|The X-Files 4 (1996)|The X-Files 3 (2000)
5886|8571|The X-Files 3 (2000)|The X-Files 5 (1997)
8571|5886|The X-Files 5 (1997)|The X-Files 3 (2000)
5886|8289|The X-Files 3 (2000)|The X-Files 6 (1998)
8289|5886|The X-Files 6 (1998)|The X-Files 3 (2000)
5886|5696|The X-Files 3 (2000)|The X-Files 7 (1999)
5696|5886|The X-Files 7 (1999)|The X-Files 3 (2000)
5886|15164|The X-Files 3 (2000)|The X-Files 8 (2000)
15164|5886|The X-Files 8 (2000)|The X-Files 3 (2000)
5886|2795|The X-Files 3 (2000)|The X-Files 9 (2001)
2795|5886|The X-Files 9 (2001)|The X-Files 3 (2000)
13547|8571|The X-Files 4 (1996)|The X-Files 5 (1997)
8571|13547|The X-Files 5 (1997)|The X-Files 4 (1996)
13547|8289|The X-Files 4 (1996)|The X-Files 6 (1998)
8289|13547|The X-Files 6 (1998)|The X-Files 4 (1996)
13547|5696|The X-Files 4 (1996)|The X-Files 7 (1999)
5696|13547|The X-Files 7 (1999)|The X-Files 4 (1996)
13547|15164|The X-Files 4 (1996)|The X-Files 8 (2000)
15164|13547|The X-Files 8 (2000)|The X-Files 4 (1996)
13547|2795|The X-Files 4 (1996)|The X-Files 9 (2001)
2795|13547|The X-Files 9 (2001)|The X-Files 4 (1996)
8571|8289|The X-Files 5 (1997)|The X-Files 6 (1998)
8289|8571|The X-Files 6 (1998)|The X-Files 5 (1997)
8571|5696|The X-Files 5 (1997)|The X-Files 7 (1999)
5696|8571|The X-Files 7 (1999)|The X-Files 5 (1997)
8571|15164|The X-Files 5 (1997)|The X-Files 8 (2000)
15164|8571|The X-Files 8 (2000)|The X-Files 5 (1997)
8571|2795|The X-Files 5 (1997)|The X-Files 9 (2001)
2795|8571|The X-Files 9 (2001)|The X-Files 5 (1997)
8289|5696|The X-Files 6 (1998)|The X-Files 7 (1999)
5696|8289|The X-Files 7 (1999)|The X-Files 6 (1998)
8289|15164|The X-Files 6 (1998)|The X-Files 8 (2000)
15164|8289|The X-Files 8 (2000)|The X-Files 6 (1998)
8289|2795|The X-Files 6 (1998)|The X-Files 9 (2001)
2795|8289|The X-Files 9 (2001)|The X-Files 6 (1998)
5696|15164|The X-Files 7 (1999)|The X-Files 8 (2000)
15164|5696|The X-Files 8 (2000)|The X-Files 7 (1999)
5696|2795|The X-Files 7 (1999)|The X-Files 9 (2001)
2795|5696|The X-Files 9 (2001)|The X-Files 7 (1999)
15164|2795|The X-Files 8 (2000)|The X-Files 9 (2001)
2795|15164|The X-Files 9 (2001)|The X-Files 8 (2000)
6529|15716|Three's Company 1 (1977)|Three's Company 2 (1977)
15716|6529|Three's Company 2 (1977)|Three's Company 1 (1977)
6529|14225|Three's Company 1 (1977)|Three's Company 3 (1978)
14225|6529|Three's Company 3 (1978)|Three's Company 1 (1977)
6529|9337|Three's Company 1 (1977)|Three's Company 4 (1979)
9337|6529|Three's Company 4 (1979)|Three's Company 1 (1977)
15716|14225|Three's Company 2 (1977)|Three's Company 3 (1978)
14225|15716|Three's Company 3 (1978)|Three's Company 2 (1977)
15716|9337|Three's Company 2 (1977)|Three's Company 4 (1979)
9337|15716|Three's Company 4 (1979)|Three's Company 2 (1977)
14225|9337|Three's Company 3 (1978)|Three's Company 4 (1979)
9337|14225|Three's Company 4 (1979)|Three's Company 3 (1978)
267|3852|Touched by an Angel 1 (1994)|Touched by an Angel 2 (1995)
3852|267|Touched by an Angel 2 (1995)|Touched by an Angel 1 (1994)
7478|6817|Tour of Duty 1 (1987)|Tour of Duty 2 (1989)
6817|7478|Tour of Duty 2 (1989)|Tour of Duty 1 (1987)
7478|12012|Tour of Duty 1 (1987)|Tour of Duty 3 (1989)
12012|7478|Tour of Duty 3 (1989)|Tour of Duty 1 (1987)
6817|12012|Tour of Duty 2 (1989)|Tour of Duty 3 (1989)
12012|6817|Tour of Duty 3 (1989)|Tour of Duty 2 (1989)
14791|6522|Trailer Park Boys 3 (2003)|Trailer Park Boyss 1 & 2 (2001)
6522|14791|Trailer Park Boyss 1 & 2 (2001)|Trailer Park Boys 3 (2003)
5229|10063|Transformers 1 (1984)|Transformers 2: Part I (1985)
10063|5229|Transformers 2: Part I (1985)|Transformers 1 (1984)
5229|417|Transformers 1 (1984)|Transformers 3: Part 1 (1986)
417|5229|Transformers 3: Part 1 (1986)|Transformers 1 (1984)
5229|4780|Transformers 1 (1984)|Transformers 3: Part 2/Season 4 (1985)
4780|5229|Transformers 3: Part 2/Season 4 (1985)|Transformers 1 (1984)
10063|417|Transformers 2: Part I (1985)|Transformers 3: Part 1 (1986)
417|10063|Transformers 3: Part 1 (1986)|Transformers 2: Part I (1985)
10063|4780|Transformers 2: Part I (1985)|Transformers 3: Part 2/Season 4 (1985)
4780|10063|Transformers 3: Part 2/Season 4 (1985)|Transformers 2: Part I (1985)
417|4780|Transformers 3: Part 1 (1986)|Transformers 3: Part 2/Season 4 (1985)
4780|417|Transformers 3: Part 2/Season 4 (1985)|Transformers 3: Part 1 (1986)
12586|10369|Upstairs, Downstairs 1 (1971)|Upstairs, Downstairs 2 (1972)
10369|12586|Upstairs, Downstairs 2 (1972)|Upstairs, Downstairs 1 (1971)
12586|3023|Upstairs, Downstairs 1 (1971)|Upstairs, Downstairs 3 (1973)
3023|12586|Upstairs, Downstairs 3 (1973)|Upstairs, Downstairs 1 (1971)
12586|5714|Upstairs, Downstairs 1 (1971)|Upstairs, Downstairs 4 (1974)
5714|12586|Upstairs, Downstairs 4 (1974)|Upstairs, Downstairs 1 (1971)
12586|10321|Upstairs, Downstairs 1 (1971)|Upstairs, Downstairs 5 (1975)
10321|12586|Upstairs, Downstairs 5 (1975)|Upstairs, Downstairs 1 (1971)
10369|3023|Upstairs, Downstairs 2 (1972)|Upstairs, Downstairs 3 (1973)
3023|10369|Upstairs, Downstairs 3 (1973)|Upstairs, Downstairs 2 (1972)
10369|5714|Upstairs, Downstairs 2 (1972)|Upstairs, Downstairs 4 (1974)
5714|10369|Upstairs, Downstairs 4 (1974)|Upstairs, Downstairs 2 (1972)
10369|10321|Upstairs, Downstairs 2 (1972)|Upstairs, Downstairs 5 (1975)
10321|10369|Upstairs, Downstairs 5 (1975)|Upstairs, Downstairs 2 (1972)
3023|5714|Upstairs, Downstairs 3 (1973)|Upstairs, Downstairs 4 (1974)
5714|3023|Upstairs, Downstairs 4 (1974)|Upstairs, Downstairs 3 (1973)
3023|10321|Upstairs, Downstairs 3 (1973)|Upstairs, Downstairs 5 (1975)
10321|3023|Upstairs, Downstairs 5 (1975)|Upstairs, Downstairs 3 (1973)
5714|10321|Upstairs, Downstairs 4 (1974)|Upstairs, Downstairs 5 (1975)
10321|5714|Upstairs, Downstairs 5 (1975)|Upstairs, Downstairs 4 (1974)
133|14808|Viva La Bam 1 (2003)|Viva La Bams 2 and 3 (2004)
14808|133|Viva La Bams 2 and 3 (2004)|Viva La Bam 1 (2003)
13620|6375|What's Happening!! 1 (1976)|What's Happening!! 2 (1977)
6375|13620|What's Happening!! 2 (1977)|What's Happening!! 1 (1976)
13620|15819|What's Happening!! 1 (1976)|What's Happening!! 3 (1978)
15819|13620|What's Happening!! 3 (1978)|What's Happening!! 1 (1976)
6375|15819|What's Happening!! 2 (1977)|What's Happening!! 3 (1978)
15819|6375|What's Happening!! 3 (1978)|What's Happening!! 2 (1977)
17391|3950|Wildboyz 1 (2003)|Wildboyz 2 (2004)
3950|17391|Wildboyz 2 (2004)|Wildboyz 1 (2003)
16724|9786|Will & Grace 1 (1998)|Will & Grace 2 (1998)
9786|16724|Will & Grace 2 (1998)|Will & Grace 1 (1998)
16724|6786|Will & Grace 1 (1998)|Will & Grace 3 (2000)
6786|16724|Will & Grace 3 (2000)|Will & Grace 1 (1998)
16724|13042|Will & Grace 1 (1998)|Will & Grace 4 (2001)
13042|16724|Will & Grace 4 (2001)|Will & Grace 1 (1998)
9786|6786|Will & Grace 2 (1998)|Will & Grace 3 (2000)
6786|9786|Will & Grace 3 (2000)|Will & Grace 2 (1998)
9786|13042|Will & Grace 2 (1998)|Will & Grace 4 (2001)
13042|9786|Will & Grace 4 (2001)|Will & Grace 2 (1998)
6786|13042|Will & Grace 3 (2000)|Will & Grace 4 (2001)
13042|6786|Will & Grace 4 (2001)|Will & Grace 3 (2000)
2067|6504|Wiseguy 1: Part 1 (1987)|Wiseguy 1: Part 2 (1988)
6504|2067|Wiseguy 1: Part 2 (1988)|Wiseguy 1: Part 1 (1987)
12492|13743|Wonder Woman 1 (1976)|Wonder Woman 2 (1977)
13743|12492|Wonder Woman 2 (1977)|Wonder Woman 1 (1976)
12492|3288|Wonder Woman 1 (1976)|Wonder Woman 3 (1978)
3288|12492|Wonder Woman 3 (1978)|Wonder Woman 1 (1976)
13743|3288|Wonder Woman 2 (1977)|Wonder Woman 3 (1978)
3288|13743|Wonder Woman 3 (1978)|Wonder Woman 2 (1977)
16585|5669|World Poker Tour 1 (2003)|World Poker Tour 2 (2003)
5669|16585|World Poker Tour 2 (2003)|World Poker Tour 1 (2003)
15363|4528|Xena: Warrior Princess 1 (1995)|Xena: Warrior Princess 2 (1996)
4528|15363|Xena: Warrior Princess 2 (1996)|Xena: Warrior Princess 1 (1995)
15363|454|Xena: Warrior Princess 1 (1995)|Xena: Warrior Princess 3 (1995)
454|15363|Xena: Warrior Princess 3 (1995)|Xena: Warrior Princess 1 (1995)
15363|15322|Xena: Warrior Princess 1 (1995)|Xena: Warrior Princess 4 (1998)
15322|15363|Xena: Warrior Princess 4 (1998)|Xena: Warrior Princess 1 (1995)
15363|5821|Xena: Warrior Princess 1 (1995)|Xena: Warrior Princess 5 (1999)
5821|15363|Xena: Warrior Princess 5 (1999)|Xena: Warrior Princess 1 (1995)
15363|4484|Xena: Warrior Princess 1 (1995)|Xena: Warrior Princess 6 (2000)
4484|15363|Xena: Warrior Princess 6 (2000)|Xena: Warrior Princess 1 (1995)
4528|454|Xena: Warrior Princess 2 (1996)|Xena: Warrior Princess 3 (1995)
454|4528|Xena: Warrior Princess 3 (1995)|Xena: Warrior Princess 2 (1996)
4528|15322|Xena: Warrior Princess 2 (1996)|Xena: Warrior Princess 4 (1998)
15322|4528|Xena: Warrior Princess 4 (1998)|Xena: Warrior Princess 2 (1996)
4528|5821|Xena: Warrior Princess 2 (1996)|Xena: Warrior Princess 5 (1999)
5821|4528|Xena: Warrior Princess 5 (1999)|Xena: Warrior Princess 2 (1996)
4528|4484|Xena: Warrior Princess 2 (1996)|Xena: Warrior Princess 6 (2000)
4484|4528|Xena: Warrior Princess 6 (2000)|Xena: Warrior Princess 2 (1996)
454|15322|Xena: Warrior Princess 3 (1995)|Xena: Warrior Princess 4 (1998)
15322|454|Xena: Warrior Princess 4 (1998)|Xena: Warrior Princess 3 (1995)
454|5821|Xena: Warrior Princess 3 (1995)|Xena: Warrior Princess 5 (1999)
5821|454|Xena: Warrior Princess 5 (1999)|Xena: Warrior Princess 3 (1995)
454|4484|Xena: Warrior Princess 3 (1995)|Xena: Warrior Princess 6 (2000)
4484|454|Xena: Warrior Princess 6 (2000)|Xena: Warrior Princess 3 (1995)
15322|5821|Xena: Warrior Princess 4 (1998)|Xena: Warrior Princess 5 (1999)
5821|15322|Xena: Warrior Princess 5 (1999)|Xena: Warrior Princess 4 (1998)
15322|4484|Xena: Warrior Princess 4 (1998)|Xena: Warrior Princess 6 (2000)
4484|15322|Xena: Warrior Princess 6 (2000)|Xena: Warrior Princess 4 (1998)
5821|4484|Xena: Warrior Princess 5 (1999)|Xena: Warrior Princess 6 (2000)
4484|5821|Xena: Warrior Princess 6 (2000)|Xena: Warrior Princess 5 (1999)
17642|4699|X-Men: Evolution 1 (2000)|X-Men: Evolution 2 (2001)
4699|17642|X-Men: Evolution 2 (2001)|X-Men: Evolution 1 (2000)
