# Supplementary material for: Assessing Low-Intensity Relationships in Complex Networks
Source: PLoS One. 2016 Apr 20;11(4):e0152536. doi: 10.1371/journal.pone.0152536 (PMC4838277; doi:10.1371/journal.pone.0152536)
Supplement: S1 Data — (ZIP) [file pone.0152536.s005.zip › LinkAssessment2016_Data/PPI_Readme/Readme.txt]

The first five lines of the DIP PPI datat set Scere20120818.csv (Saccharomyces cerevisia data set from the 18th of August, 2012) are the following:


ID interactor A	ID interactor B	Alt. ID interactor A	Alt. ID interactor B	Alias(es) interactor A	Alias(es) interactor B	Interaction detection method(s)	Publication 1st author(s)	Publication Identifier(s)	Taxid interactor A	Taxid interactor B	Interaction type(s)	Source database(s)	Interaction identifier(s)	Confidence value(s)	Processing Status	
DIP-150N|refseq:NP_003394|uniprotkb:P25490	DIP-681N|refseq:NP_014069|uniprotkb:P32561	 -	-	-	-	MI:0045(experimental interaction detection)	-	pubmed:8917507|pubmed:DIP-447S	taxid:9606(Homo sapiens)	taxid:4932(Saccharomyces cerevisiae)	MI:0218(physical interaction)	MI:0465(dip)	DIP-20E	dip-quality-status:core	dip:0002(small scale)		-
DIP-372N|uniprotkb:P20338	DIP-785N|refseq:NP_011062|uniprotkb:P39958	 -	-	-	-	MI:0019(coimmunoprecipitation)	-	pubmed:9184135|pubmed:DIP-381S	taxid:9606(Homo sapiens)	taxid:4932(Saccharomyces cerevisiae)	MI:0218(physical interaction)	MI:0465(dip)	DIP-29E	dip-quality-status:core	dip:0002(small scale)		-
DIP-512N|refseq:NP_010007|uniprotkb:P16649	DIP-696N|refseq:NP_009670|uniprotkb:P14922	 -	-	-	-	MI:0045(experimental interaction detection)|MI:0071(molecular sieving)|MI:0013(biophysical)|MI:0004(affinity chromatography technology)|MI:0107(surface plasmon resonance)|MI:0045(experimental interaction detection)|MI:0019(coimmunoprecipitation)|MI:0401(biochemical)|MI:0007(anti tag coimmunoprecipitation)	-	pubmed:2038333|pubmed:DIP-720S|pubmed:9111019|pubmed:DIP-342S|pubmed:9111019|pubmed:DIP-342S|pubmed:9111019|pubmed:DIP-342S|pubmed:10722750|pubmed:DIP-1852S|pubmed:9111019|pubmed:DIP-342S|pubmed:2038333|pubmed:DIP-720S|pubmed:9111019|pubmed:DIP-342S|pubmed:11805837|pubmed:DIP-1767S	taxid:4932(Saccharomyces cerevisiae)	taxid:4932(Saccharomyces cerevisiae)	MI:0218(physical interaction)|MI:0218(physical interaction)|MI:0218(physical interaction)|MI:0218(physical interaction)|MI:0407(direct interaction)|MI:0218(physical interaction)|MI:0218(physical interaction)|MI:0218(physical interaction)|MI:0915(physical association)	MI:0465(dip)	DIP-45E	dip-quality-status:core	dip:0002(small scale)|dip:0002(small scale)|dip:0002(small scale)|dip:0002(small scale)|dip:0002(small scale)|dip:0002(small scale)|dip:0002(small scale)|dip:0002(small scale)|dip:0005(high throughput)		-
DIP-13N|refseq:NP_010177|uniprotkb:P07269	DIP-142N|refseq:NP_013025|uniprotkb:P22035	 -	-	-	-	MI:0018(two hybrid)|MI:0018(two hybrid)|MI:0018(two hybrid)	-	pubmed:10931295|pubmed:DIP-1790S|pubmed:11689683|pubmed:DIP-1858S|pubmed:11095676|pubmed:DIP-1803S	taxid:4932(Saccharomyces cerevisiae)	taxid:4932(Saccharomyces cerevisiae)	MI:0218(physical interaction)|MI:0218(physical interaction)|MI:0218(physical interaction)	MI:0465(dip)	DIP-51E	dip-quality-status:core	dip:0002(small scale)|dip:0002(small scale)|dip:0002(small scale)		-

As can be seen, there is a column that contains the "dip-quality-status:". If that is followed by the keyword "core", we consider
the reporte PPI as ground truth edge. 

As an example of a non-ground truth edge, we copy the 115th line (the 114th PPI) here:

DIP-223N|refseq:NP_009677|uniprotkb:P32605	DIP-905N|refseq:NP_013324|uniprotkb:P39520	 -	-	-	-	MI:0018(two hybrid)	-	pubmed:9207794|pubmed:DIP-118S	taxid:4932(Saccharomyces cerevisiae)	taxid:4932(Saccharomyces cerevisiae)	MI:0218(physical interaction)	MI:0465(dip)	DIP-832E	dip-quality-status:	dip:0005(high throughput)		-

Here, the column only contains "dip-quality-status:" which is directly followed by a blank and thus not considered to be 
part of the ground truth. 

A simple filter on the above line "dip-quality-status:core" in the publicly available data set will directly
lead to the ground truth we used. 
